# Supplementary material for: High-throughput gene and SNP discovery in Eucalyptus grandis, an uncharacterized genome
Source: BMC Genomics. 2008 Jun 30;9:312. doi: 10.1186/1471-2164-9-312 (PMC2483731; doi:10.1186/1471-2164-9-312)
Supplement: Additional file 1 — Annotation and Ka/Ks estimates for 2,001 contigs. Annotation and SNP information for the 2,001 E. grandis contigs for which Ka/Ks was estimated. [file 1471-2164-9-312-S1.xls]

## Sheet: KaKs supplemental table
Contig ID	Arabidopsis best hit	TAIR7 annotation	Ontology	GO term	non-syn SNPs	syn SNPs	No-syn sites	Syn sites	Ka/Ks
contig01645	AT5G25610.1	RD22 (RESPONSIVE TO DESSICATION 22)	comp	endomembrane system	3	1	574.67	157.33	0.5454
contig02171	AT5G59290.2	UXS3 (UDP-GLUCURONIC ACID DECARBOXYLASE)			0	4	795.33	224.67	0.0557
contig02416	AT5G67050.1	lipase class 3 family protein	comp	cellular_component_unknown	2	1	859.67	223.33	0.3883
contig02416	AT5G67050.1	lipase class 3 family protein	proc	lipid metabolic process	2	1	859.67	223.33	0.3883
contig02416	AT5G67050.1	lipase class 3 family protein	func	triacylglycerol lipase activity	2	1	859.67	223.33	0.3883
contig03079	AT4G26850.1	VTC2 (VITAMIN C DEFECTIVE 2)			2	1	935	259	0.4143
contig22678	AT2G40490.1	HEME2; uroporphyrinogen decarboxylase	comp	chloroplast	1	2	860.33	249.67	0.1922
contig22678	AT2G40490.1	HEME2; uroporphyrinogen decarboxylase	proc	porphyrin biosynthetic process	1	2	860.33	249.67	0.1922
contig22678	AT2G40490.1	HEME2; uroporphyrinogen decarboxylase	func	uroporphyrinogen decarboxylase activity	1	2	860.33	249.67	0.1922
contig22874	AT5G23860.1	TUB8 (tubulin beta-8)			2	1	1005	273	0.4063
contig24647	AT3G13510.1		proc	biological_process_unknown	2	1	914.67	234.33	0.3829
contig24647	AT3G13510.1		comp	endomembrane system	2	1	914.67	234.33	0.3829
contig24647	AT3G13510.1		func	molecular_function_unknown	2	1	914.67	234.33	0.3829
contig24787	AT2G24360.1	serine/threonine/tyrosine kinase, putative	comp	cellular_component_unknown	1	2	705.67	188.33	0.1764
contig24787	AT2G24360.1	serine/threonine/tyrosine kinase, putative	func	kinase activity	1	2	705.67	188.33	0.1764
contig24787	AT2G24360.1	serine/threonine/tyrosine kinase, putative	proc	protein amino acid phosphorylation	1	2	705.67	188.33	0.1764
contig24787	AT2G24360.1	serine/threonine/tyrosine kinase, putative	func	protein threonine/tyrosine kinase activity	1	2	705.67	188.33	0.1764
contig24787	AT2G24360.1	serine/threonine/tyrosine kinase, putative	func	protein-tyrosine kinase activity	1	2	705.67	188.33	0.1764
contig25071	AT4G10340.1	LHCB5 (LIGHT HARVESTING COMPLEX OF PHOTOSYSTEM II 5); chlorophyll binding	func	chlorophyll binding	1	5	628	182	0.0947
contig25071	AT4G10340.1	LHCB5 (LIGHT HARVESTING COMPLEX OF PHOTOSYSTEM II 5); chlorophyll binding	comp	chloroplast thylakoid membrane	1	5	628	182	0.0947
contig25071	AT4G10340.1	LHCB5 (LIGHT HARVESTING COMPLEX OF PHOTOSYSTEM II 5); chlorophyll binding	comp	light-harvesting complex	1	5	628	182	0.0947
contig25071	AT4G10340.1	LHCB5 (LIGHT HARVESTING COMPLEX OF PHOTOSYSTEM II 5); chlorophyll binding	proc	photosynthesis	1	5	628	182	0.0947
contig25071	AT4G10340.1	LHCB5 (LIGHT HARVESTING COMPLEX OF PHOTOSYSTEM II 5); chlorophyll binding	comp	plastoglobule	1	5	628	182	0.0947
contig25109	AT3G17210.1	stable protein 1-related	proc	biological_process_unknown	2	1	249.67	65.33	0.3876
contig36049	AT5G08570.1	pyruvate kinase, putative	comp	cellular_component_unknown	0	4	357	120	0.0655
contig36049	AT5G08570.1	pyruvate kinase, putative	proc	glycolysis	0	4	357	120	0.0655
contig36049	AT5G08570.1	pyruvate kinase, putative	func	pyruvate kinase activity	0	4	357	120	0.0655
contig37821	AT3G51860.1	CAX3 (cation exchanger 3); cation:cation antiporter	proc	cation transport	1	2	377	130	0.2271
contig37821	AT3G51860.1	CAX3 (cation exchanger 3); cation:cation antiporter	func	cation:cation antiporter activity	1	2	377	130	0.2271
contig37821	AT3G51860.1	CAX3 (cation exchanger 3); cation:cation antiporter	proc	response to nematode	1	2	377	130	0.2271
contig37828	AT3G25520.1	ATL5 (A. THALIANA RIBOSOMAL PROTEIN L5); structural constituent of ribosome	comp	cytosolic ribosome (sensu Eukaryota)	5	4	567	159	0.3317
contig37828	AT3G25520.1	ATL5 (A. THALIANA RIBOSOMAL PROTEIN L5); structural constituent of ribosome	comp	ribosome	5	4	567	159	0.3317
contig37828	AT3G25520.1	ATL5 (A. THALIANA RIBOSOMAL PROTEIN L5); structural constituent of ribosome	proc	ribosome biogenesis and assembly	5	4	567	159	0.3317
contig37828	AT3G25520.1	ATL5 (A. THALIANA RIBOSOMAL PROTEIN L5); structural constituent of ribosome	func	structural constituent of ribosome	5	4	567	159	0.3317
contig37828	AT3G25520.1	ATL5 (A. THALIANA RIBOSOMAL PROTEIN L5); structural constituent of ribosome	proc	translation	5	4	567	159	0.3317
contig39038	AT3G43190.1	SUS4; UDP-glycosyltransferase/ sucrose synthase/ transferase, transferring glycosyl groups	proc	sucrose biosynthetic process	1	2	500.33	129.67	0.1705
contig39038	AT3G43190.1	SUS4; UDP-glycosyltransferase/ sucrose synthase/ transferase, transferring glycosyl groups	func	sucrose synthase activity	1	2	500.33	129.67	0.1705
contig39038	AT3G43190.1	SUS4; UDP-glycosyltransferase/ sucrose synthase/ transferase, transferring glycosyl groups	func	transferase activity, transferring glycosyl groups	1	2	500.33	129.67	0.1705
contig39038	AT3G43190.1	SUS4; UDP-glycosyltransferase/ sucrose synthase/ transferase, transferring glycosyl groups	func	UDP-glycosyltransferase activity	1	2	500.33	129.67	0.1705
contig42894	AT1G17370.1	UBP1B (OLIGOURIDYLATE BINDING PROTEIN 1B); mRNA 3'-UTR binding	func	mRNA 3'-UTR binding	0	3	201	54	0.064
contig43256	AT2G02380.1	ATGSTZ2 (Arabidopsis thaliana Glutathione S-transferase (class zeta) 2); glutathione transferase	func	glutathione transferase activity	1	2	122	34	0.1766
contig44149	AT4G35410.2	clathrin adaptor complex small chain family protein	comp	clathrin vesicle coat	1	2	383	97	0.1659
contig44149	AT4G35410.2	clathrin adaptor complex small chain family protein	proc	intracellular protein transport	1	2	383	97	0.1659
contig45143	AT5G10770.1	chloroplast nucleoid DNA-binding protein, putative	func	DNA binding	1	4	109	35	0.1172
contig45143	AT5G10770.1	chloroplast nucleoid DNA-binding protein, putative	proc	proteolysis	1	4	109	35	0.1172
contig45218	AT5G24400.1	EMB2024 (EMBRYO DEFECTIVE 2024); catalytic	proc	carbohydrate metabolic process	2	4	130.33	40.67	0.1741
contig45218	AT5G24400.1	EMB2024 (EMBRYO DEFECTIVE 2024); catalytic	func	catalytic activity	2	4	130.33	40.67	0.1741
contig45218	AT5G24400.1	EMB2024 (EMBRYO DEFECTIVE 2024); catalytic	comp	chloroplast	2	4	130.33	40.67	0.1741
contig45218	AT5G24400.1	EMB2024 (EMBRYO DEFECTIVE 2024); catalytic	proc	embryonic development ending in seed dormancy	2	4	130.33	40.67	0.1741
contig45813	AT4G18480.1	CHLI1 (CHLORINA 42); magnesium chelatase	proc	chlorophyll biosynthetic process	0	4	280.33	85.67	0.0588
contig45813	AT4G18480.1	CHLI1 (CHLORINA 42); magnesium chelatase	comp	chloroplast	0	4	280.33	85.67	0.0588
contig45813	AT4G18480.1	CHLI1 (CHLORINA 42); magnesium chelatase	func	magnesium chelatase activity	0	4	280.33	85.67	0.0588
contig46932	AT3G53870.1	40S ribosomal protein S3 (RPS3B)	comp	cytosolic ribosome (sensu Eukaryota)	2	1	100	35	0.5151
contig46932	AT3G53870.1	40S ribosomal protein S3 (RPS3B)	comp	cytosolic small ribosomal subunit (sensu Eukaryota)	2	1	100	35	0.5151
contig46932	AT3G53870.1	40S ribosomal protein S3 (RPS3B)	func	structural constituent of ribosome	2	1	100	35	0.5151
contig46932	AT3G53870.1	40S ribosomal protein S3 (RPS3B)	proc	translation	2	1	100	35	0.5151
contig46996	AT1G72680.1	cinnamyl-alcohol dehydrogenase, putative	func	cofactor binding	2	3	516.33	143.67	0.2056
contig46996	AT1G72680.1	cinnamyl-alcohol dehydrogenase, putative	proc	lignin biosynthetic process	2	3	516.33	143.67	0.2056
contig46996	AT1G72680.1	cinnamyl-alcohol dehydrogenase, putative	func	oxidoreductase activity	2	3	516.33	143.67	0.2056
contig46996	AT1G72680.1	cinnamyl-alcohol dehydrogenase, putative	func	oxidoreductase activity, acting on the CH-OH group of donors, NAD or NADP as acceptor	2	3	516.33	143.67	0.2056
contig46996	AT1G72680.1	cinnamyl-alcohol dehydrogenase, putative	func	zinc ion binding	2	3	516.33	143.67	0.2056
KIRST.1.C1	AT1G50250.1	FTSH1 (FtsH protease 1); ATP-dependent peptidase/ ATPase/ metallopeptidase	func	ATPase activity	0	5	489.33	137.67	0.0456
KIRST.1.C1	AT1G50250.1	FTSH1 (FtsH protease 1); ATP-dependent peptidase/ ATPase/ metallopeptidase	func	ATP-dependent peptidase activity	0	5	489.33	137.67	0.0456
KIRST.1.C1	AT1G50250.1	FTSH1 (FtsH protease 1); ATP-dependent peptidase/ ATPase/ metallopeptidase	proc	ATP-dependent proteolysis	0	5	489.33	137.67	0.0456
KIRST.1.C1	AT1G50250.1	FTSH1 (FtsH protease 1); ATP-dependent peptidase/ ATPase/ metallopeptidase	comp	chloroplast	0	5	489.33	137.67	0.0456
KIRST.1.C1	AT1G50250.1	FTSH1 (FtsH protease 1); ATP-dependent peptidase/ ATPase/ metallopeptidase	comp	chloroplast thylakoid membrane	0	5	489.33	137.67	0.0456
KIRST.1.C1	AT1G50250.1	FTSH1 (FtsH protease 1); ATP-dependent peptidase/ ATPase/ metallopeptidase	func	metallopeptidase activity	0	5	489.33	137.67	0.0456
KIRST.1.C1	AT1G50250.1	FTSH1 (FtsH protease 1); ATP-dependent peptidase/ ATPase/ metallopeptidase	proc	photosystem II repair	0	5	489.33	137.67	0.0456
KIRST.1.C1	AT1G50250.1	FTSH1 (FtsH protease 1); ATP-dependent peptidase/ ATPase/ metallopeptidase	proc	PSII associated light-harvesting complex II catabolic process	0	5	489.33	137.67	0.0456
KIRST.10004.C1	AT5G04830.2		proc	biological_process_unknown	4	1	446.67	111.33	0.6203
KIRST.10004.C1	AT5G04830.2		comp	cellular_component_unknown	4	1	446.67	111.33	0.6203
KIRST.10004.C1	AT5G04830.2		func	molecular_function_unknown	4	1	446.67	111.33	0.6203
KIRST.10006.C1	AT1G21140.1	nodulin, putative	proc	biological_process_unknown	1	2	88	32	0.2304
KIRST.10008.C1	AT1G75290.1	isoflavone reductase, putative	comp	cellular_component_unknown	2	3	739	206	0.2069
KIRST.10008.C1	AT1G75290.1	isoflavone reductase, putative	func	oxidoreductase activity, acting on NADH or NADPH	2	3	739	206	0.2069
KIRST.10008.C1	AT1G75290.1	isoflavone reductase, putative	proc	regulation of nitrogen utilization	2	3	739	206	0.2069
KIRST.10028.C3	AT3G52090.1	ATRPB13.6 (Arabidopsis thaliana RNA polymerase II 13.6 kDa subunit); DNA binding / DNA-directed RNA polymerase	func	DNA binding	1	2	276.67	71.33	0.1678
KIRST.10028.C3	AT3G52090.1	ATRPB13.6 (Arabidopsis thaliana RNA polymerase II 13.6 kDa subunit); DNA binding / DNA-directed RNA polymerase	func	DNA-directed RNA polymerase activity	1	2	276.67	71.33	0.1678
KIRST.10028.C3	AT3G52090.1	ATRPB13.6 (Arabidopsis thaliana RNA polymerase II 13.6 kDa subunit); DNA binding / DNA-directed RNA polymerase	proc	transcription	1	2	276.67	71.33	0.1678
KIRST.1003.C1	AT2G45300.1	3-phosphoshikimate 1-carboxyvinyltransferase / 5-enolpyruvylshikimate-3-phosphate / EPSP synthase	func	3-phosphoshikimate 1-carboxyvinyltransferase activity	10	12	1175.67	366.33	0.259
KIRST.1003.C1	AT2G45300.1	3-phosphoshikimate 1-carboxyvinyltransferase / 5-enolpyruvylshikimate-3-phosphate / EPSP synthase	proc	aromatic amino acid family biosynthetic process, shikimate pathway	10	12	1175.67	366.33	0.259
KIRST.1003.C1	AT2G45300.1	3-phosphoshikimate 1-carboxyvinyltransferase / 5-enolpyruvylshikimate-3-phosphate / EPSP synthase	comp	chloroplast	10	12	1175.67	366.33	0.259
KIRST.1003.C1	AT2G45300.1	3-phosphoshikimate 1-carboxyvinyltransferase / 5-enolpyruvylshikimate-3-phosphate / EPSP synthase	proc	glyphosate metabolic process	10	12	1175.67	366.33	0.259
KIRST.1004.C1	AT2G39080.1		proc	biological_process_unknown	5	1	690.33	209.67	0.9106
KIRST.1004.C1	AT2G39080.1		comp	chloroplast	5	1	690.33	209.67	0.9106
KIRST.1004.C1	AT2G39080.1		func	molecular_function_unknown	5	1	690.33	209.67	0.9106
KIRST.10054.C1	AT4G14960.2	TUA6 (tubulin alpha-6 chiain)			0	7	180.67	50.33	0.0311
KIRST.10071.C2	AT1G01620.1	PIP1C (PLASMA MEMBRANE INTRINSIC PROTEIN 1;3); water channel	comp	membrane	3	6	639.33	203.67	0.1786
KIRST.10071.C2	AT1G01620.1	PIP1C (PLASMA MEMBRANE INTRINSIC PROTEIN 1;3); water channel	comp	plasma membrane	3	6	639.33	203.67	0.1786
KIRST.10071.C2	AT1G01620.1	PIP1C (PLASMA MEMBRANE INTRINSIC PROTEIN 1;3); water channel	proc	response to salt stress	3	6	639.33	203.67	0.1786
KIRST.10071.C2	AT1G01620.1	PIP1C (PLASMA MEMBRANE INTRINSIC PROTEIN 1;3); water channel	proc	response to water deprivation	3	6	639.33	203.67	0.1786
KIRST.10071.C2	AT1G01620.1	PIP1C (PLASMA MEMBRANE INTRINSIC PROTEIN 1;3); water channel	proc	transport	3	6	639.33	203.67	0.1786
KIRST.10071.C2	AT1G01620.1	PIP1C (PLASMA MEMBRANE INTRINSIC PROTEIN 1;3); water channel	func	water channel activity	3	6	639.33	203.67	0.1786
KIRST.10084.C1	AT2G20930.1		comp	cellular_component_unknown	1	2	330	96	0.1906
KIRST.10084.C1	AT2G20930.1		func	molecular_function_unknown	1	2	330	96	0.1906
KIRST.10084.C1	AT2G20930.1		proc	transport	1	2	330	96	0.1906
KIRST.10097.C1	AT2G24590.1	splicing factor, putative	comp	cellular_component_unknown	0	4	237.67	71.33	0.0573
KIRST.10097.C1	AT2G24590.1	splicing factor, putative	func	nucleic acid binding	0	4	237.67	71.33	0.0573
KIRST.10097.C1	AT2G24590.1	splicing factor, putative	func	nucleotide binding	0	4	237.67	71.33	0.0573
KIRST.10097.C1	AT2G24590.1	splicing factor, putative	proc	RNA splicing	0	4	237.67	71.33	0.0573
KIRST.10097.C1	AT2G24590.1	splicing factor, putative	func	zinc ion binding	0	4	237.67	71.33	0.0573
KIRST.1011.C12	AT3G21090.1	ABC transporter family protein	func	ATPase activity, coupled to transmembrane movement of substances	2	2	1145.67	321.33	0.2792
KIRST.1011.C18	AT5G59720.1	HSP18.2 (HEAT SHOCK PROTEIN 18.2)	proc	heat acclimation	3	11	385.67	100.33	0.0802
KIRST.1011.C18	AT5G59720.1	HSP18.2 (HEAT SHOCK PROTEIN 18.2)	proc	response to heat	3	11	385.67	100.33	0.0802
KIRST.1011.C18	AT5G59720.1	HSP18.2 (HEAT SHOCK PROTEIN 18.2)	proc	response to high light intensity	3	11	385.67	100.33	0.0802
KIRST.1011.C18	AT5G59720.1	HSP18.2 (HEAT SHOCK PROTEIN 18.2)	proc	response to hydrogen peroxide	3	11	385.67	100.33	0.0802
KIRST.1011.C4	AT5G59720.1	HSP18.2 (HEAT SHOCK PROTEIN 18.2)	proc	heat acclimation	5	3	384.67	101.33	0.3887
KIRST.1011.C4	AT5G59720.1	HSP18.2 (HEAT SHOCK PROTEIN 18.2)	proc	response to heat	5	3	384.67	101.33	0.3887
KIRST.1011.C4	AT5G59720.1	HSP18.2 (HEAT SHOCK PROTEIN 18.2)	proc	response to high light intensity	5	3	384.67	101.33	0.3887
KIRST.1011.C4	AT5G59720.1	HSP18.2 (HEAT SHOCK PROTEIN 18.2)	proc	response to hydrogen peroxide	5	3	384.67	101.33	0.3887
KIRST.1011.C6	AT5G59720.1	HSP18.2 (HEAT SHOCK PROTEIN 18.2)	proc	heat acclimation	2	5	319	80	0.1198
KIRST.1011.C6	AT5G59720.1	HSP18.2 (HEAT SHOCK PROTEIN 18.2)	proc	response to heat	2	5	319	80	0.1198
KIRST.1011.C6	AT5G59720.1	HSP18.2 (HEAT SHOCK PROTEIN 18.2)	proc	response to high light intensity	2	5	319	80	0.1198
KIRST.1011.C6	AT5G59720.1	HSP18.2 (HEAT SHOCK PROTEIN 18.2)	proc	response to hydrogen peroxide	2	5	319	80	0.1198
KIRST.1011.C7	AT5G59720.1	HSP18.2 (HEAT SHOCK PROTEIN 18.2)	proc	heat acclimation	3	3	384.67	101.33	0.2582
KIRST.1011.C7	AT5G59720.1	HSP18.2 (HEAT SHOCK PROTEIN 18.2)	proc	response to heat	3	3	384.67	101.33	0.2582
KIRST.1011.C7	AT5G59720.1	HSP18.2 (HEAT SHOCK PROTEIN 18.2)	proc	response to high light intensity	3	3	384.67	101.33	0.2582
KIRST.1011.C7	AT5G59720.1	HSP18.2 (HEAT SHOCK PROTEIN 18.2)	proc	response to hydrogen peroxide	3	3	384.67	101.33	0.2582
KIRST.1011.C8	AT4G27090.1	60S ribosomal protein L14 (RPL14B)	comp	cytosolic ribosome (sensu Eukaryota)	1	3	296.33	72.67	0.1186
KIRST.1011.C8	AT4G27090.1	60S ribosomal protein L14 (RPL14B)	comp	ribosome	1	3	296.33	72.67	0.1186
KIRST.1011.C8	AT4G27090.1	60S ribosomal protein L14 (RPL14B)	proc	ribosome biogenesis and assembly	1	3	296.33	72.67	0.1186
KIRST.1011.C8	AT4G27090.1	60S ribosomal protein L14 (RPL14B)	func	structural constituent of ribosome	1	3	296.33	72.67	0.1186
KIRST.1011.C8	AT4G27090.1	60S ribosomal protein L14 (RPL14B)	proc	translation	1	3	296.33	72.67	0.1186
KIRST.1011.C9	AT5G59720.1	HSP18.2 (HEAT SHOCK PROTEIN 18.2)	proc	heat acclimation	3	1	385.33	100.67	0.5191
KIRST.1011.C9	AT5G59720.1	HSP18.2 (HEAT SHOCK PROTEIN 18.2)	proc	response to heat	3	1	385.33	100.67	0.5191
KIRST.1011.C9	AT5G59720.1	HSP18.2 (HEAT SHOCK PROTEIN 18.2)	proc	response to high light intensity	3	1	385.33	100.67	0.5191
KIRST.1011.C9	AT5G59720.1	HSP18.2 (HEAT SHOCK PROTEIN 18.2)	proc	response to hydrogen peroxide	3	1	385.33	100.67	0.5191
KIRST.10131.C4	AT2G33850.1		proc	biological_process_unknown	4	3	566.67	144.33	0.3143
KIRST.10131.C4	AT2G33850.1		comp	endomembrane system	4	3	566.67	144.33	0.3143
KIRST.10131.C4	AT2G33850.1		func	molecular_function_unknown	4	3	566.67	144.33	0.3143
KIRST.10140.C3	AT5G40370.1	glutaredoxin, putative	func	arsenate reductase (glutaredoxin) activity	3	2	239	70	0.3835
KIRST.10140.C3	AT5G40370.1	glutaredoxin, putative	proc	electron transport	3	2	239	70	0.3835
KIRST.10140.C3	AT5G40370.1	glutaredoxin, putative	comp	endomembrane system	3	2	239	70	0.3835
KIRST.10140.C3	AT5G40370.1	glutaredoxin, putative	func	thiol-disulfide exchange intermediate activity	3	2	239	70	0.3835
KIRST.10141.C1	AT4G00755.2	F-box family protein	proc	biological_process_unknown	5	4	836.67	234.33	0.3329
KIRST.10141.C1	AT4G00755.2	F-box family protein	comp	cellular_component_unknown	5	4	836.67	234.33	0.3329
KIRST.10141.C1	AT4G00755.2	F-box family protein	func	molecular_function_unknown	5	4	836.67	234.33	0.3329
KIRST.1015.C2	AT3G16640.1	TCTP (TRANSLATIONALLY CONTROLLED TUMOR PROTEIN)	proc	biological_process_unknown	6	5	401.67	102.33	0.2888
KIRST.1015.C2	AT3G16640.1	TCTP (TRANSLATIONALLY CONTROLLED TUMOR PROTEIN)	comp	cytoplasm	6	5	401.67	102.33	0.2888
KIRST.10155.C1	AT5G62670.1	AHA11 (ARABIDOPSIS H(+)-ATPASE 11); ATPase	func	ATPase activity	0	3	615.67	176.33	0.0706
KIRST.10155.C1	AT5G62670.1	AHA11 (ARABIDOPSIS H(+)-ATPASE 11); ATPase	proc	cation transport	0	3	615.67	176.33	0.0706
KIRST.10155.C1	AT5G62670.1	AHA11 (ARABIDOPSIS H(+)-ATPASE 11); ATPase	comp	integral to membrane	0	3	615.67	176.33	0.0706
KIRST.10155.C1	AT5G62670.1	AHA11 (ARABIDOPSIS H(+)-ATPASE 11); ATPase	comp	membrane	0	3	615.67	176.33	0.0706
KIRST.10155.C1	AT5G62670.1	AHA11 (ARABIDOPSIS H(+)-ATPASE 11); ATPase	proc	metabolic process	0	3	615.67	176.33	0.0706
KIRST.10155.C1	AT5G62670.1	AHA11 (ARABIDOPSIS H(+)-ATPASE 11); ATPase	proc	proton transport	0	3	615.67	176.33	0.0706
KIRST.10155.C1	AT5G62670.1	AHA11 (ARABIDOPSIS H(+)-ATPASE 11); ATPase	proc	transport	0	3	615.67	176.33	0.0706
KIRST.10163.C1	AT5G22050.2	protein kinase family protein	func	kinase activity	2	1	299.67	84.33	0.4182
KIRST.10163.C1	AT5G22050.2	protein kinase family protein	comp	mitochondrion	2	1	299.67	84.33	0.4182
KIRST.10163.C1	AT5G22050.2	protein kinase family protein	proc	protein amino acid phosphorylation	2	1	299.67	84.33	0.4182
KIRST.10172.C1	AT4G32400.1	mitochondrial substrate carrier family protein	func	binding	0	4	405	123	0.0592
KIRST.10172.C1	AT4G32400.1	mitochondrial substrate carrier family protein	comp	mitochondrial inner membrane	0	4	405	123	0.0592
KIRST.10172.C1	AT4G32400.1	mitochondrial substrate carrier family protein	proc	mitochondrial transport	0	4	405	123	0.0592
KIRST.10172.C1	AT4G32400.1	mitochondrial substrate carrier family protein	proc	transport	0	4	405	123	0.0592
KIRST.10172.C1	AT4G32400.1	mitochondrial substrate carrier family protein	func	transporter activity	0	4	405	123	0.0592
KIRST.10177.C1	AT2G38940.1	ATPT2 (PHOSPHATE TRANSPORTER 2); carbohydrate transporter/ phosphate transporter/ sugar porter	func	carbohydrate transmembrane transporter activity	6	4	1144.67	337.33	0.4102
KIRST.10177.C1	AT2G38940.1	ATPT2 (PHOSPHATE TRANSPORTER 2); carbohydrate transporter/ phosphate transporter/ sugar porter	comp	membrane	6	4	1144.67	337.33	0.4102
KIRST.10177.C1	AT2G38940.1	ATPT2 (PHOSPHATE TRANSPORTER 2); carbohydrate transporter/ phosphate transporter/ sugar porter	func	phosphate transmembrane transporter activity	6	4	1144.67	337.33	0.4102
KIRST.10177.C1	AT2G38940.1	ATPT2 (PHOSPHATE TRANSPORTER 2); carbohydrate transporter/ phosphate transporter/ sugar porter	proc	phosphate transport	6	4	1144.67	337.33	0.4102
KIRST.10177.C1	AT2G38940.1	ATPT2 (PHOSPHATE TRANSPORTER 2); carbohydrate transporter/ phosphate transporter/ sugar porter	func	sugar:hydrogen ion symporter activity	6	4	1144.67	337.33	0.4102
KIRST.10177.C1	AT2G38940.1	ATPT2 (PHOSPHATE TRANSPORTER 2); carbohydrate transporter/ phosphate transporter/ sugar porter	proc	transport	6	4	1144.67	337.33	0.4102
KIRST.10199.C1	AT2G20890.1	PSB29 (THYLAKOID FORMATION1)	comp	chloroplast	1	5	548.67	144.33	0.0854
KIRST.10199.C1	AT2G20890.1	PSB29 (THYLAKOID FORMATION1)	comp	chloroplast thylakoid membrane	1	5	548.67	144.33	0.0854
KIRST.10199.C1	AT2G20890.1	PSB29 (THYLAKOID FORMATION1)	proc	G-protein coupled receptor protein signaling pathway	1	5	548.67	144.33	0.0854
KIRST.10199.C1	AT2G20890.1	PSB29 (THYLAKOID FORMATION1)	func	molecular_function_unknown	1	5	548.67	144.33	0.0854
KIRST.10199.C1	AT2G20890.1	PSB29 (THYLAKOID FORMATION1)	comp	plastid inner membrane	1	5	548.67	144.33	0.0854
KIRST.10199.C1	AT2G20890.1	PSB29 (THYLAKOID FORMATION1)	comp	plastid outer membrane	1	5	548.67	144.33	0.0854
KIRST.10199.C1	AT2G20890.1	PSB29 (THYLAKOID FORMATION1)	comp	plastid stroma	1	5	548.67	144.33	0.0854
KIRST.10199.C1	AT2G20890.1	PSB29 (THYLAKOID FORMATION1)	proc	protein import into chloroplast stroma	1	5	548.67	144.33	0.0854
KIRST.10199.C1	AT2G20890.1	PSB29 (THYLAKOID FORMATION1)	proc	protein import into chloroplast thylakoid membrane	1	5	548.67	144.33	0.0854
KIRST.10199.C1	AT2G20890.1	PSB29 (THYLAKOID FORMATION1)	comp	stromule	1	5	548.67	144.33	0.0854
KIRST.10199.C1	AT2G20890.1	PSB29 (THYLAKOID FORMATION1)	proc	sugar mediated signaling	1	5	548.67	144.33	0.0854
KIRST.10199.C1	AT2G20890.1	PSB29 (THYLAKOID FORMATION1)	proc	thylakoid membrane organization and biogenesis	1	5	548.67	144.33	0.0854
KIRST.1022.C1	AT4G31080.1		proc	biological_process_unknown	2	5	703.67	208.33	0.1456
KIRST.1022.C1	AT4G31080.1		comp	cellular_component_unknown	2	5	703.67	208.33	0.1456
KIRST.1022.C1	AT4G31080.1		func	molecular_function_unknown	2	5	703.67	208.33	0.1456
KIRST.10234.C1	AT1G11260.1	STP1 (SUGAR TRANSPORTER 1); carbohydrate transporter/ sugar porter	func	carbohydrate transmembrane transporter activity	1	2	521.67	141.33	0.1785
KIRST.10234.C1	AT1G11260.1	STP1 (SUGAR TRANSPORTER 1); carbohydrate transporter/ sugar porter	proc	carbohydrate transport	1	2	521.67	141.33	0.1785
KIRST.10234.C1	AT1G11260.1	STP1 (SUGAR TRANSPORTER 1); carbohydrate transporter/ sugar porter	comp	membrane	1	2	521.67	141.33	0.1785
KIRST.10234.C1	AT1G11260.1	STP1 (SUGAR TRANSPORTER 1); carbohydrate transporter/ sugar porter	func	sugar:hydrogen ion symporter activity	1	2	521.67	141.33	0.1785
KIRST.10234.C1	AT1G11260.1	STP1 (SUGAR TRANSPORTER 1); carbohydrate transporter/ sugar porter	proc	transport	1	2	521.67	141.33	0.1785
KIRST.10247.C1	AT4G37830.1	cytochrome c oxidase-related	func	cytochrome-c oxidase activity	2	1	227.67	66.33	0.432
KIRST.10247.C1	AT4G37830.1	cytochrome c oxidase-related	proc	electron transport	2	1	227.67	66.33	0.432
KIRST.10247.C1	AT4G37830.1	cytochrome c oxidase-related	comp	mitochondrion	2	1	227.67	66.33	0.432
KIRST.10252.C1	AT1G11680.1	CYP51G1 (CYTOCHROME P450 51); oxygen binding	proc	embryonic development ending in seed dormancy	0	7	1055.33	297.67	0.0346
KIRST.10252.C1	AT1G11680.1	CYP51G1 (CYTOCHROME P450 51); oxygen binding	comp	endomembrane system	0	7	1055.33	297.67	0.0346
KIRST.10252.C1	AT1G11680.1	CYP51G1 (CYTOCHROME P450 51); oxygen binding	func	oxygen binding	0	7	1055.33	297.67	0.0346
KIRST.10252.C1	AT1G11680.1	CYP51G1 (CYTOCHROME P450 51); oxygen binding	proc	sterol biosynthetic process	0	7	1055.33	297.67	0.0346
KIRST.1026.C2	AT2G18600.1	RUB1-conjugating enzyme, putative	comp	cellular_component_unknown	1	2	435.67	113.33	0.1709
KIRST.1026.C2	AT2G18600.1	RUB1-conjugating enzyme, putative	proc	protein modification process	1	2	435.67	113.33	0.1709
KIRST.1026.C2	AT2G18600.1	RUB1-conjugating enzyme, putative	func	small protein conjugating enzyme activity	1	2	435.67	113.33	0.1709
KIRST.1026.C2	AT2G18600.1	RUB1-conjugating enzyme, putative	proc	ubiquitin cycle	1	2	435.67	113.33	0.1709
KIRST.1026.C2	AT2G18600.1	RUB1-conjugating enzyme, putative	func	ubiquitin-protein ligase activity	1	2	435.67	113.33	0.1709
KIRST.10267.C1	AT5G04550.1		proc	biological_process_unknown	1	4	669.33	194.67	0.1146
KIRST.10267.C1	AT5G04550.1		comp	cellular_component_unknown	1	4	669.33	194.67	0.1146
KIRST.10267.C1	AT5G04550.1		func	molecular_function_unknown	1	4	669.33	194.67	0.1146
KIRST.10269.C1	AT1G56110.1	NOP56 (ARABIDOPSIS HOMOLOG OF NUCLEOLAR PROTEIN NOP56)	comp	nucleolus	2	1	920.33	249.67	0.4056
KIRST.1027.C1	AT3G10410.1	SCPL49 (serine carboxypeptidase-like 49); serine carboxypeptidase	comp	endomembrane system	3	2	1145	301	0.349
KIRST.1027.C1	AT3G10410.1	SCPL49 (serine carboxypeptidase-like 49); serine carboxypeptidase	proc	proteolysis	3	2	1145	301	0.349
KIRST.1027.C1	AT3G10410.1	SCPL49 (serine carboxypeptidase-like 49); serine carboxypeptidase	func	serine carboxypeptidase activity	3	2	1145	301	0.349
KIRST.1030.C1	AT5G20920.3	EIF2 BETA (EMBRYO DEFECTIVE 1401)			2	7	606	168	0.101
KIRST.10322.C1	AT5G64030.1	dehydration-responsive protein-related	proc	biological_process_unknown	3	2	518.67	141.33	0.36
KIRST.10323.C1	AT1G43190.3	polypyrimidine tract-binding protein, putative / heterogeneous nuclear ribonucleoprotein, putative	proc	mRNA processing	0	3	446	121	0.0664
KIRST.10323.C1	AT1G43190.3	polypyrimidine tract-binding protein, putative / heterogeneous nuclear ribonucleoprotein, putative	comp	nucleus	0	3	446	121	0.0664
KIRST.1033.C2	AT3G27740.1	CARA (CARBAMOYL PHOSPHATE SYNTHETASE A); carbamoyl-phosphate synthase (glutamine-hydrolyzing)	proc	arginine biosynthetic process	4	5	938.33	270.67	0.2377
KIRST.1033.C2	AT3G27740.1	CARA (CARBAMOYL PHOSPHATE SYNTHETASE A); carbamoyl-phosphate synthase (glutamine-hydrolyzing)	proc	biosynthetic process	4	5	938.33	270.67	0.2377
KIRST.1033.C2	AT3G27740.1	CARA (CARBAMOYL PHOSPHATE SYNTHETASE A); carbamoyl-phosphate synthase (glutamine-hydrolyzing)	func	carbamoyl-phosphate synthase (glutamine-hydrolyzing) activity	4	5	938.33	270.67	0.2377
KIRST.1033.C2	AT3G27740.1	CARA (CARBAMOYL PHOSPHATE SYNTHETASE A); carbamoyl-phosphate synthase (glutamine-hydrolyzing)	comp	chloroplast	4	5	938.33	270.67	0.2377
KIRST.1033.C2	AT3G27740.1	CARA (CARBAMOYL PHOSPHATE SYNTHETASE A); carbamoyl-phosphate synthase (glutamine-hydrolyzing)	proc	'de novo' pyrimidine base biosynthetic process	4	5	938.33	270.67	0.2377
KIRST.1033.C2	AT3G27740.1	CARA (CARBAMOYL PHOSPHATE SYNTHETASE A); carbamoyl-phosphate synthase (glutamine-hydrolyzing)	proc	glutamine metabolic process	4	5	938.33	270.67	0.2377
KIRST.1033.C2	AT3G27740.1	CARA (CARBAMOYL PHOSPHATE SYNTHETASE A); carbamoyl-phosphate synthase (glutamine-hydrolyzing)	proc	nitrogen compound metabolic process	4	5	938.33	270.67	0.2377
KIRST.10330.C1	AT1G19580.1	GAMMA CA1 (GAMMA CARBONIC ANHYDRASE 1); carbonate dehydratase	func	carbonate dehydratase activity	2	1	620	187	0.4506
KIRST.10330.C1	AT1G19580.1	GAMMA CA1 (GAMMA CARBONIC ANHYDRASE 1); carbonate dehydratase	comp	mitochondrial membrane	2	1	620	187	0.4506
KIRST.10330.C1	AT1G19580.1	GAMMA CA1 (GAMMA CARBONIC ANHYDRASE 1); carbonate dehydratase	comp	mitochondrion	2	1	620	187	0.4506
KIRST.10330.C1	AT1G19580.1	GAMMA CA1 (GAMMA CARBONIC ANHYDRASE 1); carbonate dehydratase	proc	photorespiration	2	1	620	187	0.4506
KIRST.10330.C1	AT1G19580.1	GAMMA CA1 (GAMMA CARBONIC ANHYDRASE 1); carbonate dehydratase	comp	respiratory chain complex I	2	1	620	187	0.4506
KIRST.10342.C2	AT1G48630.1	guanine nucleotide-binding family protein / activated protein kinase C receptor, putative / RACK, putative	proc	biological_process_unknown	1	2	223.67	70.33	0.2048
KIRST.10342.C2	AT1G48630.1	guanine nucleotide-binding family protein / activated protein kinase C receptor, putative / RACK, putative	comp	cellular_component_unknown	1	2	223.67	70.33	0.2048
KIRST.10342.C2	AT1G48630.1	guanine nucleotide-binding family protein / activated protein kinase C receptor, putative / RACK, putative	func	nucleotide binding	1	2	223.67	70.33	0.2048
KIRST.10347.C1	AT5G18640.1	lipase class 3 family protein	comp	endomembrane system	1	2	407	109	0.1758
KIRST.10347.C1	AT5G18640.1	lipase class 3 family protein	proc	lipid metabolic process	1	2	407	109	0.1758
KIRST.10347.C1	AT5G18640.1	lipase class 3 family protein	func	triacylglycerol lipase activity	1	2	407	109	0.1758
KIRST.10349.C2	AT5G61510.1	NADP-dependent oxidoreductase, putative	proc	cell differentiation	5	6	541.67	169.33	0.2624
KIRST.10349.C2	AT5G61510.1	NADP-dependent oxidoreductase, putative	func	oxidoreductase activity	5	6	541.67	169.33	0.2624
KIRST.10349.C2	AT5G61510.1	NADP-dependent oxidoreductase, putative	func	zinc ion binding	5	6	541.67	169.33	0.2624
KIRST.10358.C1	AT4G16390.1	chloroplastic RNA-binding protein P67, putative	func	binding	2	3	407.33	114.67	0.2072
KIRST.10364.C1	AT3G21180.1	ACA9 (autoinhibited Ca2+ -ATPase 9); calcium-transporting ATPase/ calmodulin binding	func	calcium-transporting ATPase activity	5	0	448.67	121.33	1.6282
KIRST.10364.C1	AT3G21180.1	ACA9 (autoinhibited Ca2+ -ATPase 9); calcium-transporting ATPase/ calmodulin binding	func	calmodulin binding	5	0	448.67	121.33	1.6282
KIRST.10366.C1	AT3G01190.1	peroxidase 27 (PER27) (P27) (PRXR7)	comp	endomembrane system	2	1	348.33	101.67	0.4345
KIRST.10366.C1	AT3G01190.1	peroxidase 27 (PER27) (P27) (PRXR7)	func	peroxidase activity	2	1	348.33	101.67	0.4345
KIRST.10366.C1	AT3G01190.1	peroxidase 27 (PER27) (P27) (PRXR7)	proc	response to oxidative stress	2	1	348.33	101.67	0.4345
KIRST.10399.C4	AT1G17020.1	SRG1 (SENESCENCE-RELATED GENE 1); oxidoreductase, acting on paired donors, with incorporation or reduction of molecular oxygen, 2-oxoglutarate as one donor, and incorporation of one atom each of oxygen into both donors	proc	flavonoid biosynthetic process	5	3	847	227	0.3992
KIRST.10399.C4	AT1G17020.1	SRG1 (SENESCENCE-RELATED GENE 1); oxidoreductase, acting on paired donors, with incorporation or reduction of molecular oxygen, 2-oxoglutarate as one donor, and incorporation of one atom each of oxygen into both donors	func	oxidoreductase activity, acting on paired donors, with incorporation or reduction of molecular oxygen, 2-oxoglutarate as one donor, and incorporation of one atom each of oxygen into both donors	5	3	847	227	0.3992
KIRST.1040.C1	AT3G28715.1	H+-transporting two-sector ATPase, putative	func	hydrogen ion transporting ATPase activity, rotational mechanism	2	6	834	216	0.1088
KIRST.1040.C1	AT3G28715.1	H+-transporting two-sector ATPase, putative	proc	proton transport	2	6	834	216	0.1088
KIRST.1040.C1	AT3G28715.1	H+-transporting two-sector ATPase, putative	comp	proton-transporting two-sector ATPase complex	2	6	834	216	0.1088
KIRST.10421.C1	AT3G10640.1	SNF7 family protein	func	molecular_function_unknown	2	1	551.33	147.67	0.3996
KIRST.10421.C1	AT3G10640.1	SNF7 family protein	proc	protein transport	2	1	551.33	147.67	0.3996
KIRST.10434.C1	AT3G27890.1	NQR (NADPH:QUINONE OXIDOREDUCTASE); FMN reductase	func	FMN reductase activity	2	1	442.67	142.33	0.4799
KIRST.1044.C1	AT1G28110.2	SCPL45; serine carboxypeptidase	proc	proteolysis	8	13	1059.67	305.33	0.1805
KIRST.1044.C1	AT1G28110.2	SCPL45; serine carboxypeptidase	func	serine carboxypeptidase activity	8	13	1059.67	305.33	0.1805
KIRST.1045.C1	AT2G38750.1	ANNAT4 (ANNEXIN 4, ANNEXIN ARABIDOPSIS 4); calcium ion binding / calcium-dependent phospholipid binding	func	calcium ion binding	2	3	740.67	195.33	0.1956
KIRST.1045.C1	AT2G38750.1	ANNAT4 (ANNEXIN 4, ANNEXIN ARABIDOPSIS 4); calcium ion binding / calcium-dependent phospholipid binding	func	calcium-dependent phospholipid binding	2	3	740.67	195.33	0.1956
KIRST.10450.C1	AT3G15050.1	IQD10 (IQ-domain 10); calmodulin binding	proc	biological_process_unknown	2	2	107.33	27.67	0.2432
KIRST.10450.C1	AT3G15050.1	IQD10 (IQ-domain 10); calmodulin binding	func	calmodulin binding	2	2	107.33	27.67	0.2432
KIRST.10450.C1	AT3G15050.1	IQD10 (IQ-domain 10); calmodulin binding	comp	chloroplast	2	2	107.33	27.67	0.2432
KIRST.10457.C1	AT1G53670.1	transcription factor-related	comp	chloroplast	1	6	440.33	135.67	0.0852
KIRST.10457.C1	AT1G53670.1	transcription factor-related	proc	N-terminal protein myristoylation	1	6	440.33	135.67	0.0852
KIRST.10457.C1	AT1G53670.1	transcription factor-related	func	protein-methionine-S-oxide reductase activity	1	6	440.33	135.67	0.0852
KIRST.10457.C1	AT1G53670.1	transcription factor-related	proc	response to oxidative stress	1	6	440.33	135.67	0.0852
KIRST.10462.C1	AT3G48930.1	EMB1080 (EMBRYO DEFECTIVE 1080); structural constituent of ribosome	comp	cytosolic ribosome (sensu Eukaryota)	1	2	375	105	0.1837
KIRST.10462.C1	AT3G48930.1	EMB1080 (EMBRYO DEFECTIVE 1080); structural constituent of ribosome	comp	cytosolic small ribosomal subunit (sensu Eukaryota)	1	2	375	105	0.1837
KIRST.10462.C1	AT3G48930.1	EMB1080 (EMBRYO DEFECTIVE 1080); structural constituent of ribosome	proc	embryonic development ending in seed dormancy	1	2	375	105	0.1837
KIRST.10462.C1	AT3G48930.1	EMB1080 (EMBRYO DEFECTIVE 1080); structural constituent of ribosome	func	structural constituent of ribosome	1	2	375	105	0.1837
KIRST.10462.C1	AT3G48930.1	EMB1080 (EMBRYO DEFECTIVE 1080); structural constituent of ribosome	proc	translation	1	2	375	105	0.1837
KIRST.10468.C1	AT3G01650.1	copine-related	proc	N-terminal protein myristoylation	4	0	550.67	157.33	1.4312
KIRST.10468.C1	AT3G01650.1	copine-related	func	protein binding	4	0	550.67	157.33	1.4312
KIRST.10468.C1	AT3G01650.1	copine-related	func	zinc ion binding	4	0	550.67	157.33	1.4312
KIRST.1048.C1	AT1G06460.1	ACD32.1 (ALPHA-CRYSTALLIN DOMAIN 31.2)	proc	response to heat	4	1	317.67	87.33	0.684
KIRST.10485.C1	AT1G80160.1	lactoylglutathione lyase family protein / glyoxalase I family protein	proc	carbohydrate metabolic process	2	2	330	87	0.2591
KIRST.10485.C1	AT1G80160.1	lactoylglutathione lyase family protein / glyoxalase I family protein	func	lactoylglutathione lyase activity	2	2	330	87	0.2591
KIRST.10487.C1	AT4G02290.1	glycosyl hydrolase family 9 protein	proc	carbohydrate metabolic process	1	3	1131	324	0.1422
KIRST.10487.C1	AT4G02290.1	glycosyl hydrolase family 9 protein	comp	endomembrane system	1	3	1131	324	0.1422
KIRST.10487.C1	AT4G02290.1	glycosyl hydrolase family 9 protein	func	hydrolase activity, hydrolyzing O-glycosyl compounds	1	3	1131	324	0.1422
KIRST.105.C1	AT2G27420.1	cysteine proteinase, putative	func	cysteine-type peptidase activity	5	1	729	201	0.8262
KIRST.105.C1	AT2G27420.1	cysteine proteinase, putative	comp	endomembrane system	5	1	729	201	0.8262
KIRST.105.C1	AT2G27420.1	cysteine proteinase, putative	proc	proteolysis	5	1	729	201	0.8262
KIRST.105.C2	AT5G50260.1	cysteine proteinase, putative	func	cysteine-type peptidase activity	16	7	506	142	0.5869
KIRST.105.C2	AT5G50260.1	cysteine proteinase, putative	comp	endomembrane system	16	7	506	142	0.5869
KIRST.105.C2	AT5G50260.1	cysteine proteinase, putative	proc	proteolysis	16	7	506	142	0.5869
KIRST.105.C4	AT3G49340.1	cysteine proteinase, putative	func	cysteine-type peptidase activity	7	5	786.67	218.33	0.3657
KIRST.105.C4	AT3G49340.1	cysteine proteinase, putative	proc	proteolysis	7	5	786.67	218.33	0.3657
KIRST.10504.C1	AT2G24390.1		proc	biological_process_unknown	3	4	345	96	0.2165
KIRST.10504.C1	AT2G24390.1		comp	endomembrane system	3	4	345	96	0.2165
KIRST.10504.C1	AT2G24390.1		func	molecular_function_unknown	3	4	345	96	0.2165
KIRST.1051.C1	AT1G51200.2	DNA binding / zinc ion binding	func	DNA binding	5	2	319	89	0.5523
KIRST.1051.C1	AT1G51200.2	DNA binding / zinc ion binding	func	zinc ion binding	5	2	319	89	0.5523
KIRST.10520.C1	AT5G56170.1		comp	anchored to membrane	3	1	344	97	0.5605
KIRST.10520.C1	AT5G56170.1		proc	biological_process_unknown	3	1	344	97	0.5605
KIRST.10520.C1	AT5G56170.1		func	molecular_function_unknown	3	1	344	97	0.5605
KIRST.10529.C2	AT1G65020.1		proc	biological_process_unknown	2	2	636.33	182.67	0.2848
KIRST.10529.C2	AT1G65020.1		comp	cellular_component_unknown	2	2	636.33	182.67	0.2848
KIRST.10529.C2	AT1G65020.1		func	molecular_function_unknown	2	2	636.33	182.67	0.2848
KIRST.10549.C1	AT5G21222.1	protein kinase family protein	comp	cellular_component_unknown	0	3	224.33	57.67	0.0614
KIRST.10549.C1	AT5G21222.1	protein kinase family protein	proc	protein amino acid phosphorylation	0	3	224.33	57.67	0.0614
KIRST.10549.C1	AT5G21222.1	protein kinase family protein	func	protein kinase activity	0	3	224.33	57.67	0.0614
KIRST.10553.C1	AT4G35830.1	aconitate hydratase, cytoplasmic / citrate hydro-lyase / aconitase (ACO)	func	aconitate hydratase activity	3	1	627.33	179.67	0.571
KIRST.10553.C1	AT4G35830.1	aconitate hydratase, cytoplasmic / citrate hydro-lyase / aconitase (ACO)	proc	metabolic process	3	1	627.33	179.67	0.571
KIRST.10553.C1	AT4G35830.1	aconitate hydratase, cytoplasmic / citrate hydro-lyase / aconitase (ACO)	comp	mitochondrion	3	1	627.33	179.67	0.571
KIRST.10580.C1	AT3G03080.1	NADP-dependent oxidoreductase, putative	comp	cellular_component_unknown	2	1	509.67	141.33	0.4136
KIRST.10580.C1	AT3G03080.1	NADP-dependent oxidoreductase, putative	func	oxidoreductase activity	2	1	509.67	141.33	0.4136
KIRST.10580.C1	AT3G03080.1	NADP-dependent oxidoreductase, putative	func	zinc ion binding	2	1	509.67	141.33	0.4136
KIRST.10584.C1	AT1G15880.1	GOS11 (GOLGI SNARE 11); SNARE binding	comp	integral to membrane	4	3	538.67	154.33	0.3541
KIRST.10584.C1	AT1G15880.1	GOS11 (GOLGI SNARE 11); SNARE binding	proc	intra-Golgi vesicle-mediated transport	4	3	538.67	154.33	0.3541
KIRST.10584.C1	AT1G15880.1	GOS11 (GOLGI SNARE 11); SNARE binding	proc	membrane fusion	4	3	538.67	154.33	0.3541
KIRST.10584.C1	AT1G15880.1	GOS11 (GOLGI SNARE 11); SNARE binding	func	SNARE binding	4	3	538.67	154.33	0.3541
KIRST.1059.C1	AT1G31817.1	NFD3 (NUCLEAR FUSION DEFECTIVE 3); structural constituent of ribosome	comp	cytosolic small ribosomal subunit (sensu Eukaryota)	0	5	417	114	0.044
KIRST.1059.C1	AT1G31817.1	NFD3 (NUCLEAR FUSION DEFECTIVE 3); structural constituent of ribosome	func	structural constituent of ribosome	0	5	417	114	0.044
KIRST.1059.C1	AT1G31817.1	NFD3 (NUCLEAR FUSION DEFECTIVE 3); structural constituent of ribosome	proc	translation	0	5	417	114	0.044
KIRST.10590.C2	AT5G54770.1	THI1 (THIAZOLE REQUIRING)	comp	chloroplast	3	3	364.67	106.33	0.2863
KIRST.10590.C2	AT5G54770.1	THI1 (THIAZOLE REQUIRING)	proc	thiamin biosynthetic process	3	3	364.67	106.33	0.2863
KIRST.10591.C1	AT1G29120.2		proc	biological_process_unknown	1	4	638.33	189.67	0.117
KIRST.10591.C1	AT1G29120.2		comp	chloroplast	1	4	638.33	189.67	0.117
KIRST.10608.C1	AT2G26580.2	plant-specific transcription factor YABBY family protein	func	transcription factor activity	1	2	339.67	86.33	0.1661
KIRST.1063.C2	AT4G15510.1	photosystem II reaction center PsbP family protein	func	calcium ion binding	3	0	482	133	1.1043
KIRST.1063.C2	AT4G15510.1	photosystem II reaction center PsbP family protein	comp	chloroplast photosystem II	3	0	482	133	1.1043
KIRST.1063.C2	AT4G15510.1	photosystem II reaction center PsbP family protein	comp	chloroplast thylakoid lumen	3	0	482	133	1.1043
KIRST.1063.C2	AT4G15510.1	photosystem II reaction center PsbP family protein	comp	oxygen evolving complex	3	0	482	133	1.1043
KIRST.1063.C2	AT4G15510.1	photosystem II reaction center PsbP family protein	proc	photosynthesis	3	0	482	133	1.1043
KIRST.10633.C1	AT5G03170.1	FLA11 (fasciclin-like arabinogalactan-protein 11)	comp	anchored to membrane	0	3	337.67	106.33	0.0769
KIRST.10633.C1	AT5G03170.1	FLA11 (fasciclin-like arabinogalactan-protein 11)	proc	cell adhesion	0	3	337.67	106.33	0.0769
KIRST.10633.C1	AT5G03170.1	FLA11 (fasciclin-like arabinogalactan-protein 11)	func	molecular_function_unknown	0	3	337.67	106.33	0.0769
KIRST.10648.C1	AT4G05180.1	PSBQ/PSBQ-2 (photosystem II subunit Q-2); calcium ion binding	func	calcium ion binding	2	6	525	168	0.1338
KIRST.10648.C1	AT4G05180.1	PSBQ/PSBQ-2 (photosystem II subunit Q-2); calcium ion binding	comp	chloroplast photosystem II	2	6	525	168	0.1338
KIRST.10648.C1	AT4G05180.1	PSBQ/PSBQ-2 (photosystem II subunit Q-2); calcium ion binding	comp	chloroplast thylakoid lumen	2	6	525	168	0.1338
KIRST.10648.C1	AT4G05180.1	PSBQ/PSBQ-2 (photosystem II subunit Q-2); calcium ion binding	comp	chloroplast thylakoid membrane	2	6	525	168	0.1338
KIRST.10648.C1	AT4G05180.1	PSBQ/PSBQ-2 (photosystem II subunit Q-2); calcium ion binding	comp	oxygen evolving complex	2	6	525	168	0.1338
KIRST.10648.C1	AT4G05180.1	PSBQ/PSBQ-2 (photosystem II subunit Q-2); calcium ion binding	proc	photosynthesis	2	6	525	168	0.1338
KIRST.1065.C1	AT5G28840.1	GME (GDP-D-MANNOSE 3',5'-EPIMERASE); GDP-mannose 3,5-epimerase/ NAD binding / catalytic	func	catalytic activity	2	4	914.67	228.33	0.1479
KIRST.1065.C1	AT5G28840.1	GME (GDP-D-MANNOSE 3',5'-EPIMERASE); GDP-mannose 3,5-epimerase/ NAD binding / catalytic	comp	cellular_component_unknown	2	4	914.67	228.33	0.1479
KIRST.1065.C1	AT5G28840.1	GME (GDP-D-MANNOSE 3',5'-EPIMERASE); GDP-mannose 3,5-epimerase/ NAD binding / catalytic	func	GDP-mannose 3,5-epimerase activity	2	4	914.67	228.33	0.1479
KIRST.1065.C1	AT5G28840.1	GME (GDP-D-MANNOSE 3',5'-EPIMERASE); GDP-mannose 3,5-epimerase/ NAD binding / catalytic	proc	L-ascorbic acid biosynthetic process	2	4	914.67	228.33	0.1479
KIRST.1065.C1	AT5G28840.1	GME (GDP-D-MANNOSE 3',5'-EPIMERASE); GDP-mannose 3,5-epimerase/ NAD binding / catalytic	func	NAD binding	2	4	914.67	228.33	0.1479
KIRST.1065.C1	AT5G28840.1	GME (GDP-D-MANNOSE 3',5'-EPIMERASE); GDP-mannose 3,5-epimerase/ NAD binding / catalytic	proc	nucleotide-sugar metabolic process	2	4	914.67	228.33	0.1479
KIRST.1065.C2	AT1G08500.1	plastocyanin-like domain-containing protein	comp	anchored to membrane	3	0	336.67	89.33	1.0619
KIRST.1065.C2	AT1G08500.1	plastocyanin-like domain-containing protein	func	copper ion binding	3	0	336.67	89.33	1.0619
KIRST.1065.C2	AT1G08500.1	plastocyanin-like domain-containing protein	proc	electron transport	3	0	336.67	89.33	1.0619
KIRST.1065.C3	AT5G28840.1	GME (GDP-D-MANNOSE 3',5'-EPIMERASE); GDP-mannose 3,5-epimerase/ NAD binding / catalytic	func	catalytic activity	0	7	908.33	228.67	0.0308
KIRST.1065.C3	AT5G28840.1	GME (GDP-D-MANNOSE 3',5'-EPIMERASE); GDP-mannose 3,5-epimerase/ NAD binding / catalytic	comp	cellular_component_unknown	0	7	908.33	228.67	0.0308
KIRST.1065.C3	AT5G28840.1	GME (GDP-D-MANNOSE 3',5'-EPIMERASE); GDP-mannose 3,5-epimerase/ NAD binding / catalytic	func	GDP-mannose 3,5-epimerase activity	0	7	908.33	228.67	0.0308
KIRST.1065.C3	AT5G28840.1	GME (GDP-D-MANNOSE 3',5'-EPIMERASE); GDP-mannose 3,5-epimerase/ NAD binding / catalytic	proc	L-ascorbic acid biosynthetic process	0	7	908.33	228.67	0.0308
KIRST.1065.C3	AT5G28840.1	GME (GDP-D-MANNOSE 3',5'-EPIMERASE); GDP-mannose 3,5-epimerase/ NAD binding / catalytic	func	NAD binding	0	7	908.33	228.67	0.0308
KIRST.1065.C3	AT5G28840.1	GME (GDP-D-MANNOSE 3',5'-EPIMERASE); GDP-mannose 3,5-epimerase/ NAD binding / catalytic	proc	nucleotide-sugar metabolic process	0	7	908.33	228.67	0.0308
KIRST.10653.C1	AT2G35760.1	integral membrane family protein	proc	biological_process_unknown	6	4	444.33	137.67	0.4277
KIRST.10653.C1	AT2G35760.1	integral membrane family protein	comp	cellular_component_unknown	6	4	444.33	137.67	0.4277
KIRST.10653.C1	AT2G35760.1	integral membrane family protein	func	molecular_function_unknown	6	4	444.33	137.67	0.4277
KIRST.1067.C4	AT5G46800.1	BOU (A BOUT DE SOUFFLE); binding	func	binding	1	4	668.67	225.33	0.1331
KIRST.1067.C4	AT5G46800.1	BOU (A BOUT DE SOUFFLE); binding	comp	mitochondrial inner membrane	1	4	668.67	225.33	0.1331
KIRST.1067.C4	AT5G46800.1	BOU (A BOUT DE SOUFFLE); binding	proc	mitochondrial transport	1	4	668.67	225.33	0.1331
KIRST.1067.C4	AT5G46800.1	BOU (A BOUT DE SOUFFLE); binding	comp	mitochondrion	1	4	668.67	225.33	0.1331
KIRST.1067.C4	AT5G46800.1	BOU (A BOUT DE SOUFFLE); binding	proc	ornithine transport	1	4	668.67	225.33	0.1331
KIRST.1067.C4	AT5G46800.1	BOU (A BOUT DE SOUFFLE); binding	proc	transport	1	4	668.67	225.33	0.1331
KIRST.10698.C4	AT4G35450.1	AKR2 (ANKYRIN REPEAT-CONTAINING PROTEIN 2); protein binding	comp	chloroplast	1	3	809	223	0.1364
KIRST.10698.C4	AT4G35450.1	AKR2 (ANKYRIN REPEAT-CONTAINING PROTEIN 2); protein binding	func	protein binding	1	3	809	223	0.1364
KIRST.1070.C2	AT1G52570.1	PLDALPHA2 (PHOSPHLIPASE D ALPHA 2); phospholipase D	comp	membrane	2	1	353.33	96.67	0.407
KIRST.1070.C2	AT1G52570.1	PLDALPHA2 (PHOSPHLIPASE D ALPHA 2); phospholipase D	proc	metabolic process	2	1	353.33	96.67	0.407
KIRST.1070.C2	AT1G52570.1	PLDALPHA2 (PHOSPHLIPASE D ALPHA 2); phospholipase D	proc	phosphatidylcholine metabolic process	2	1	353.33	96.67	0.407
KIRST.1070.C2	AT1G52570.1	PLDALPHA2 (PHOSPHLIPASE D ALPHA 2); phospholipase D	func	phospholipase D activity	2	1	353.33	96.67	0.407
KIRST.10730.C1	AT3G02530.1	chaperonin, putative	func	ATP binding	2	6	1208.33	336.67	0.1179
KIRST.10730.C1	AT3G02530.1	chaperonin, putative	proc	cellular protein metabolic process	2	6	1208.33	336.67	0.1179
KIRST.10730.C1	AT3G02530.1	chaperonin, putative	comp	cytoplasm	2	6	1208.33	336.67	0.1179
KIRST.10730.C1	AT3G02530.1	chaperonin, putative	func	protein binding	2	6	1208.33	336.67	0.1179
KIRST.10730.C1	AT3G02530.1	chaperonin, putative	proc	protein folding	2	6	1208.33	336.67	0.1179
KIRST.10730.C1	AT3G02530.1	chaperonin, putative	func	unfolded protein binding	2	6	1208.33	336.67	0.1179
KIRST.1074.C1	AT3G01190.1	peroxidase 27 (PER27) (P27) (PRXR7)	comp	endomembrane system	1	2	192.67	56.33	0.1892
KIRST.1074.C1	AT3G01190.1	peroxidase 27 (PER27) (P27) (PRXR7)	func	peroxidase activity	1	2	192.67	56.33	0.1892
KIRST.1074.C1	AT3G01190.1	peroxidase 27 (PER27) (P27) (PRXR7)	proc	response to oxidative stress	1	2	192.67	56.33	0.1892
KIRST.10757.C1	AT2G29530.2	TIM10 (Arabidopsis thaliana translocase inner membrane subunit 10)			2	4	197.67	48.33	0.1377
KIRST.1076.C1	AT3G03070.1	NADH-ubiquinone oxidoreductase-related	comp	mitochondrion	2	1	263.67	69.33	0.3898
KIRST.10769.C1	AT1G02305.1	cathepsin B-like cysteine protease, putative	func	cysteine-type peptidase activity	4	2	376.67	97.33	0.4255
KIRST.10769.C1	AT1G02305.1	cathepsin B-like cysteine protease, putative	comp	endomembrane system	4	2	376.67	97.33	0.4255
KIRST.10769.C1	AT1G02305.1	cathepsin B-like cysteine protease, putative	proc	proteolysis	4	2	376.67	97.33	0.4255
KIRST.10776.C1	AT5G65020.1	ANNAT2 (ANNEXIN ARABIDOPSIS 2); calcium ion binding / calcium-dependent phospholipid binding	func	calcium ion binding	6	4	739.67	208.33	0.3904
KIRST.10776.C1	AT5G65020.1	ANNAT2 (ANNEXIN ARABIDOPSIS 2); calcium ion binding / calcium-dependent phospholipid binding	func	calcium-dependent phospholipid binding	6	4	739.67	208.33	0.3904
KIRST.10808.C1	AT2G33385.1	ARPC2B (actin-related protein C2B); structural molecule	proc	actin filament organization	1	4	870	243	0.1104
KIRST.10808.C1	AT2G33385.1	ARPC2B (actin-related protein C2B); structural molecule	comp	Arp2/3 protein complex	1	4	870	243	0.1104
KIRST.10808.C1	AT2G33385.1	ARPC2B (actin-related protein C2B); structural molecule	func	structural molecule activity	1	4	870	243	0.1104
KIRST.10810.C1	AT2G33990.1	IQD9 (IQ-domain 9); calmodulin binding	proc	biological_process_unknown	1	3	590.33	162.67	0.1358
KIRST.10810.C1	AT2G33990.1	IQD9 (IQ-domain 9); calmodulin binding	func	calmodulin binding	1	3	590.33	162.67	0.1358
KIRST.10810.C1	AT2G33990.1	IQD9 (IQ-domain 9); calmodulin binding	comp	cellular_component_unknown	1	3	590.33	162.67	0.1358
KIRST.10826.C1	AT1G77380.1	AAP3 (amino acid permease 3); amino acid permease	func	amino acid transmembrane transporter activity	1	3	545	160	0.1447
KIRST.10826.C1	AT1G77380.1	AAP3 (amino acid permease 3); amino acid permease	comp	membrane	1	3	545	160	0.1447
KIRST.10853.C1	AT4G32940.1	GAMMA-VPE (Vacuolar processing enzyme gamma); cysteine-type endopeptidase	func	cysteine-type endopeptidase activity	1	2	901	248	0.1823
KIRST.10853.C1	AT4G32940.1	GAMMA-VPE (Vacuolar processing enzyme gamma); cysteine-type endopeptidase	proc	proteolysis	1	2	901	248	0.1823
KIRST.10858.C1	AT1G80480.1	PTAC17 (PLASTID TRANSCRIPTIONALLY ACTIVE17)	comp	plastid chromosome	2	1	233	61	0.3874
KIRST.10862.C1	AT5G24270.1	SOS3 (SALT OVERLY SENSITIVE 3)	proc	N-terminal protein myristoylation	2	1	271	68	0.3717
KIRST.1088.C1	AT5G20910.1	zinc finger (C3HC4-type RING finger) family protein	func	protein binding	3	3	665.67	186.33	0.277
KIRST.1088.C1	AT5G20910.1	zinc finger (C3HC4-type RING finger) family protein	proc	protein folding	3	3	665.67	186.33	0.277
KIRST.1088.C1	AT5G20910.1	zinc finger (C3HC4-type RING finger) family protein	func	zinc ion binding	3	3	665.67	186.33	0.277
KIRST.10910.C1	AT5G41315.1	GL3 (GLABRA 3); transcription factor	func	transcription factor activity	1	2	115.33	31.67	0.1732
KIRST.10923.C1	AT5G47530.1	auxin-responsive protein, putative	comp	membrane	1	3	135	36	0.1244
KIRST.10923.C1	AT5G47530.1	auxin-responsive protein, putative	proc	multicellular organismal development	1	3	135	36	0.1244
KIRST.10938.C1	AT3G56310.1	alpha-galactosidase, putative / melibiase, putative / alpha-D-galactoside galactohydrolase, putative	func	alpha-galactosidase activity	2	3	563.67	150.33	0.1972
KIRST.10938.C1	AT3G56310.1	alpha-galactosidase, putative / melibiase, putative / alpha-D-galactoside galactohydrolase, putative	proc	carbohydrate metabolic process	2	3	563.67	150.33	0.1972
KIRST.10938.C1	AT3G56310.1	alpha-galactosidase, putative / melibiase, putative / alpha-D-galactoside galactohydrolase, putative	comp	endomembrane system	2	3	563.67	150.33	0.1972
KIRST.10938.C1	AT3G56310.1	alpha-galactosidase, putative / melibiase, putative / alpha-D-galactoside galactohydrolase, putative	proc	lactose catabolic process	2	3	563.67	150.33	0.1972
KIRST.10941.C1	AT2G27860.1	AXS1 (UDP-D-APIOSE/UDP-D-XYLOSE SYNTHASE 1)			4	0	285.67	77.33	1.3578
KIRST.10954.C1	AT3G01990.1	ACR6 (ACT Domain Repeat 6)	comp	cellular_component_unknown	0	3	811	227	0.0692
KIRST.10954.C1	AT3G01990.1	ACR6 (ACT Domain Repeat 6)	proc	metabolic process	0	3	811	227	0.0692
KIRST.1096.C1	AT2G02760.1	ATUBC2 (UBIQUITING-CONJUGATING ENZYME 2); ubiquitin-protein ligase	proc	ubiquitin-dependent protein catabolic process	4	8	362.33	93.67	0.1355
KIRST.1096.C1	AT2G02760.1	ATUBC2 (UBIQUITING-CONJUGATING ENZYME 2); ubiquitin-protein ligase	func	ubiquitin-protein ligase activity	4	8	362.33	93.67	0.1355
KIRST.10960.C1	AT4G27090.1	60S ribosomal protein L14 (RPL14B)	comp	cytosolic ribosome (sensu Eukaryota)	3	0	313.33	79.67	1.0172
KIRST.10960.C1	AT4G27090.1	60S ribosomal protein L14 (RPL14B)	comp	ribosome	3	0	313.33	79.67	1.0172
KIRST.10960.C1	AT4G27090.1	60S ribosomal protein L14 (RPL14B)	proc	ribosome biogenesis and assembly	3	0	313.33	79.67	1.0172
KIRST.10960.C1	AT4G27090.1	60S ribosomal protein L14 (RPL14B)	func	structural constituent of ribosome	3	0	313.33	79.67	1.0172
KIRST.10960.C1	AT4G27090.1	60S ribosomal protein L14 (RPL14B)	proc	translation	3	0	313.33	79.67	1.0172
KIRST.10962.C1	AT4G10300.1		comp	chloroplast	2	2	304.67	91.33	0.2951
KIRST.10962.C1	AT4G10300.1		func	molecular_function_unknown	2	2	304.67	91.33	0.2951
KIRST.10962.C1	AT4G10300.1		proc	regulation of transcription, DNA-dependent	2	2	304.67	91.33	0.2951
KIRST.10964.C1	AT1G75110.1	RRA2 (REDUCED RESIDUAL ARABINOSE 2)	comp	endoplasmic reticulum	7	3	321	93	0.5722
KIRST.10969.C1	AT5G09510.1	40S ribosomal protein S15 (RPS15D)	comp	cytosolic small ribosomal subunit (sensu Eukaryota)	1	4	353.67	99.33	0.1089
KIRST.10969.C1	AT5G09510.1	40S ribosomal protein S15 (RPS15D)	func	structural constituent of ribosome	1	4	353.67	99.33	0.1089
KIRST.10969.C1	AT5G09510.1	40S ribosomal protein S15 (RPS15D)	proc	translation	1	4	353.67	99.33	0.1089
KIRST.10969.C2	AT3G51730.1	saposin B domain-containing protein	comp	endomembrane system	2	2	471	123	0.258
KIRST.10969.C2	AT3G51730.1	saposin B domain-containing protein	proc	lipid metabolic process	2	2	471	123	0.258
KIRST.10969.C2	AT3G51730.1	saposin B domain-containing protein	comp	lysosome	2	2	471	123	0.258
KIRST.10969.C2	AT3G51730.1	saposin B domain-containing protein	func	molecular_function_unknown	2	2	471	123	0.258
KIRST.10969.C2	AT3G51730.1	saposin B domain-containing protein	proc	sphingolipid metabolic process	2	2	471	123	0.258
KIRST.10973.C1	AT1G24020.1	Bet v I allergen family protein	comp	cellular_component_unknown	2	1	380.67	93.33	0.3644
KIRST.10973.C1	AT1G24020.1	Bet v I allergen family protein	proc	defense response	2	1	380.67	93.33	0.3644
KIRST.10973.C1	AT1G24020.1	Bet v I allergen family protein	proc	response to biotic stimulus	2	1	380.67	93.33	0.3644
KIRST.1099.C1	AT1G32050.1	secretory carrier membrane protein (SCAMP) family protein	comp	mitochondrion	1	2	634	173	0.1802
KIRST.1099.C1	AT1G32050.1	secretory carrier membrane protein (SCAMP) family protein	proc	secretory pathway	1	2	634	173	0.1802
KIRST.1099.C1	AT1G32050.1	secretory carrier membrane protein (SCAMP) family protein	func	transmembrane transporter activity	1	2	634	173	0.1802
KIRST.1099.C4	AT5G10330.3	EMB2196 (EMBRYO DEFECTIVE 2196)			1	2	120.33	32.67	0.1716
KIRST.1099.C5	AT2G40010.1	60S acidic ribosomal protein P0 (RPP0A)	comp	ribosome	2	5	602.67	177.33	0.1443
KIRST.1099.C5	AT2G40010.1	60S acidic ribosomal protein P0 (RPP0A)	func	structural constituent of ribosome	2	5	602.67	177.33	0.1443
KIRST.1099.C5	AT2G40010.1	60S acidic ribosomal protein P0 (RPP0A)	proc	translation	2	5	602.67	177.33	0.1443
KIRST.1099.C5	AT2G40010.1	60S acidic ribosomal protein P0 (RPP0A)	proc	translational elongation	2	5	602.67	177.33	0.1443
KIRST.10993.C1	AT2G05070.1	LHCB2.2 (Photosystem II light harvesting complex gene 2.2); chlorophyll binding	func	chlorophyll binding	0	10	616	179	0.0253
KIRST.10993.C1	AT2G05070.1	LHCB2.2 (Photosystem II light harvesting complex gene 2.2); chlorophyll binding	comp	chloroplast thylakoid membrane	0	10	616	179	0.0253
KIRST.10993.C1	AT2G05070.1	LHCB2.2 (Photosystem II light harvesting complex gene 2.2); chlorophyll binding	comp	light-harvesting complex	0	10	616	179	0.0253
KIRST.10993.C1	AT2G05070.1	LHCB2.2 (Photosystem II light harvesting complex gene 2.2); chlorophyll binding	proc	photosynthesis	0	10	616	179	0.0253
KIRST.10993.C1	AT2G05070.1	LHCB2.2 (Photosystem II light harvesting complex gene 2.2); chlorophyll binding	comp	plastoglobule	0	10	616	179	0.0253
KIRST.11.C1	AT1G50600.1	SCL5; transcription factor	proc	regulation of transcription	4	2	891.33	242.67	0.4517
KIRST.11.C1	AT1G50600.1	SCL5; transcription factor	func	transcription factor activity	4	2	891.33	242.67	0.4517
KIRST.1100.C1	AT1G30580.1	GTP binding	func	GTP binding	2	3	823.33	202.67	0.1826
KIRST.1100.C1	AT1G30580.1	GTP binding	comp	intracellular	2	3	823.33	202.67	0.1826
KIRST.11013.C1	AT4G08685.1	SAH7	comp	endomembrane system	1	3	316	92	0.1419
KIRST.11013.C1	AT4G08685.1	SAH7	func	molecular_function_unknown	1	3	316	92	0.1419
KIRST.1102.C1	AT5G43060.1	cysteine proteinase, putative / thiol protease, putative	func	cysteine-type peptidase activity	2	1	725.33	189.67	0.3905
KIRST.1102.C1	AT5G43060.1	cysteine proteinase, putative / thiol protease, putative	comp	endomembrane system	2	1	725.33	189.67	0.3905
KIRST.1102.C1	AT5G43060.1	cysteine proteinase, putative / thiol protease, putative	proc	proteolysis	2	1	725.33	189.67	0.3905
KIRST.11022.C1	AT1G01490.2	metal ion binding	func	metal ion binding	2	1	153.67	41.33	0.3955
KIRST.11022.C1	AT1G01490.2	metal ion binding	proc	metal ion transport	2	1	153.67	41.33	0.3955
KIRST.11036.C2	AT5G35550.1	TT2 (TRANSPARENT TESTA 2); DNA binding / transcription factor	func	DNA binding	2	1	289.67	76.33	0.391
KIRST.11036.C2	AT5G35550.1	TT2 (TRANSPARENT TESTA 2); DNA binding / transcription factor	proc	regulation of transcription, DNA-dependent	2	1	289.67	76.33	0.391
KIRST.11036.C2	AT5G35550.1	TT2 (TRANSPARENT TESTA 2); DNA binding / transcription factor	func	transcription factor activity	2	1	289.67	76.33	0.391
KIRST.11047.C1	AT3G21510.1	AHP1 (HISTIDINE-CONTAINING PHOSPHOTRANSMITTER 3); histidine phosphotransfer kinase	proc	cytokinin mediated signaling	3	1	365	91	0.4949
KIRST.11047.C1	AT3G21510.1	AHP1 (HISTIDINE-CONTAINING PHOSPHOTRANSMITTER 3); histidine phosphotransfer kinase	func	histidine phosphotransfer kinase activity	3	1	365	91	0.4949
KIRST.11056.C1	AT1G06430.1	FTSH8 (FtsH protease 8); ATP-dependent peptidase/ ATPase/ metallopeptidase/ zinc ion binding	func	ATPase activity	2	6	1120.67	331.33	0.1251
KIRST.11056.C1	AT1G06430.1	FTSH8 (FtsH protease 8); ATP-dependent peptidase/ ATPase/ metallopeptidase/ zinc ion binding	func	ATP-dependent peptidase activity	2	6	1120.67	331.33	0.1251
KIRST.11056.C1	AT1G06430.1	FTSH8 (FtsH protease 8); ATP-dependent peptidase/ ATPase/ metallopeptidase/ zinc ion binding	comp	chloroplast	2	6	1120.67	331.33	0.1251
KIRST.11056.C1	AT1G06430.1	FTSH8 (FtsH protease 8); ATP-dependent peptidase/ ATPase/ metallopeptidase/ zinc ion binding	comp	chloroplast thylakoid membrane	2	6	1120.67	331.33	0.1251
KIRST.11056.C1	AT1G06430.1	FTSH8 (FtsH protease 8); ATP-dependent peptidase/ ATPase/ metallopeptidase/ zinc ion binding	func	metallopeptidase activity	2	6	1120.67	331.33	0.1251
KIRST.11056.C1	AT1G06430.1	FTSH8 (FtsH protease 8); ATP-dependent peptidase/ ATPase/ metallopeptidase/ zinc ion binding	proc	PSII associated light-harvesting complex II catabolic process	2	6	1120.67	331.33	0.1251
KIRST.11056.C1	AT1G06430.1	FTSH8 (FtsH protease 8); ATP-dependent peptidase/ ATPase/ metallopeptidase/ zinc ion binding	func	zinc ion binding	2	6	1120.67	331.33	0.1251
KIRST.1106.C2	AT5G02230.2	haloacid dehalogenase-like hydrolase family protein	comp	cellular_component_unknown	2	1	504.33	140.67	0.416
KIRST.1106.C2	AT5G02230.2	haloacid dehalogenase-like hydrolase family protein	func	hydrolase activity	2	1	504.33	140.67	0.416
KIRST.1106.C2	AT5G02230.2	haloacid dehalogenase-like hydrolase family protein	proc	metabolic process	2	1	504.33	140.67	0.416
KIRST.1106.C4	AT5G62740.1	band 7 family protein	proc	N-terminal protein myristoylation	2	5	665.33	189.67	0.1399
KIRST.1106.C5	AT5G40810.1	cytochrome c1, putative	proc	electron transport	0	6	715.67	214.33	0.0419
KIRST.1106.C5	AT5G40810.1	cytochrome c1, putative	func	electron transporter, transferring electrons within CoQH2-cytochrome c reductase complex activity	0	6	715.67	214.33	0.0419
KIRST.1106.C5	AT5G40810.1	cytochrome c1, putative	comp	mitochondrial respiratory chain	0	6	715.67	214.33	0.0419
KIRST.1106.C5	AT5G40810.1	cytochrome c1, putative	comp	mitochondrion	0	6	715.67	214.33	0.0419
KIRST.11078.C1	AT2G30980.1	shaggy-related protein kinase delta / ASK-delta / ASK-dzeta (ASK4)	comp	cellular_component_unknown	0	3	415	122	0.072
KIRST.11078.C1	AT2G30980.1	shaggy-related protein kinase delta / ASK-delta / ASK-dzeta (ASK4)	func	kinase activity	0	3	415	122	0.072
KIRST.11078.C1	AT2G30980.1	shaggy-related protein kinase delta / ASK-delta / ASK-dzeta (ASK4)	proc	protein amino acid phosphorylation	0	3	415	122	0.072
KIRST.11078.C2	AT2G30980.1	shaggy-related protein kinase delta / ASK-delta / ASK-dzeta (ASK4)	comp	cellular_component_unknown	1	4	568.67	166.33	0.1149
KIRST.11078.C2	AT2G30980.1	shaggy-related protein kinase delta / ASK-delta / ASK-dzeta (ASK4)	func	kinase activity	1	4	568.67	166.33	0.1149
KIRST.11078.C2	AT2G30980.1	shaggy-related protein kinase delta / ASK-delta / ASK-dzeta (ASK4)	proc	protein amino acid phosphorylation	1	4	568.67	166.33	0.1149
KIRST.11080.C1	AT4G22890.5				4	4	192.33	59.67	0.2977
KIRST.11089.C3	AT1G11580.1	pectin methylesterase, putative	proc	cell wall modification	2	2	980.33	285.67	0.2899
KIRST.11089.C3	AT1G11580.1	pectin methylesterase, putative	comp	cellulose and pectin-containing cell wall	2	2	980.33	285.67	0.2899
KIRST.11089.C3	AT1G11580.1	pectin methylesterase, putative	func	pectinesterase activity	2	2	980.33	285.67	0.2899
KIRST.1109.C1	AT1G75270.1	DHAR2; glutathione dehydrogenase (ascorbate)	func	glutathione dehydrogenase (ascorbate) activity	4	1	497.33	135.67	0.6798
KIRST.11098.C1	AT3G48140.1	senescence-associated protein, putative	comp	endomembrane system	4	2	195.33	56.67	0.4744
KIRST.11098.C1	AT3G48140.1	senescence-associated protein, putative	proc	leaf senescence	4	2	195.33	56.67	0.4744
KIRST.11098.C1	AT3G48140.1	senescence-associated protein, putative	func	molecular_function_unknown	4	2	195.33	56.67	0.4744
KIRST.111.C10	AT5G20720.2	CPN20 (CHAPERONIN 20); calmodulin binding	func	calmodulin binding	1	2	392.67	123.33	0.2067
KIRST.111.C12	AT4G39230.1	isoflavone reductase, putative	comp	cellular_component_unknown	4	10	711.67	206.33	0.1276
KIRST.111.C12	AT4G39230.1	isoflavone reductase, putative	func	phenylcoumaran benzylic ether reductase activity	4	10	711.67	206.33	0.1276
KIRST.111.C12	AT4G39230.1	isoflavone reductase, putative	proc	regulation of nitrogen utilization	4	10	711.67	206.33	0.1276
KIRST.111.C4	AT4G39230.1	isoflavone reductase, putative	comp	cellular_component_unknown	16	5	465.67	128.33	0.7753
KIRST.111.C4	AT4G39230.1	isoflavone reductase, putative	func	phenylcoumaran benzylic ether reductase activity	16	5	465.67	128.33	0.7753
KIRST.111.C4	AT4G39230.1	isoflavone reductase, putative	proc	regulation of nitrogen utilization	16	5	465.67	128.33	0.7753
KIRST.111.C7	AT4G39230.1	isoflavone reductase, putative	comp	cellular_component_unknown	3	1	345.67	92.33	0.5306
KIRST.111.C7	AT4G39230.1	isoflavone reductase, putative	func	phenylcoumaran benzylic ether reductase activity	3	1	345.67	92.33	0.5306
KIRST.111.C7	AT4G39230.1	isoflavone reductase, putative	proc	regulation of nitrogen utilization	3	1	345.67	92.33	0.5306
KIRST.111.C9	AT1G75280.1	isoflavone reductase, putative	comp	cellular_component_unknown	1	7	255	72	0.0656
KIRST.111.C9	AT1G75280.1	isoflavone reductase, putative	proc	response to oxidative stress	1	7	255	72	0.0656
KIRST.111.C9	AT1G75280.1	isoflavone reductase, putative	func	transcriptional repressor activity	1	7	255	72	0.0656
KIRST.11118.C1	AT5G49940.1	NFU2 (NFU domain protein 2)			1	2	361	113	0.2057
KIRST.1113.C1	AT5G39850.1	40S ribosomal protein S9 (RPS9C)	comp	cytosolic small ribosomal subunit (sensu Eukaryota)	3	4	295	86	0.2261
KIRST.1113.C1	AT5G39850.1	40S ribosomal protein S9 (RPS9C)	func	structural constituent of ribosome	3	4	295	86	0.2261
KIRST.1113.C1	AT5G39850.1	40S ribosomal protein S9 (RPS9C)	proc	translation	3	4	295	86	0.2261
KIRST.11157.C1	AT3G11630.1	2-cys peroxiredoxin, chloroplast (BAS1)	func	antioxidant activity	1	6	463	125	0.0744
KIRST.11157.C1	AT3G11630.1	2-cys peroxiredoxin, chloroplast (BAS1)	proc	biological_process_unknown	1	6	463	125	0.0744
KIRST.11157.C1	AT3G11630.1	2-cys peroxiredoxin, chloroplast (BAS1)	comp	chloroplast	1	6	463	125	0.0744
KIRST.11172.C1	AT5G58540.1	protein kinase family protein	func	kinase activity	2	2	442.33	115.67	0.2581
KIRST.11172.C1	AT5G58540.1	protein kinase family protein	proc	protein amino acid phosphorylation	2	2	442.33	115.67	0.2581
KIRST.11177.C1	AT1G33060.2	ANAC014	proc	multicellular organismal development	3	2	927.67	260.33	0.3724
KIRST.11238.C1	AT2G01060.1	myb family transcription factor	comp	nucleus	1	3	393.67	110.33	0.1372
KIRST.11238.C1	AT2G01060.1	myb family transcription factor	proc	regulation of transcription	1	3	393.67	110.33	0.1372
KIRST.11238.C1	AT2G01060.1	myb family transcription factor	func	transcription factor activity	1	3	393.67	110.33	0.1372
KIRST.11246.C1	AT3G57930.2				1	3	283	77	0.1319
KIRST.1129.C1	AT5G17510.1		func	molecular_function_unknown	1	3	504	123	0.1197
KIRST.11295.C3	AT1G63830.1	proline-rich family protein	comp	membrane	2	3	241	59	0.1767
KIRST.113.C2	AT3G16140.1	PSAH-1 (photosystem I subunit H-1)	comp	chloroplast thylakoid membrane	2	4	279.33	92.67	0.1932
KIRST.113.C2	AT3G16140.1	PSAH-1 (photosystem I subunit H-1)	func	molecular_function_unknown	2	4	279.33	92.67	0.1932
KIRST.113.C2	AT3G16140.1	PSAH-1 (photosystem I subunit H-1)	proc	photosynthesis	2	4	279.33	92.67	0.1932
KIRST.113.C2	AT3G16140.1	PSAH-1 (photosystem I subunit H-1)	comp	photosystem I reaction center	2	4	279.33	92.67	0.1932
KIRST.11302.C1	AT4G12910.1	SCPL20 (serine carboxypeptidase-like 20); serine carboxypeptidase	comp	endomembrane system	2	1	359.33	99.67	0.4128
KIRST.11302.C1	AT4G12910.1	SCPL20 (serine carboxypeptidase-like 20); serine carboxypeptidase	proc	proteolysis	2	1	359.33	99.67	0.4128
KIRST.11302.C1	AT4G12910.1	SCPL20 (serine carboxypeptidase-like 20); serine carboxypeptidase	func	serine carboxypeptidase activity	2	1	359.33	99.67	0.4128
KIRST.11319.C1	AT2G23910.1	cinnamoyl-CoA reductase-related	comp	cellular_component_unknown	3	5	669	189	0.1851
KIRST.11319.C1	AT2G23910.1	cinnamoyl-CoA reductase-related	func	cinnamoyl-CoA reductase activity	3	5	669	189	0.1851
KIRST.11319.C1	AT2G23910.1	cinnamoyl-CoA reductase-related	proc	lignin biosynthetic process	3	5	669	189	0.1851
KIRST.1132.C1	AT4G30950.1	FAD6 (FATTY ACID DESATURASE 6); omega-6 fatty acid desaturase	func	omega-6 fatty acid desaturase activity	2	4	1054.33	265.67	0.1496
KIRST.11323.C1	AT5G21070.1		proc	biological_process_unknown	2	1	378.33	122.67	0.4836
KIRST.11323.C1	AT5G21070.1		comp	cellular_component_unknown	2	1	378.33	122.67	0.4836
KIRST.11323.C1	AT5G21070.1		func	molecular_function_unknown	2	1	378.33	122.67	0.4836
KIRST.1133.C2	AT2G25110.1	MIR domain-containing protein	proc	biological_process_unknown	1	4	443.33	120.67	0.1062
KIRST.1133.C2	AT2G25110.1	MIR domain-containing protein	comp	membrane	1	4	443.33	120.67	0.1062
KIRST.1133.C2	AT2G25110.1	MIR domain-containing protein	func	molecular_function_unknown	1	4	443.33	120.67	0.1062
KIRST.11349.C1	AT5G06370.1	NC domain-containing protein	proc	biological_process_unknown	0	4	393	126	0.0625
KIRST.11349.C1	AT5G06370.1	NC domain-containing protein	func	molecular_function_unknown	0	4	393	126	0.0625
KIRST.11351.C1	AT3G27090.1		proc	biological_process_unknown	4	2	708.33	176.67	0.4129
KIRST.11351.C1	AT3G27090.1		comp	cellular_component_unknown	4	2	708.33	176.67	0.4129
KIRST.11351.C1	AT3G27090.1		func	molecular_function_unknown	4	2	708.33	176.67	0.4129
KIRST.11362.C1	AT4G11010.1	NDPK3 (NUCLEOSIDE DIPHOSPHATE KINASE 3); ATP binding / nucleoside diphosphate kinase	func	ATP binding	2	3	400.67	109.33	0.2006
KIRST.11362.C1	AT4G11010.1	NDPK3 (NUCLEOSIDE DIPHOSPHATE KINASE 3); ATP binding / nucleoside diphosphate kinase	comp	mitochondrion	2	3	400.67	109.33	0.2006
KIRST.11362.C1	AT4G11010.1	NDPK3 (NUCLEOSIDE DIPHOSPHATE KINASE 3); ATP binding / nucleoside diphosphate kinase	func	nucleoside diphosphate kinase activity	2	3	400.67	109.33	0.2006
KIRST.11362.C1	AT4G11010.1	NDPK3 (NUCLEOSIDE DIPHOSPHATE KINASE 3); ATP binding / nucleoside diphosphate kinase	proc	response to oxidative stress	2	3	400.67	109.33	0.2006
KIRST.11396.C1	AT1G23820.1	SPDS1 (SPERMIDINE SYNTHASE 1)			1	2	309	87	0.1841
KIRST.11416.C1	AT3G10450.1	SCPL7; serine carboxypeptidase	comp	endomembrane system	2	6	952.33	271.67	0.1204
KIRST.11416.C1	AT3G10450.1	SCPL7; serine carboxypeptidase	proc	proteolysis	2	6	952.33	271.67	0.1204
KIRST.11416.C1	AT3G10450.1	SCPL7; serine carboxypeptidase	func	serine carboxypeptidase activity	2	6	952.33	271.67	0.1204
KIRST.11421.C1	AT1G76160.1	SKS5 (SKU5 Similar 5); copper ion binding / oxidoreductase	func	copper ion binding	1	2	914.67	276.33	0.2002
KIRST.11421.C1	AT1G76160.1	SKS5 (SKU5 Similar 5); copper ion binding / oxidoreductase	comp	endomembrane system	1	2	914.67	276.33	0.2002
KIRST.11421.C1	AT1G76160.1	SKS5 (SKU5 Similar 5); copper ion binding / oxidoreductase	func	oxidoreductase activity	1	2	914.67	276.33	0.2002
KIRST.11428.C1	AT1G11910.1	aspartyl protease family protein	comp	endomembrane system	1	2	303.33	77.67	0.167
KIRST.11428.C1	AT1G11910.1	aspartyl protease family protein	comp	lysosome	1	2	303.33	77.67	0.167
KIRST.11428.C1	AT1G11910.1	aspartyl protease family protein	func	pepsin A activity	1	2	303.33	77.67	0.167
KIRST.11428.C1	AT1G11910.1	aspartyl protease family protein	proc	proteolysis	1	2	303.33	77.67	0.167
KIRST.11457.C2	AT4G19950.1		proc	biological_process_unknown	7	2	782.33	225.67	0.7676
KIRST.11457.C2	AT4G19950.1		comp	cellular_component_unknown	7	2	782.33	225.67	0.7676
KIRST.11457.C2	AT4G19950.1		func	molecular_function_unknown	7	2	782.33	225.67	0.7676
KIRST.11463.C1	AT5G58910.1	LAC16 (laccase 16); copper ion binding / oxidoreductase	func	copper ion binding	3	1	785.33	240.67	0.6116
KIRST.11463.C1	AT5G58910.1	LAC16 (laccase 16); copper ion binding / oxidoreductase	func	oxidoreductase activity	3	1	785.33	240.67	0.6116
KIRST.11468.C2	AT5G54690.1	GAUT12/IRX8/LGT6 (GALACTURONOSYLTRANSFERASE 12); polygalacturonate 4-alpha-galacturonosyltransferase/ transferase, transferring glycosyl groups / transferase, transferring hexosyl groups	proc	carbohydrate biosynthetic process	0	8	1138.67	307.33	0.0294
KIRST.11468.C2	AT5G54690.1	GAUT12/IRX8/LGT6 (GALACTURONOSYLTRANSFERASE 12); polygalacturonate 4-alpha-galacturonosyltransferase/ transferase, transferring glycosyl groups / transferase, transferring hexosyl groups	proc	cell wall organization and biogenesis	0	8	1138.67	307.33	0.0294
KIRST.11468.C2	AT5G54690.1	GAUT12/IRX8/LGT6 (GALACTURONOSYLTRANSFERASE 12); polygalacturonate 4-alpha-galacturonosyltransferase/ transferase, transferring glycosyl groups / transferase, transferring hexosyl groups	proc	glucuronoxylan biosynthetic process	0	8	1138.67	307.33	0.0294
KIRST.11468.C2	AT5G54690.1	GAUT12/IRX8/LGT6 (GALACTURONOSYLTRANSFERASE 12); polygalacturonate 4-alpha-galacturonosyltransferase/ transferase, transferring glycosyl groups / transferase, transferring hexosyl groups	proc	glucuronoxylan metabolic process	0	8	1138.67	307.33	0.0294
KIRST.11468.C2	AT5G54690.1	GAUT12/IRX8/LGT6 (GALACTURONOSYLTRANSFERASE 12); polygalacturonate 4-alpha-galacturonosyltransferase/ transferase, transferring glycosyl groups / transferase, transferring hexosyl groups	comp	Golgi apparatus	0	8	1138.67	307.33	0.0294
KIRST.11468.C2	AT5G54690.1	GAUT12/IRX8/LGT6 (GALACTURONOSYLTRANSFERASE 12); polygalacturonate 4-alpha-galacturonosyltransferase/ transferase, transferring glycosyl groups / transferase, transferring hexosyl groups	func	polygalacturonate 4-alpha-galacturonosyltransferase activity	0	8	1138.67	307.33	0.0294
KIRST.11468.C2	AT5G54690.1	GAUT12/IRX8/LGT6 (GALACTURONOSYLTRANSFERASE 12); polygalacturonate 4-alpha-galacturonosyltransferase/ transferase, transferring glycosyl groups / transferase, transferring hexosyl groups	func	transferase activity, transferring glycosyl groups	0	8	1138.67	307.33	0.0294
KIRST.11468.C2	AT5G54690.1	GAUT12/IRX8/LGT6 (GALACTURONOSYLTRANSFERASE 12); polygalacturonate 4-alpha-galacturonosyltransferase/ transferase, transferring glycosyl groups / transferase, transferring hexosyl groups	func	transferase activity, transferring hexosyl groups	0	8	1138.67	307.33	0.0294
KIRST.11468.C2	AT5G54690.1	GAUT12/IRX8/LGT6 (GALACTURONOSYLTRANSFERASE 12); polygalacturonate 4-alpha-galacturonosyltransferase/ transferase, transferring glycosyl groups / transferase, transferring hexosyl groups	proc	xylan biosynthetic process	0	8	1138.67	307.33	0.0294
KIRST.11492.C2	AT1G61520.1	LHCA3 (Photosystem I light harvesting complex gene 3); chlorophyll binding	func	chlorophyll binding	1	2	583.33	175.67	0.1989
KIRST.11492.C2	AT1G61520.1	LHCA3 (Photosystem I light harvesting complex gene 3); chlorophyll binding	comp	chloroplast thylakoid membrane	1	2	583.33	175.67	0.1989
KIRST.11492.C2	AT1G61520.1	LHCA3 (Photosystem I light harvesting complex gene 3); chlorophyll binding	comp	light-harvesting complex	1	2	583.33	175.67	0.1989
KIRST.11492.C2	AT1G61520.1	LHCA3 (Photosystem I light harvesting complex gene 3); chlorophyll binding	proc	photosynthesis	1	2	583.33	175.67	0.1989
KIRST.11492.C2	AT1G61520.1	LHCA3 (Photosystem I light harvesting complex gene 3); chlorophyll binding	comp	plastoglobule	1	2	583.33	175.67	0.1989
KIRST.11501.C1	AT5G22540.1		proc	biological_process_unknown	3	2	630	156	0.3273
KIRST.11501.C1	AT5G22540.1		comp	cellular_component_unknown	3	2	630	156	0.3273
KIRST.11501.C1	AT5G22540.1		func	molecular_function_unknown	3	2	630	156	0.3273
KIRST.11505.C1	AT5G25110.1	CIPK25 (CBL-INTERACTING PROTEIN KINASE 25); kinase	func	kinase activity	4	0	822.33	224.67	1.3675
KIRST.11505.C1	AT5G25110.1	CIPK25 (CBL-INTERACTING PROTEIN KINASE 25); kinase	proc	protein amino acid phosphorylation	4	0	822.33	224.67	1.3675
KIRST.11505.C1	AT5G25110.1	CIPK25 (CBL-INTERACTING PROTEIN KINASE 25); kinase	proc	signal transduction	4	0	822.33	224.67	1.3675
KIRST.11516.C1	AT1G24510.2	T-complex protein 1 epsilon subunit, putative / TCP-1-epsilon, putative / chaperonin, putative	func	ATP binding	1	3	338.67	90.33	0.1299
KIRST.11516.C1	AT1G24510.2	T-complex protein 1 epsilon subunit, putative / TCP-1-epsilon, putative / chaperonin, putative	proc	cellular protein metabolic process	1	3	338.67	90.33	0.1299
KIRST.11516.C1	AT1G24510.2	T-complex protein 1 epsilon subunit, putative / TCP-1-epsilon, putative / chaperonin, putative	comp	cellular_component_unknown	1	3	338.67	90.33	0.1299
KIRST.11516.C1	AT1G24510.2	T-complex protein 1 epsilon subunit, putative / TCP-1-epsilon, putative / chaperonin, putative	func	protein binding	1	3	338.67	90.33	0.1299
KIRST.11516.C1	AT1G24510.2	T-complex protein 1 epsilon subunit, putative / TCP-1-epsilon, putative / chaperonin, putative	proc	protein folding	1	3	338.67	90.33	0.1299
KIRST.11516.C1	AT1G24510.2	T-complex protein 1 epsilon subunit, putative / TCP-1-epsilon, putative / chaperonin, putative	func	unfolded protein binding	1	3	338.67	90.33	0.1299
KIRST.11522.C2	AT2G03350.1		proc	biological_process_unknown	3	3	413	112	0.2664
KIRST.11522.C2	AT2G03350.1		comp	cellular_component_unknown	3	3	413	112	0.2664
KIRST.11522.C2	AT2G03350.1		func	molecular_function_unknown	3	3	413	112	0.2664
KIRST.11523.C1	AT4G38130.1	HD1 (HISTONE DEACETYLASE 19, HISTONE DEACETYLASE19); histone deacetylase	func	histone deacetylase activity	5	5	1179	315	0.2647
KIRST.11523.C1	AT4G38130.1	HD1 (HISTONE DEACETYLASE 19, HISTONE DEACETYLASE19); histone deacetylase	proc	histone deacetylation	5	5	1179	315	0.2647
KIRST.11523.C1	AT4G38130.1	HD1 (HISTONE DEACETYLASE 19, HISTONE DEACETYLASE19); histone deacetylase	proc	negative regulation of transcription	5	5	1179	315	0.2647
KIRST.11523.C1	AT4G38130.1	HD1 (HISTONE DEACETYLASE 19, HISTONE DEACETYLASE19); histone deacetylase	comp	nucleus	5	5	1179	315	0.2647
KIRST.11535.C1	AT5G57630.1	CIPK21 (CBL-INTERACTING PROTEIN KINASE 21); kinase	comp	cellular_component_unknown	2	2	998.67	249.33	0.2482
KIRST.11535.C1	AT5G57630.1	CIPK21 (CBL-INTERACTING PROTEIN KINASE 21); kinase	func	kinase activity	2	2	998.67	249.33	0.2482
KIRST.11535.C1	AT5G57630.1	CIPK21 (CBL-INTERACTING PROTEIN KINASE 21); kinase	proc	N-terminal protein myristoylation	2	2	998.67	249.33	0.2482
KIRST.11535.C1	AT5G57630.1	CIPK21 (CBL-INTERACTING PROTEIN KINASE 21); kinase	proc	protein amino acid phosphorylation	2	2	998.67	249.33	0.2482
KIRST.11535.C1	AT5G57630.1	CIPK21 (CBL-INTERACTING PROTEIN KINASE 21); kinase	proc	signal transduction	2	2	998.67	249.33	0.2482
KIRST.1154.C1	AT1G22170.1	phosphoglycerate/bisphosphoglycerate mutase family protein	func	catalytic activity	0	5	640.33	163.67	0.0416
KIRST.1154.C1	AT1G22170.1	phosphoglycerate/bisphosphoglycerate mutase family protein	comp	chloroplast	0	5	640.33	163.67	0.0416
KIRST.1154.C1	AT1G22170.1	phosphoglycerate/bisphosphoglycerate mutase family protein	proc	metabolic process	0	5	640.33	163.67	0.0416
KIRST.11544.C2	AT5G23750.1	remorin family protein	proc	biological_process_unknown	2	1	316.33	82.67	0.3881
KIRST.11544.C2	AT5G23750.1	remorin family protein	comp	cellular_component_unknown	2	1	316.33	82.67	0.3881
KIRST.11544.C2	AT5G23750.1	remorin family protein	func	DNA binding	2	1	316.33	82.67	0.3881
KIRST.11544.C4	AT3G26740.1	CCL (CCR-LIKE)	proc	biological_process_unknown	2	1	191.33	57.67	0.4462
KIRST.11544.C4	AT3G26740.1	CCL (CCR-LIKE)	comp	chloroplast	2	1	191.33	57.67	0.4462
KIRST.11544.C4	AT3G26740.1	CCL (CCR-LIKE)	func	molecular_function_unknown	2	1	191.33	57.67	0.4462
KIRST.11558.C1	AT5G19180.1	ECR1 (E1 C-TERMINAL RELATED 1); small protein activating enzyme	func	small protein activating enzyme activity	2	1	806.67	222.33	0.412
KIRST.11582.C1	AT3G11510.1	40S ribosomal protein S14 (RPS14B)	comp	cytosolic ribosome (sensu Eukaryota)	1	2	322.33	103.67	0.2111
KIRST.11582.C1	AT3G11510.1	40S ribosomal protein S14 (RPS14B)	comp	cytosolic small ribosomal subunit (sensu Eukaryota)	1	2	322.33	103.67	0.2111
KIRST.11582.C1	AT3G11510.1	40S ribosomal protein S14 (RPS14B)	func	structural constituent of ribosome	1	2	322.33	103.67	0.2111
KIRST.11582.C1	AT3G11510.1	40S ribosomal protein S14 (RPS14B)	proc	translation	1	2	322.33	103.67	0.2111
KIRST.11582.C5	AT3G52580.1	40S ribosomal protein S14 (RPS14C)	comp	cytosolic small ribosomal subunit (sensu Eukaryota)	3	5	316	101	0.2063
KIRST.11582.C5	AT3G52580.1	40S ribosomal protein S14 (RPS14C)	func	structural constituent of ribosome	3	5	316	101	0.2063
KIRST.11582.C5	AT3G52580.1	40S ribosomal protein S14 (RPS14C)	proc	translation	3	5	316	101	0.2063
KIRST.11601.C1	AT1G35620.1	ATPDIL5-2 (PDI-LIKE 5-2); thiol-disulfide exchange intermediate	proc	cell redox homeostasis	1	2	958.67	250.33	0.1729
KIRST.11601.C1	AT1G35620.1	ATPDIL5-2 (PDI-LIKE 5-2); thiol-disulfide exchange intermediate	comp	cellulose and pectin-containing cell wall	1	2	958.67	250.33	0.1729
KIRST.11601.C1	AT1G35620.1	ATPDIL5-2 (PDI-LIKE 5-2); thiol-disulfide exchange intermediate	func	thiol-disulfide exchange intermediate activity	1	2	958.67	250.33	0.1729
KIRST.1165.C3	AT2G37270.2	ATRPS5B (RIBOSOMAL PROTEIN 5B); structural constituent of ribosome	comp	cytosolic small ribosomal subunit (sensu Eukaryota)	1	10	459.33	131.67	0.0493
KIRST.1165.C3	AT2G37270.2	ATRPS5B (RIBOSOMAL PROTEIN 5B); structural constituent of ribosome	comp	ribosome	1	10	459.33	131.67	0.0493
KIRST.1165.C3	AT2G37270.2	ATRPS5B (RIBOSOMAL PROTEIN 5B); structural constituent of ribosome	func	structural constituent of ribosome	1	10	459.33	131.67	0.0493
KIRST.1165.C3	AT2G37270.2	ATRPS5B (RIBOSOMAL PROTEIN 5B); structural constituent of ribosome	proc	translation	1	10	459.33	131.67	0.0493
KIRST.11658.C1	AT1G26750.1		proc	biological_process_unknown	2	3	440	112	0.1872
KIRST.11658.C1	AT1G26750.1		func	molecular_function_unknown	2	3	440	112	0.1872
KIRST.11669.C2	AT4G20830.2	FAD-binding domain-containing protein	func	electron carrier activity	2	1	171.67	47.33	0.4066
KIRST.1168.C1	AT4G33420.1	peroxidase, putative	func	peroxidase activity	4	4	528	150	0.2795
KIRST.1168.C1	AT4G33420.1	peroxidase, putative	proc	response to oxidative stress	4	4	528	150	0.2795
KIRST.11689.C1	AT2G31130.1		proc	biological_process_unknown	0	3	326.33	87.67	0.0652
KIRST.11689.C1	AT2G31130.1		comp	cellular_component_unknown	0	3	326.33	87.67	0.0652
KIRST.11689.C1	AT2G31130.1		func	molecular_function_unknown	0	3	326.33	87.67	0.0652
KIRST.1169.C1	AT1G06550.1	enoyl-CoA hydratase/isomerase family protein	func	3-hydroxyisobutyryl-CoA hydrolase activity	2	5	934.67	259.33	0.1369
KIRST.1169.C1	AT1G06550.1	enoyl-CoA hydratase/isomerase family protein	comp	cellular_component_unknown	2	5	934.67	259.33	0.1369
KIRST.1169.C1	AT1G06550.1	enoyl-CoA hydratase/isomerase family protein	proc	fatty acid beta-oxidation	2	5	934.67	259.33	0.1369
KIRST.11700.C1	AT5G42180.1	peroxidase 64 (PER64) (P64) (PRXR4)	comp	cellulose and pectin-containing cell wall	2	1	105	27	0.3735
KIRST.11700.C1	AT5G42180.1	peroxidase 64 (PER64) (P64) (PRXR4)	func	peroxidase activity	2	1	105	27	0.3735
KIRST.11700.C1	AT5G42180.1	peroxidase 64 (PER64) (P64) (PRXR4)	proc	response to oxidative stress	2	1	105	27	0.3735
KIRST.1171.C1	AT1G80570.1	F-box family protein (FBL14)	comp	cellular_component_unknown	2	5	821	229	0.1373
KIRST.1171.C1	AT1G80570.1	F-box family protein (FBL14)	proc	ubiquitin-dependent protein catabolic process	2	5	821	229	0.1373
KIRST.1171.C1	AT1G80570.1	F-box family protein (FBL14)	func	ubiquitin-protein ligase activity	2	5	821	229	0.1373
KIRST.11712.C1	AT4G16760.1	ACX1 (ACYL-COA OXIDASE 1)			2	1	908.33	261.67	0.4309
KIRST.11726.C1	AT1G71830.1	SERK1 (SOMATIC EMBRYOGENESIS RECEPTOR-LIKE KINASE 1); kinase	func	kinase activity	2	1	520.67	145.33	0.4164
KIRST.11740.C1	AT3G06200.1	guanylate kinase, putative	comp	chloroplast	0	3	377	106	0.0686
KIRST.11740.C1	AT3G06200.1	guanylate kinase, putative	func	guanylate kinase activity	0	3	377	106	0.0686
KIRST.11757.C1	AT1G31710.1	copper amine oxidase, putative	proc	biological_process_unknown	1	2	163	41	0.1607
KIRST.11757.C1	AT1G31710.1	copper amine oxidase, putative	func	copper ion binding	1	2	163	41	0.1607
KIRST.11757.C1	AT1G31710.1	copper amine oxidase, putative	comp	endomembrane system	1	2	163	41	0.1607
KIRST.11757.C2	ATCG00810.1				3	0	318.33	80.67	1.0137
KIRST.1176.C1	AT1G47530.1	ripening-responsive protein, putative	func	antiporter activity	3	3	756.67	215.33	0.282
KIRST.1176.C1	AT1G47530.1	ripening-responsive protein, putative	comp	membrane	3	3	756.67	215.33	0.282
KIRST.1176.C1	AT1G47530.1	ripening-responsive protein, putative	proc	ripening	3	3	756.67	215.33	0.282
KIRST.1176.C1	AT1G47530.1	ripening-responsive protein, putative	func	transporter activity	3	3	756.67	215.33	0.282
KIRST.11798.C1	AT1G17220.1	translation initiation factor IF-2, chloroplast, putative	comp	intracellular	1	2	210.67	62.33	0.1921
KIRST.11798.C1	AT1G17220.1	translation initiation factor IF-2, chloroplast, putative	func	translation initiation factor activity	1	2	210.67	62.33	0.1921
KIRST.11798.C1	AT1G17220.1	translation initiation factor IF-2, chloroplast, putative	proc	translational initiation	1	2	210.67	62.33	0.1921
KIRST.1180.C1	AT1G43890.2	ATRAB18 (Arabidopsis Rab GTPase homolog C1)	comp	endomembrane system	1	5	475	128	0.0872
KIRST.1180.C1	AT1G43890.2	ATRAB18 (Arabidopsis Rab GTPase homolog C1)	comp	intracellular	1	5	475	128	0.0872
KIRST.1180.C1	AT1G43890.2	ATRAB18 (Arabidopsis Rab GTPase homolog C1)	proc	protein transport	1	5	475	128	0.0872
KIRST.1180.C1	AT1G43890.2	ATRAB18 (Arabidopsis Rab GTPase homolog C1)	proc	regulation of transcription, DNA-dependent	1	5	475	128	0.0872
KIRST.1180.C1	AT1G43890.2	ATRAB18 (Arabidopsis Rab GTPase homolog C1)	proc	small GTPase mediated signal transduction	1	5	475	128	0.0872
KIRST.1184.C1	AT1G64980.1		comp	cellular_component_unknown	1	4	600.33	149.67	0.0977
KIRST.11887.C1	AT1G58370.1	RXF12; hydrolase, hydrolyzing O-glycosyl compounds	proc	carbohydrate metabolic process	1	2	1140.33	311.67	0.1812
KIRST.11887.C1	AT1G58370.1	RXF12; hydrolase, hydrolyzing O-glycosyl compounds	func	hydrolase activity, hydrolyzing O-glycosyl compounds	1	2	1140.33	311.67	0.1812
KIRST.11915.C1	AT2G27290.1		proc	biological_process_unknown	2	4	414	132	0.1873
KIRST.11915.C1	AT2G27290.1		comp	chloroplast thylakoid membrane	2	4	414	132	0.1873
KIRST.11915.C1	AT2G27290.1		func	molecular_function_unknown	2	4	414	132	0.1873
KIRST.11946.C1	AT5G40780.1	LHT1 (LYSINE HISTIDINE TRANSPORTER 1); amino acid permease/ amino acid transporter	proc	amino acid import	3	1	279.33	77.67	0.5518
KIRST.11946.C1	AT5G40780.1	LHT1 (LYSINE HISTIDINE TRANSPORTER 1); amino acid permease/ amino acid transporter	func	amino acid transmembrane transporter activity	3	1	279.33	77.67	0.5518
KIRST.11946.C1	AT5G40780.1	LHT1 (LYSINE HISTIDINE TRANSPORTER 1); amino acid permease/ amino acid transporter	proc	amino acid transport	3	1	279.33	77.67	0.5518
KIRST.11946.C1	AT5G40780.1	LHT1 (LYSINE HISTIDINE TRANSPORTER 1); amino acid permease/ amino acid transporter	comp	membrane	3	1	279.33	77.67	0.5518
KIRST.11952.C2	AT3G05590.1	RPL18 (RIBOSOMAL PROTEIN L18); structural constituent of ribosome	comp	large ribosomal subunit	0	5	240.67	71.33	0.0467
KIRST.11952.C2	AT3G05590.1	RPL18 (RIBOSOMAL PROTEIN L18); structural constituent of ribosome	func	structural constituent of ribosome	0	5	240.67	71.33	0.0467
KIRST.11952.C2	AT3G05590.1	RPL18 (RIBOSOMAL PROTEIN L18); structural constituent of ribosome	proc	translation	0	5	240.67	71.33	0.0467
KIRST.11952.C4	AT5G27850.1	60S ribosomal protein L18 (RPL18C)	comp	cytosolic ribosome (sensu Eukaryota)	0	3	118.67	37.33	0.0733
KIRST.11952.C4	AT5G27850.1	60S ribosomal protein L18 (RPL18C)	comp	large ribosomal subunit	0	3	118.67	37.33	0.0733
KIRST.11952.C4	AT5G27850.1	60S ribosomal protein L18 (RPL18C)	func	structural constituent of ribosome	0	3	118.67	37.33	0.0733
KIRST.11952.C4	AT5G27850.1	60S ribosomal protein L18 (RPL18C)	proc	translation	0	3	118.67	37.33	0.0733
KIRST.11952.C5	AT5G27850.1	60S ribosomal protein L18 (RPL18C)	comp	cytosolic ribosome (sensu Eukaryota)	0	3	138.67	38.33	0.0645
KIRST.11952.C5	AT5G27850.1	60S ribosomal protein L18 (RPL18C)	comp	large ribosomal subunit	0	3	138.67	38.33	0.0645
KIRST.11952.C5	AT5G27850.1	60S ribosomal protein L18 (RPL18C)	func	structural constituent of ribosome	0	3	138.67	38.33	0.0645
KIRST.11952.C5	AT5G27850.1	60S ribosomal protein L18 (RPL18C)	proc	translation	0	3	138.67	38.33	0.0645
KIRST.11952.C6	AT3G05590.1	RPL18 (RIBOSOMAL PROTEIN L18); structural constituent of ribosome	comp	large ribosomal subunit	4	4	397.67	124.33	0.3068
KIRST.11952.C6	AT3G05590.1	RPL18 (RIBOSOMAL PROTEIN L18); structural constituent of ribosome	func	structural constituent of ribosome	4	4	397.67	124.33	0.3068
KIRST.11952.C6	AT3G05590.1	RPL18 (RIBOSOMAL PROTEIN L18); structural constituent of ribosome	proc	translation	4	4	397.67	124.33	0.3068
KIRST.11973.C1	AT5G61030.1	GR-RBP3 (glycine-rich RNA-binding protein 3); RNA binding	comp	mitochondrion	1	2	284	73	0.1674
KIRST.11973.C1	AT5G61030.1	GR-RBP3 (glycine-rich RNA-binding protein 3); RNA binding	func	RNA binding	1	2	284	73	0.1674
KIRST.1198.C1	AT5G17550.1	peroxisomal protein PEX19 family protein	func	molecular_function_unknown	4	1	499	119	0.5935
KIRST.1198.C1	AT5G17550.1	peroxisomal protein PEX19 family protein	comp	peroxisome	4	1	499	119	0.5935
KIRST.1198.C1	AT5G17550.1	peroxisomal protein PEX19 family protein	proc	peroxisome organization and biogenesis	4	1	499	119	0.5935
KIRST.11985.C1	AT1G75280.1	isoflavone reductase, putative	comp	cellular_component_unknown	5	7	716.67	198.33	0.2031
KIRST.11985.C1	AT1G75280.1	isoflavone reductase, putative	proc	response to oxidative stress	5	7	716.67	198.33	0.2031
KIRST.11985.C1	AT1G75280.1	isoflavone reductase, putative	func	transcriptional repressor activity	5	7	716.67	198.33	0.2031
KIRST.11986.C2	AT3G54260.1		proc	biological_process_unknown	1	5	801.67	209.33	0.0855
KIRST.11986.C2	AT3G54260.1		comp	endomembrane system	1	5	801.67	209.33	0.0855
KIRST.11987.C1	AT2G46080.1		proc	biological_process_unknown	7	4	219.33	68.67	0.4882
KIRST.1202.C1	AT5G26751.1	ATSK11 (Arabidopsis thaliana SHAGGY-related kinase 11); protein kinase	proc	phosphorylation	1	5	875.33	240.67	0.0903
KIRST.1202.C1	AT5G26751.1	ATSK11 (Arabidopsis thaliana SHAGGY-related kinase 11); protein kinase	func	protein kinase activity	1	5	875.33	240.67	0.0903
KIRST.12026.C1	AT3G57490.1	40S ribosomal protein S2 (RPS2D)	comp	cytosolic small ribosomal subunit (sensu Eukaryota)	2	3	203	67	0.2399
KIRST.12026.C1	AT3G57490.1	40S ribosomal protein S2 (RPS2D)	comp	intracellular	2	3	203	67	0.2399
KIRST.12026.C1	AT3G57490.1	40S ribosomal protein S2 (RPS2D)	comp	ribosome	2	3	203	67	0.2399
KIRST.12026.C1	AT3G57490.1	40S ribosomal protein S2 (RPS2D)	func	structural constituent of ribosome	2	3	203	67	0.2399
KIRST.12026.C1	AT3G57490.1	40S ribosomal protein S2 (RPS2D)	proc	translation	2	3	203	67	0.2399
KIRST.12029.C2	AT2G29960.1	CYP5 (cyclophilin 5); peptidyl-prolyl cis-trans isomerase	func	peptidyl-prolyl cis-trans isomerase activity	1	4	412.67	118.33	0.1118
KIRST.12029.C2	AT2G29960.1	CYP5 (cyclophilin 5); peptidyl-prolyl cis-trans isomerase	proc	protein folding	1	4	412.67	118.33	0.1118
KIRST.1203.C1	AT3G56950.1	SIP2;1 (SMALL AND BASIC INTRINSIC PROTEIN 2); transporter	comp	membrane	1	2	477.67	158.33	0.2188
KIRST.1203.C1	AT3G56950.1	SIP2;1 (SMALL AND BASIC INTRINSIC PROTEIN 2); transporter	proc	transport	1	2	477.67	158.33	0.2188
KIRST.1203.C1	AT3G56950.1	SIP2;1 (SMALL AND BASIC INTRINSIC PROTEIN 2); transporter	func	transporter activity	1	2	477.67	158.33	0.2188
KIRST.12031.C2	AT5G63400.1	ADK1 (ADENYLATE KINASE 1); adenylate kinase	func	adenylate kinase activity	0	4	572	163	0.0559
KIRST.12031.C2	AT5G63400.1	ADK1 (ADENYLATE KINASE 1); adenylate kinase	proc	anaerobic respiration	0	4	572	163	0.0559
KIRST.12031.C2	AT5G63400.1	ADK1 (ADENYLATE KINASE 1); adenylate kinase	comp	mitochondrion	0	4	572	163	0.0559
KIRST.12031.C2	AT5G63400.1	ADK1 (ADENYLATE KINASE 1); adenylate kinase	proc	nucleobase, nucleoside, nucleotide and nucleic acid metabolic process	0	4	572	163	0.0559
KIRST.12031.C2	AT5G63400.1	ADK1 (ADENYLATE KINASE 1); adenylate kinase	proc	nucleotide metabolic process	0	4	572	163	0.0559
KIRST.1206.C1	AT3G58730.1	(VACUOLAR ATP SYNTHASE SUBUNIT D); hydrogen ion transporting ATP synthase, rotational mechanism / hydrogen ion transporting ATPase, rotational mechanism	proc	ATP synthesis coupled proton transport	1	4	608.33	171.67	0.1109
KIRST.1206.C1	AT3G58730.1	(VACUOLAR ATP SYNTHASE SUBUNIT D); hydrogen ion transporting ATP synthase, rotational mechanism / hydrogen ion transporting ATPase, rotational mechanism	func	hydrogen ion transporting ATP synthase activity, rotational mechanism	1	4	608.33	171.67	0.1109
KIRST.1206.C1	AT3G58730.1	(VACUOLAR ATP SYNTHASE SUBUNIT D); hydrogen ion transporting ATP synthase, rotational mechanism / hydrogen ion transporting ATPase, rotational mechanism	func	hydrogen ion transporting ATPase activity, rotational mechanism	1	4	608.33	171.67	0.1109
KIRST.1206.C1	AT3G58730.1	(VACUOLAR ATP SYNTHASE SUBUNIT D); hydrogen ion transporting ATP synthase, rotational mechanism / hydrogen ion transporting ATPase, rotational mechanism	comp	proton-transporting two-sector ATPase complex	1	4	608.33	171.67	0.1109
KIRST.12086.C1	AT1G07960.1	ATPDIL5-1 (PDI-LIKE 5-1); thiol-disulfide exchange intermediate	proc	cell redox homeostasis	2	1	315	84	0.3961
KIRST.12086.C1	AT1G07960.1	ATPDIL5-1 (PDI-LIKE 5-1); thiol-disulfide exchange intermediate	comp	endomembrane system	2	1	315	84	0.3961
KIRST.12086.C1	AT1G07960.1	ATPDIL5-1 (PDI-LIKE 5-1); thiol-disulfide exchange intermediate	func	thiol-disulfide exchange intermediate activity	2	1	315	84	0.3961
KIRST.12104.C1	AT3G13200.1	Cwf15 / Cwc15 cell cycle control family protein	func	molecular_function_unknown	2	3	552	141	0.1886
KIRST.12104.C1	AT3G13200.1	Cwf15 / Cwc15 cell cycle control family protein	proc	nuclear mRNA splicing, via spliceosome	2	3	552	141	0.1886
KIRST.12104.C1	AT3G13200.1	Cwf15 / Cwc15 cell cycle control family protein	comp	spliceosome	2	3	552	141	0.1886
KIRST.12124.C4	AT3G17020.1	universal stress protein (USP) family protein	comp	cellular_component_unknown	4	4	351.33	95.67	0.2652
KIRST.12124.C4	AT3G17020.1	universal stress protein (USP) family protein	func	molecular_function_unknown	4	4	351.33	95.67	0.2652
KIRST.12124.C4	AT3G17020.1	universal stress protein (USP) family protein	proc	response to cold	4	4	351.33	95.67	0.2652
KIRST.12124.C4	AT3G17020.1	universal stress protein (USP) family protein	proc	response to stress	4	4	351.33	95.67	0.2652
KIRST.12127.C1	AT2G25737.1		comp	endomembrane system	0	3	406	113	0.068
KIRST.12127.C1	AT2G25737.1		comp	integral to membrane	0	3	406	113	0.068
KIRST.1214.C1	AT2G35630.1	MOR1 (MICROTUBULE ORGANIZATION 1)	proc	microtubule cytoskeleton organization and biogenesis	2	1	216	63	0.4322
KIRST.12150.C1	AT1G55730.2	ATCAX5 (calcium exchanger 5); cation:cation antiporter	proc	cation transport	1	3	389.33	102.67	0.1288
KIRST.12150.C1	AT1G55730.2	ATCAX5 (calcium exchanger 5); cation:cation antiporter	func	cation:cation antiporter activity	1	3	389.33	102.67	0.1288
KIRST.12150.C1	AT1G55730.2	ATCAX5 (calcium exchanger 5); cation:cation antiporter	comp	integral to membrane	1	3	389.33	102.67	0.1288
KIRST.12171.C1	AT2G44800.1	oxidoreductase, 2OG-Fe(II) oxygenase family protein	proc	biological_process_unknown	5	0	464.33	126.67	1.6423
KIRST.12171.C1	AT2G44800.1	oxidoreductase, 2OG-Fe(II) oxygenase family protein	comp	cellular_component_unknown	5	0	464.33	126.67	1.6423
KIRST.12171.C1	AT2G44800.1	oxidoreductase, 2OG-Fe(II) oxygenase family protein	func	oxidoreductase activity, acting on paired donors, with incorporation or reduction of molecular oxygen, 2-oxoglutarate as one donor, and incorporation of one atom each of oxygen into both donors	5	0	464.33	126.67	1.6423
KIRST.122.C1	AT4G39280.1	phenylalanyl-tRNA synthetase, putative / phenylalanine--tRNA ligase, putative	func	ATP binding	4	1	792.33	212.67	0.6696
KIRST.122.C1	AT4G39280.1	phenylalanyl-tRNA synthetase, putative / phenylalanine--tRNA ligase, putative	comp	cytoplasm	4	1	792.33	212.67	0.6696
KIRST.122.C1	AT4G39280.1	phenylalanyl-tRNA synthetase, putative / phenylalanine--tRNA ligase, putative	func	phenylalanine-tRNA ligase activity	4	1	792.33	212.67	0.6696
KIRST.122.C1	AT4G39280.1	phenylalanyl-tRNA synthetase, putative / phenylalanine--tRNA ligase, putative	proc	phenylalanyl-tRNA aminoacylation	4	1	792.33	212.67	0.6696
KIRST.12213.C1	AT1G12900.1	GAPA-2; glyceraldehyde-3-phosphate dehydrogenase	comp	chloroplast	0	3	218.67	60.33	0.0661
KIRST.12213.C1	AT1G12900.1	GAPA-2; glyceraldehyde-3-phosphate dehydrogenase	func	glyceraldehyde-3-phosphate dehydrogenase activity	0	3	218.67	60.33	0.0661
KIRST.12213.C1	AT1G12900.1	GAPA-2; glyceraldehyde-3-phosphate dehydrogenase	proc	glycolysis	0	3	218.67	60.33	0.0661
KIRST.12213.C2	AT1G12900.1	GAPA-2; glyceraldehyde-3-phosphate dehydrogenase	comp	chloroplast	3	5	551	166	0.1969
KIRST.12213.C2	AT1G12900.1	GAPA-2; glyceraldehyde-3-phosphate dehydrogenase	func	glyceraldehyde-3-phosphate dehydrogenase activity	3	5	551	166	0.1969
KIRST.12213.C2	AT1G12900.1	GAPA-2; glyceraldehyde-3-phosphate dehydrogenase	proc	glycolysis	3	5	551	166	0.1969
KIRST.12213.C3	AT3G26650.1	GAPA (GLYCERALDEHYDE 3-PHOSPHATE DEHYDROGENASE A SUBUNIT); glyceraldehyde-3-phosphate dehydrogenase	comp	chloroplast thylakoid membrane	0	11	226	77	0.0254
KIRST.12213.C3	AT3G26650.1	GAPA (GLYCERALDEHYDE 3-PHOSPHATE DEHYDROGENASE A SUBUNIT); glyceraldehyde-3-phosphate dehydrogenase	func	glyceraldehyde-3-phosphate dehydrogenase activity	0	11	226	77	0.0254
KIRST.12213.C3	AT3G26650.1	GAPA (GLYCERALDEHYDE 3-PHOSPHATE DEHYDROGENASE A SUBUNIT); glyceraldehyde-3-phosphate dehydrogenase	proc	glycolysis	0	11	226	77	0.0254
KIRST.12223.C1	AT2G35620.1	leucine-rich repeat transmembrane protein kinase, putative	comp	endomembrane system	3	1	616.33	169.67	0.5486
KIRST.12223.C1	AT2G35620.1	leucine-rich repeat transmembrane protein kinase, putative	func	kinase activity	3	1	616.33	169.67	0.5486
KIRST.12223.C1	AT2G35620.1	leucine-rich repeat transmembrane protein kinase, putative	proc	protein amino acid phosphorylation	3	1	616.33	169.67	0.5486
KIRST.1224.C1	AT2G40480.1		comp	cellular_component_unknown	1	3	534	153	0.1411
KIRST.1224.C1	AT2G40480.1		func	molecular_function_unknown	1	3	534	153	0.1411
KIRST.12252.C1	AT3G02870.1	VTC4; 3'(2'),5'-bisphosphate nucleotidase/ inositol or phosphatidylinositol phosphatase	func	3'(2'),5'-bisphosphate nucleotidase activity	4	3	586.33	178.67	0.3773
KIRST.12252.C1	AT3G02870.1	VTC4; 3'(2'),5'-bisphosphate nucleotidase/ inositol or phosphatidylinositol phosphatase	comp	cellular_component_unknown	4	3	586.33	178.67	0.3773
KIRST.12252.C1	AT3G02870.1	VTC4; 3'(2'),5'-bisphosphate nucleotidase/ inositol or phosphatidylinositol phosphatase	func	inositol or phosphatidylinositol phosphatase activity	4	3	586.33	178.67	0.3773
KIRST.12252.C1	AT3G02870.1	VTC4; 3'(2'),5'-bisphosphate nucleotidase/ inositol or phosphatidylinositol phosphatase	proc	L-ascorbic acid biosynthetic process	4	3	586.33	178.67	0.3773
KIRST.12252.C1	AT3G02870.1	VTC4; 3'(2'),5'-bisphosphate nucleotidase/ inositol or phosphatidylinositol phosphatase	func	L-galactose-1-phosphate phosphatase activity	4	3	586.33	178.67	0.3773
KIRST.12252.C1	AT3G02870.1	VTC4; 3'(2'),5'-bisphosphate nucleotidase/ inositol or phosphatidylinositol phosphatase	proc	sulfur metabolic process	4	3	586.33	178.67	0.3773
KIRST.1227.C1	AT1G52980.1	GTP-binding family protein	proc	biological_process_unknown	2	5	1085.33	297.67	0.1355
KIRST.1227.C1	AT1G52980.1	GTP-binding family protein	func	GTP binding	2	5	1085.33	297.67	0.1355
KIRST.1227.C1	AT1G52980.1	GTP-binding family protein	comp	intracellular	2	5	1085.33	297.67	0.1355
KIRST.12272.C2	AT3G52300.1	ATP synthase D chain-related	comp	mitochondrion	3	0	407.67	96.33	0.9449
KIRST.12279.C1	AT3G08580.2	AAC1 (ADP/ATP CARRIER 1); binding	func	binding	9	18	913.67	283.33	0.157
KIRST.12279.C1	AT3G08580.2	AAC1 (ADP/ATP CARRIER 1); binding	comp	mitochondrial inner membrane	9	18	913.67	283.33	0.157
KIRST.12279.C1	AT3G08580.2	AAC1 (ADP/ATP CARRIER 1); binding	proc	transport	9	18	913.67	283.33	0.157
KIRST.12291.C1	AT5G67500.1	porin, putative	proc	anion transport	3	3	638.33	189.67	0.2942
KIRST.12291.C1	AT5G67500.1	porin, putative	comp	mitochondrial outer membrane	3	3	638.33	189.67	0.2942
KIRST.12291.C1	AT5G67500.1	porin, putative	comp	mitochondrion	3	3	638.33	189.67	0.2942
KIRST.12291.C1	AT5G67500.1	porin, putative	func	voltage-gated ion-selective channel activity	3	3	638.33	189.67	0.2942
KIRST.1230.C1	AT4G18810.1	transcriptional repressor	comp	chloroplast	3	3	1373	409	0.2965
KIRST.1230.C1	AT4G18810.1	transcriptional repressor	proc	regulation of nitrogen utilization	3	3	1373	409	0.2965
KIRST.1230.C1	AT4G18810.1	transcriptional repressor	func	transcriptional repressor activity	3	3	1373	409	0.2965
KIRST.1231.C1	AT1G77380.1	AAP3 (amino acid permease 3); amino acid permease	func	amino acid transmembrane transporter activity	4	1	624.33	176.67	0.7058
KIRST.1231.C1	AT1G77380.1	AAP3 (amino acid permease 3); amino acid permease	comp	membrane	4	1	624.33	176.67	0.7058
KIRST.12310.C1	AT1G74920.1	ALDH10A8 (Aldehyde dehydrogenase 10A8); 3-chloroallyl aldehyde dehydrogenase	func	3-chloroallyl aldehyde dehydrogenase activity	4	9	1165	338	0.1426
KIRST.12310.C1	AT1G74920.1	ALDH10A8 (Aldehyde dehydrogenase 10A8); 3-chloroallyl aldehyde dehydrogenase	proc	glycine betaine biosynthetic process from choline	4	9	1165	338	0.1426
KIRST.12310.C1	AT1G74920.1	ALDH10A8 (Aldehyde dehydrogenase 10A8); 3-chloroallyl aldehyde dehydrogenase	proc	metabolic process	4	9	1165	338	0.1426
KIRST.12311.C1	AT4G35510.1				3	1	181.33	49.67	0.5409
KIRST.12367.C3	AT1G33140.1	60S ribosomal protein L9 (RPL90A/C)	comp	large ribosomal subunit	0	4	459	123	0.0522
KIRST.12367.C3	AT1G33140.1	60S ribosomal protein L9 (RPL90A/C)	func	structural constituent of ribosome	0	4	459	123	0.0522
KIRST.12367.C3	AT1G33140.1	60S ribosomal protein L9 (RPL90A/C)	proc	translation	0	4	459	123	0.0522
KIRST.1238.C1	AT3G13920.1	EIF4A1 (eukaryotic translation initiation factor 4A-1); ATP-dependent helicase	func	ATP-dependent helicase activity	2	5	952.33	268.67	0.1392
KIRST.12388.C2	AT5G35530.1	40S ribosomal protein S3 (RPS3C)	comp	cytosolic ribosome (sensu Eukaryota)	0	7	536.33	159.67	0.036
KIRST.12388.C2	AT5G35530.1	40S ribosomal protein S3 (RPS3C)	comp	cytosolic small ribosomal subunit (sensu Eukaryota)	0	7	536.33	159.67	0.036
KIRST.12388.C2	AT5G35530.1	40S ribosomal protein S3 (RPS3C)	func	structural constituent of ribosome	0	7	536.33	159.67	0.036
KIRST.12388.C2	AT5G35530.1	40S ribosomal protein S3 (RPS3C)	proc	translation	0	7	536.33	159.67	0.036
KIRST.12388.C4	AT3G53870.1	40S ribosomal protein S3 (RPS3B)	comp	cytosolic ribosome (sensu Eukaryota)	0	6	508.33	148.67	0.0405
KIRST.12388.C4	AT3G53870.1	40S ribosomal protein S3 (RPS3B)	comp	cytosolic small ribosomal subunit (sensu Eukaryota)	0	6	508.33	148.67	0.0405
KIRST.12388.C4	AT3G53870.1	40S ribosomal protein S3 (RPS3B)	func	structural constituent of ribosome	0	6	508.33	148.67	0.0405
KIRST.12388.C4	AT3G53870.1	40S ribosomal protein S3 (RPS3B)	proc	translation	0	6	508.33	148.67	0.0405
KIRST.124.C1	AT5G60160.1	aspartyl aminopeptidase, putative	func	aspartyl aminopeptidase activity	0	4	1119	312	0.0552
KIRST.124.C1	AT5G60160.1	aspartyl aminopeptidase, putative	proc	proteolysis	0	4	1119	312	0.0552
KIRST.124.C1	AT5G60160.1	aspartyl aminopeptidase, putative	comp	vacuole	0	4	1119	312	0.0552
KIRST.12401.C1	AT4G12400.2	binding	func	binding	1	4	328.33	76.67	0.0896
KIRST.12401.C1	AT4G12400.2	binding	proc	response to heat	1	4	328.33	76.67	0.0896
KIRST.12401.C1	AT4G12400.2	binding	proc	response to high light intensity	1	4	328.33	76.67	0.0896
KIRST.12401.C1	AT4G12400.2	binding	proc	response to hydrogen peroxide	1	4	328.33	76.67	0.0896
KIRST.12401.C1	AT4G12400.2	binding	proc	response to stress	1	4	328.33	76.67	0.0896
KIRST.12421.C1	AT2G32170.1		comp	cellular_component_unknown	1	2	304.33	70.67	0.151
KIRST.1243.C1	AT3G16070.1		proc	biological_process_unknown	2	1	483	123	0.3794
KIRST.1243.C1	AT3G16070.1		func	molecular_function_unknown	2	1	483	123	0.3794
KIRST.1247.C1	AT5G41040.2	transferase family protein	proc	biological_process_unknown	4	1	892.67	253.33	0.7084
KIRST.1247.C1	AT5G41040.2	transferase family protein	comp	cellular_component_unknown	4	1	892.67	253.33	0.7084
KIRST.1247.C1	AT5G41040.2	transferase family protein	func	transferase activity	4	1	892.67	253.33	0.7084
KIRST.12481.C1	AT1G70250.1	receptor serine/threonine kinase, putative	comp	endomembrane system	2	1	213.67	62.33	0.4322
KIRST.12481.C1	AT1G70250.1	receptor serine/threonine kinase, putative	proc	protein amino acid phosphorylation	2	1	213.67	62.33	0.4322
KIRST.12481.C1	AT1G70250.1	receptor serine/threonine kinase, putative	func	transmembrane receptor protein serine/threonine kinase activity	2	1	213.67	62.33	0.4322
KIRST.12521.C1	AT4G34230.1	CAD5 (CINNAMYL ALCOHOL DEHYDROGENASE 5); cinnamyl-alcohol dehydrogenase	func	cinnamyl-alcohol dehydrogenase activity	5	5	834.67	233.33	0.2761
KIRST.12521.C1	AT4G34230.1	CAD5 (CINNAMYL ALCOHOL DEHYDROGENASE 5); cinnamyl-alcohol dehydrogenase	proc	lignin biosynthetic process	5	5	834.67	233.33	0.2761
KIRST.12533.C1	AT3G18280.1	protease inhibitor/seed storage/lipid transfer protein (LTP) family protein	comp	endomembrane system	3	1	157	44	0.5528
KIRST.12533.C1	AT3G18280.1	protease inhibitor/seed storage/lipid transfer protein (LTP) family protein	func	lipid binding	3	1	157	44	0.5528
KIRST.12533.C1	AT3G18280.1	protease inhibitor/seed storage/lipid transfer protein (LTP) family protein	proc	lipid transport	3	1	157	44	0.5528
KIRST.12559.C1	AT2G04240.2	XERICO; protein binding / zinc ion binding	func	protein binding	0	6	351	99	0.0384
KIRST.12559.C1	AT2G04240.2	XERICO; protein binding / zinc ion binding	func	zinc ion binding	0	6	351	99	0.0384
KIRST.12565.C1	AT4G36530.2	hydrolase, alpha/beta fold family protein	proc	aromatic compound metabolic process	2	3	302.67	81.33	0.1962
KIRST.12565.C1	AT4G36530.2	hydrolase, alpha/beta fold family protein	comp	chloroplast	2	3	302.67	81.33	0.1962
KIRST.12565.C1	AT4G36530.2	hydrolase, alpha/beta fold family protein	func	hydrolase activity	2	3	302.67	81.33	0.1962
KIRST.12571.C1	AT4G14900.1	hydroxyproline-rich glycoprotein family protein	proc	biological_process_unknown	2	1	161.67	57.33	0.526
KIRST.12571.C1	AT4G14900.1	hydroxyproline-rich glycoprotein family protein	comp	cellular_component_unknown	2	1	161.67	57.33	0.526
KIRST.12571.C1	AT4G14900.1	hydroxyproline-rich glycoprotein family protein	func	molecular_function_unknown	2	1	161.67	57.33	0.526
KIRST.12601.C1	AT5G65930.1	ZWI (ZWICHEL); calmodulin binding / microtubule motor	func	calmodulin binding	3	0	599.33	168.67	1.1263
KIRST.12601.C1	AT5G65930.1	ZWI (ZWICHEL); calmodulin binding / microtubule motor	comp	cytoskeleton	3	0	599.33	168.67	1.1263
KIRST.12601.C1	AT5G65930.1	ZWI (ZWICHEL); calmodulin binding / microtubule motor	comp	microtubule associated complex	3	0	599.33	168.67	1.1263
KIRST.12601.C1	AT5G65930.1	ZWI (ZWICHEL); calmodulin binding / microtubule motor	func	microtubule motor activity	3	0	599.33	168.67	1.1263
KIRST.1262.C1	AT1G43860.1	transcription factor	proc	regulation of transcription	3	3	793	209	0.2611
KIRST.1262.C1	AT1G43860.1	transcription factor	func	transcription factor activity	3	3	793	209	0.2611
KIRST.12638.C1	AT1G29250.1	nucleic acid binding	proc	biological_process_unknown	2	4	70	17	0.1182
KIRST.12638.C1	AT1G29250.1	nucleic acid binding	comp	cellular_component_unknown	2	4	70	17	0.1182
KIRST.12638.C1	AT1G29250.1	nucleic acid binding	func	nucleic acid binding	2	4	70	17	0.1182
KIRST.12646.C1	AT4G34200.1	EDA9 (embryo sac development arrest 9); NAD binding / amino acid binding / cofactor binding / oxidoreductase, acting on the CH-OH group of donors, NAD or NADP as acceptor / phosphoglycerate dehydrogenase	func	amino acid binding	2	2	405	111	0.2704
KIRST.12646.C1	AT4G34200.1	EDA9 (embryo sac development arrest 9); NAD binding / amino acid binding / cofactor binding / oxidoreductase, acting on the CH-OH group of donors, NAD or NADP as acceptor / phosphoglycerate dehydrogenase	func	cofactor binding	2	2	405	111	0.2704
KIRST.12646.C1	AT4G34200.1	EDA9 (embryo sac development arrest 9); NAD binding / amino acid binding / cofactor binding / oxidoreductase, acting on the CH-OH group of donors, NAD or NADP as acceptor / phosphoglycerate dehydrogenase	proc	megagametogenesis	2	2	405	111	0.2704
KIRST.12646.C1	AT4G34200.1	EDA9 (embryo sac development arrest 9); NAD binding / amino acid binding / cofactor binding / oxidoreductase, acting on the CH-OH group of donors, NAD or NADP as acceptor / phosphoglycerate dehydrogenase	comp	mitochondrion	2	2	405	111	0.2704
KIRST.12646.C1	AT4G34200.1	EDA9 (embryo sac development arrest 9); NAD binding / amino acid binding / cofactor binding / oxidoreductase, acting on the CH-OH group of donors, NAD or NADP as acceptor / phosphoglycerate dehydrogenase	func	NAD binding	2	2	405	111	0.2704
KIRST.12646.C1	AT4G34200.1	EDA9 (embryo sac development arrest 9); NAD binding / amino acid binding / cofactor binding / oxidoreductase, acting on the CH-OH group of donors, NAD or NADP as acceptor / phosphoglycerate dehydrogenase	func	oxidoreductase activity, acting on the CH-OH group of donors, NAD or NADP as acceptor	2	2	405	111	0.2704
KIRST.12646.C1	AT4G34200.1	EDA9 (embryo sac development arrest 9); NAD binding / amino acid binding / cofactor binding / oxidoreductase, acting on the CH-OH group of donors, NAD or NADP as acceptor / phosphoglycerate dehydrogenase	func	phosphoglycerate dehydrogenase activity	2	2	405	111	0.2704
KIRST.1266.C1	AT2G30880.1	pleckstrin homology (PH) domain-containing protein	proc	biological_process_unknown	1	2	225.33	62.67	0.1805
KIRST.1266.C1	AT2G30880.1	pleckstrin homology (PH) domain-containing protein	comp	chloroplast	1	2	225.33	62.67	0.1805
KIRST.1268.C4	AT4G13940.2	HOG1 (HOMOLOGY-DEPENDENT GENE SILENCING 1); adenosylhomocysteinase	func	adenosylhomocysteinase activity	3	8	829.33	229.67	0.1202
KIRST.1268.C4	AT4G13940.2	HOG1 (HOMOLOGY-DEPENDENT GENE SILENCING 1); adenosylhomocysteinase	proc	one-carbon compound metabolic process	3	8	829.33	229.67	0.1202
KIRST.12695.C1	AT3G52880.1	ATMDAR1 (MONODEHYDROASCORBATE REDUCTASE 1); monodehydroascorbate reductase (NADH)	proc	electron transport	5	6	1018.33	283.67	0.2357
KIRST.12695.C1	AT3G52880.1	ATMDAR1 (MONODEHYDROASCORBATE REDUCTASE 1); monodehydroascorbate reductase (NADH)	proc	hydrogen peroxide catabolic process	5	6	1018.33	283.67	0.2357
KIRST.12695.C1	AT3G52880.1	ATMDAR1 (MONODEHYDROASCORBATE REDUCTASE 1); monodehydroascorbate reductase (NADH)	func	monodehydroascorbate reductase (NADH) activity	5	6	1018.33	283.67	0.2357
KIRST.12695.C1	AT3G52880.1	ATMDAR1 (MONODEHYDROASCORBATE REDUCTASE 1); monodehydroascorbate reductase (NADH)	comp	peroxisomal matrix	5	6	1018.33	283.67	0.2357
KIRST.127.C1	AT1G74310.1	ATHSP101 (HEAT SHOCK PROTEIN 101); ATP binding / ATPase	func	ATP binding	0	4	528.33	158.67	0.0589
KIRST.127.C1	AT1G74310.1	ATHSP101 (HEAT SHOCK PROTEIN 101); ATP binding / ATPase	func	ATPase activity	0	4	528.33	158.67	0.0589
KIRST.127.C1	AT1G74310.1	ATHSP101 (HEAT SHOCK PROTEIN 101); ATP binding / ATPase	proc	response to heat	0	4	528.33	158.67	0.0589
KIRST.127.C1	AT1G74310.1	ATHSP101 (HEAT SHOCK PROTEIN 101); ATP binding / ATPase	proc	response to high light intensity	0	4	528.33	158.67	0.0589
KIRST.127.C1	AT1G74310.1	ATHSP101 (HEAT SHOCK PROTEIN 101); ATP binding / ATPase	proc	response to hydrogen peroxide	0	4	528.33	158.67	0.0589
KIRST.1270.C1	AT2G39170.1		proc	biological_process_unknown	5	4	397.33	103.67	0.306
KIRST.1270.C1	AT2G39170.1		comp	cellular_component_unknown	5	4	397.33	103.67	0.306
KIRST.12748.C1	AT1G62040.1	ATG8C (AUTOPHAGY 8C); microtubule binding	proc	autophagy	2	1	278.33	72.67	0.3872
KIRST.12748.C1	AT1G62040.1	ATG8C (AUTOPHAGY 8C); microtubule binding	func	microtubule binding	2	1	278.33	72.67	0.3872
KIRST.12750.C1	AT4G26300.1	EMB1027 (EMBRYO DEFECTIVE 1027); ATP binding / arginine-tRNA ligase	func	arginine-tRNA ligase activity	1	4	988.67	277.33	0.111
KIRST.12750.C1	AT4G26300.1	EMB1027 (EMBRYO DEFECTIVE 1027); ATP binding / arginine-tRNA ligase	proc	arginyl-tRNA aminoacylation	1	4	988.67	277.33	0.111
KIRST.12750.C1	AT4G26300.1	EMB1027 (EMBRYO DEFECTIVE 1027); ATP binding / arginine-tRNA ligase	func	ATP binding	1	4	988.67	277.33	0.111
KIRST.12750.C1	AT4G26300.1	EMB1027 (EMBRYO DEFECTIVE 1027); ATP binding / arginine-tRNA ligase	comp	chloroplast	1	4	988.67	277.33	0.111
KIRST.12750.C1	AT4G26300.1	EMB1027 (EMBRYO DEFECTIVE 1027); ATP binding / arginine-tRNA ligase	proc	embryonic development ending in seed dormancy	1	4	988.67	277.33	0.111
KIRST.12750.C1	AT4G26300.1	EMB1027 (EMBRYO DEFECTIVE 1027); ATP binding / arginine-tRNA ligase	comp	mitochondrion	1	4	988.67	277.33	0.111
KIRST.12757.C1	AT5G48500.1		proc	biological_process_unknown	2	1	330.33	92.67	0.4172
KIRST.12757.C1	AT5G48500.1		comp	cellular_component_unknown	2	1	330.33	92.67	0.4172
KIRST.12757.C1	AT5G48500.1		func	molecular_function_unknown	2	1	330.33	92.67	0.4172
KIRST.12800.C1	AT2G46080.1		proc	biological_process_unknown	2	1	124.33	34.67	0.4085
KIRST.1281.C1	AT4G14060.1	major latex protein-related / MLP-related	comp	cellular_component_unknown	8	9	356.33	81.67	0.1922
KIRST.1281.C1	AT4G14060.1	major latex protein-related / MLP-related	proc	defense response	8	9	356.33	81.67	0.1922
KIRST.1281.C1	AT4G14060.1	major latex protein-related / MLP-related	func	molecular_function_unknown	8	9	356.33	81.67	0.1922
KIRST.1281.C1	AT4G14060.1	major latex protein-related / MLP-related	proc	response to biotic stimulus	8	9	356.33	81.67	0.1922
KIRST.1281.C2	AT1G14960.1	major latex protein-related / MLP-related	comp	cellular_component_unknown	8	5	297.33	68.67	0.3326
KIRST.1281.C2	AT1G14960.1	major latex protein-related / MLP-related	proc	defense response	8	5	297.33	68.67	0.3326
KIRST.1281.C2	AT1G14960.1	major latex protein-related / MLP-related	func	molecular_function_unknown	8	5	297.33	68.67	0.3326
KIRST.1281.C2	AT1G14960.1	major latex protein-related / MLP-related	proc	response to biotic stimulus	8	5	297.33	68.67	0.3326
KIRST.12829.C1	AT5G09850.1	transcription elongation factor-related	comp	integral to membrane	0	3	804.33	221.67	0.0681
KIRST.12829.C1	AT5G09850.1	transcription elongation factor-related	comp	nucleus	0	3	804.33	221.67	0.0681
KIRST.12829.C1	AT5G09850.1	transcription elongation factor-related	proc	regulation of transcription	0	3	804.33	221.67	0.0681
KIRST.12829.C1	AT5G09850.1	transcription elongation factor-related	proc	transcription	0	3	804.33	221.67	0.0681
KIRST.1284.C4	AT1G64520.1	26S proteasome regulatory subunit, putative (RPN12)	comp	nucleus	2	5	660.67	179.33	0.1331
KIRST.1284.C4	AT1G64520.1	26S proteasome regulatory subunit, putative (RPN12)	func	peptidase activity	2	5	660.67	179.33	0.1331
KIRST.1284.C4	AT1G64520.1	26S proteasome regulatory subunit, putative (RPN12)	comp	proteasome regulatory particle, lid subcomplex (sensu Eukaryota)	2	5	660.67	179.33	0.1331
KIRST.1284.C4	AT1G64520.1	26S proteasome regulatory subunit, putative (RPN12)	proc	protein catabolic process	2	5	660.67	179.33	0.1331
KIRST.1284.C4	AT1G64520.1	26S proteasome regulatory subunit, putative (RPN12)	proc	ubiquitin-dependent protein catabolic process	2	5	660.67	179.33	0.1331
KIRST.1284.C5	AT5G25560.1	zinc finger (C3HC4-type RING finger) family protein	func	protein binding	5	4	632.33	141.67	0.2641
KIRST.1284.C5	AT5G25560.1	zinc finger (C3HC4-type RING finger) family protein	func	zinc ion binding	5	4	632.33	141.67	0.2641
KIRST.12842.C1	AT1G49950.1	ATTRB1/TRB1 (TELOMERE REPEAT BINDING FACTOR 1); DNA binding / transcription factor	func	DNA binding	3	2	701.67	198.33	0.3745
KIRST.12842.C1	AT1G49950.1	ATTRB1/TRB1 (TELOMERE REPEAT BINDING FACTOR 1); DNA binding / transcription factor	comp	nucleosome	3	2	701.67	198.33	0.3745
KIRST.12842.C1	AT1G49950.1	ATTRB1/TRB1 (TELOMERE REPEAT BINDING FACTOR 1); DNA binding / transcription factor	comp	nucleus	3	2	701.67	198.33	0.3745
KIRST.12842.C1	AT1G49950.1	ATTRB1/TRB1 (TELOMERE REPEAT BINDING FACTOR 1); DNA binding / transcription factor	proc	response to abscisic acid stimulus	3	2	701.67	198.33	0.3745
KIRST.12842.C1	AT1G49950.1	ATTRB1/TRB1 (TELOMERE REPEAT BINDING FACTOR 1); DNA binding / transcription factor	proc	response to auxin stimulus	3	2	701.67	198.33	0.3745
KIRST.12842.C1	AT1G49950.1	ATTRB1/TRB1 (TELOMERE REPEAT BINDING FACTOR 1); DNA binding / transcription factor	proc	response to cadmium ion	3	2	701.67	198.33	0.3745
KIRST.12842.C1	AT1G49950.1	ATTRB1/TRB1 (TELOMERE REPEAT BINDING FACTOR 1); DNA binding / transcription factor	proc	response to ethylene stimulus	3	2	701.67	198.33	0.3745
KIRST.12842.C1	AT1G49950.1	ATTRB1/TRB1 (TELOMERE REPEAT BINDING FACTOR 1); DNA binding / transcription factor	proc	response to gibberellin stimulus	3	2	701.67	198.33	0.3745
KIRST.12842.C1	AT1G49950.1	ATTRB1/TRB1 (TELOMERE REPEAT BINDING FACTOR 1); DNA binding / transcription factor	proc	response to jasmonic acid stimulus	3	2	701.67	198.33	0.3745
KIRST.12842.C1	AT1G49950.1	ATTRB1/TRB1 (TELOMERE REPEAT BINDING FACTOR 1); DNA binding / transcription factor	proc	response to salicylic acid stimulus	3	2	701.67	198.33	0.3745
KIRST.12842.C1	AT1G49950.1	ATTRB1/TRB1 (TELOMERE REPEAT BINDING FACTOR 1); DNA binding / transcription factor	proc	response to salt stress	3	2	701.67	198.33	0.3745
KIRST.12842.C1	AT1G49950.1	ATTRB1/TRB1 (TELOMERE REPEAT BINDING FACTOR 1); DNA binding / transcription factor	func	transcription factor activity	3	2	701.67	198.33	0.3745
KIRST.1285.C3	AT4G00100.1	ATRPS13A (RIBOSOMAL PROTEIN S13A); structural constituent of ribosome	comp	cytosolic small ribosomal subunit (sensu Eukaryota)	1	13	341.67	99.33	0.0376
KIRST.1285.C3	AT4G00100.1	ATRPS13A (RIBOSOMAL PROTEIN S13A); structural constituent of ribosome	func	structural constituent of ribosome	1	13	341.67	99.33	0.0376
KIRST.1285.C3	AT4G00100.1	ATRPS13A (RIBOSOMAL PROTEIN S13A); structural constituent of ribosome	proc	translation	1	13	341.67	99.33	0.0376
KIRST.1286.C1	AT3G54400.1	aspartyl protease family protein	func	pepsin A activity	2	2	374	118	0.3118
KIRST.1286.C1	AT3G54400.1	aspartyl protease family protein	proc	proteolysis	2	2	374	118	0.3118
KIRST.12877.C1	AT3G14290.1	PAE2 (20S proteasome alpha subunit E2); peptidase	func	peptidase activity	2	11	552	159	0.0686
KIRST.12877.C1	AT3G14290.1	PAE2 (20S proteasome alpha subunit E2); peptidase	comp	proteasome core complex (sensu Eukaryota)	2	11	552	159	0.0686
KIRST.12877.C1	AT3G14290.1	PAE2 (20S proteasome alpha subunit E2); peptidase	proc	ubiquitin-dependent protein catabolic process	2	11	552	159	0.0686
KIRST.1289.C1	AT1G70180.2	sterile alpha motif (SAM) domain-containing protein	proc	regulation of transcription, DNA-dependent	1	2	397.67	121.33	0.2007
KIRST.1289.C1	AT1G70180.2	sterile alpha motif (SAM) domain-containing protein	func	transcription factor activity	1	2	397.67	121.33	0.2007
KIRST.12971.C1	AT1G32900.1	starch synthase, putative	proc	biosynthetic process	4	2	258	78	0.4973
KIRST.12971.C1	AT1G32900.1	starch synthase, putative	comp	chloroplast	4	2	258	78	0.4973
KIRST.12971.C1	AT1G32900.1	starch synthase, putative	proc	glucan biosynthetic process	4	2	258	78	0.4973
KIRST.12971.C1	AT1G32900.1	starch synthase, putative	func	transferase activity, transferring glycosyl groups	4	2	258	78	0.4973
KIRST.13000.C1	AT2G17690.1	F-box family protein	func	ATP-dependent helicase activity	2	1	172	44	0.3764
KIRST.13000.C1	AT2G17690.1	F-box family protein	comp	cellular_component_unknown	2	1	172	44	0.3764
KIRST.13000.C1	AT2G17690.1	F-box family protein	proc	DNA recombination	2	1	172	44	0.3764
KIRST.13003.C3	AT2G32070.1	CCR4-NOT transcription complex protein, putative	comp	nucleus	3	6	644.67	162.33	0.1403
KIRST.13003.C3	AT2G32070.1	CCR4-NOT transcription complex protein, putative	func	ribonuclease activity	3	6	644.67	162.33	0.1403
KIRST.13003.C3	AT2G32070.1	CCR4-NOT transcription complex protein, putative	proc	RNA modification	3	6	644.67	162.33	0.1403
KIRST.13039.C1	AT2G31810.2	acetolactate synthase small subunit, putative	func	acetolactate synthase activity	2	1	96.33	32.67	0.498
KIRST.13039.C1	AT2G31810.2	acetolactate synthase small subunit, putative	func	amino acid binding	2	1	96.33	32.67	0.498
KIRST.13039.C1	AT2G31810.2	acetolactate synthase small subunit, putative	proc	branched chain family amino acid biosynthetic process	2	1	96.33	32.67	0.498
KIRST.13071.C1	AT3G12390.1	nascent polypeptide associated complex alpha chain protein, putative / alpha-NAC, putative	proc	biological_process_unknown	1	4	138	42	0.1129
KIRST.13071.C1	AT3G12390.1	nascent polypeptide associated complex alpha chain protein, putative / alpha-NAC, putative	comp	cellular_component_unknown	1	4	138	42	0.1129
KIRST.13072.C1	AT1G70670.1	caleosin-related family protein	proc	biological_process_unknown	4	2	422.67	111.33	0.4345
KIRST.13072.C1	AT1G70670.1	caleosin-related family protein	func	calcium ion binding	4	2	422.67	111.33	0.4345
KIRST.13072.C1	AT1G70670.1	caleosin-related family protein	comp	cellular_component_unknown	4	2	422.67	111.33	0.4345
KIRST.13076.C1	AT5G37780.1	CAM1 (CALMODULIN 1); calcium ion binding	func	calcium ion binding	1	3	360.33	86.67	0.117
KIRST.13085.C1	AT3G17000.1	UBC32 (ubiquitin-conjugating enzyme 31); ubiquitin-protein ligase	comp	cellular_component_unknown	3	1	573	162	0.5634
KIRST.13085.C1	AT3G17000.1	UBC32 (ubiquitin-conjugating enzyme 31); ubiquitin-protein ligase	proc	ubiquitin-dependent protein catabolic process	3	1	573	162	0.5634
KIRST.13085.C1	AT3G17000.1	UBC32 (ubiquitin-conjugating enzyme 31); ubiquitin-protein ligase	func	ubiquitin-protein ligase activity	3	1	573	162	0.5634
KIRST.1311.C1	AT5G65400.1		proc	biological_process_unknown	1	2	332.67	99.33	0.1958
KIRST.1311.C1	AT5G65400.1		func	molecular_function_unknown	1	2	332.67	99.33	0.1958
KIRST.13128.C1	AT2G30860.1	ATGSTF9 (Arabidopsis thaliana Glutathione S-transferase (class phi) 9); glutathione transferase	func	glutathione transferase activity	1	2	92	22	0.1466
KIRST.1313.C1	AT2G42590.2	GRF9 (General regulatory factor 9); protein phosphorylated amino acid binding	comp	chloroplast stroma	4	8	607.67	157.33	0.139
KIRST.1313.C1	AT2G42590.2	GRF9 (General regulatory factor 9); protein phosphorylated amino acid binding	func	protein phosphorylated amino acid binding	4	8	607.67	157.33	0.139
KIRST.13132.C2	AT5G10980.1	histone H3	proc	chromosome organization and biogenesis (sensu Eukaryota)	0	3	173.33	57.67	0.0796
KIRST.13132.C2	AT5G10980.1	histone H3	func	DNA binding	0	3	173.33	57.67	0.0796
KIRST.13132.C2	AT5G10980.1	histone H3	comp	nucleosome	0	3	173.33	57.67	0.0796
KIRST.13132.C2	AT5G10980.1	histone H3	proc	nucleosome assembly	0	3	173.33	57.67	0.0796
KIRST.13132.C2	AT5G10980.1	histone H3	comp	nucleus	0	3	173.33	57.67	0.0796
KIRST.13135.C1	AT4G32530.1	vacuolar ATP synthase, putative / V-ATPase, putative	proc	ATP synthesis coupled proton transport	1	2	414.33	125.67	0.1996
KIRST.13135.C1	AT4G32530.1	vacuolar ATP synthase, putative / V-ATPase, putative	func	ATPase activity	1	2	414.33	125.67	0.1996
KIRST.13135.C1	AT4G32530.1	vacuolar ATP synthase, putative / V-ATPase, putative	comp	integral to membrane	1	2	414.33	125.67	0.1996
KIRST.13135.C1	AT4G32530.1	vacuolar ATP synthase, putative / V-ATPase, putative	comp	membrane	1	2	414.33	125.67	0.1996
KIRST.13135.C1	AT4G32530.1	vacuolar ATP synthase, putative / V-ATPase, putative	comp	proton-transporting two-sector ATPase complex	1	2	414.33	125.67	0.1996
KIRST.13139.C1	AT3G17980.1	C2 domain-containing protein	proc	biological_process_unknown	2	1	393.67	107.33	0.4059
KIRST.13139.C1	AT3G17980.1	C2 domain-containing protein	comp	cellular_component_unknown	2	1	393.67	107.33	0.4059
KIRST.13139.C1	AT3G17980.1	C2 domain-containing protein	func	molecular_function_unknown	2	1	393.67	107.33	0.4059
KIRST.13146.C1	AT4G38690.1	1-phosphatidylinositol phosphodiesterase-related	comp	cellular_component_unknown	2	5	737.67	204.33	0.1361
KIRST.13146.C1	AT4G38690.1	1-phosphatidylinositol phosphodiesterase-related	proc	intracellular signaling cascade	2	5	737.67	204.33	0.1361
KIRST.13146.C1	AT4G38690.1	1-phosphatidylinositol phosphodiesterase-related	proc	N-terminal protein myristoylation	2	5	737.67	204.33	0.1361
KIRST.13146.C1	AT4G38690.1	1-phosphatidylinositol phosphodiesterase-related	func	phospholipase C activity	2	5	737.67	204.33	0.1361
KIRST.13146.C1	AT4G38690.1	1-phosphatidylinositol phosphodiesterase-related	proc	signal transduction	2	5	737.67	204.33	0.1361
KIRST.1315.C1	AT1G16880.1	uridylyltransferase-related	comp	chloroplast thylakoid membrane	2	6	551.33	165.67	0.1256
KIRST.1316.C2	AT1G09240.1	nicotianamine synthase, putative	proc	nicotianamine biosynthetic process	0	4	754	200	0.0522
KIRST.1316.C2	AT1G09240.1	nicotianamine synthase, putative	func	nicotianamine synthase activity	0	4	754	200	0.0522
KIRST.1319.C1	AT3G50830.1	COR413-PM2 (cold regulated 413 plasma membrane 2)	func	molecular_function_unknown	1	2	236.67	75.33	0.2077
KIRST.1319.C2	AT2G15970.1	COR413-PM1 (cold regulated 413 plasma membrane 1)	func	molecular_function_unknown	3	0	252.33	80.67	1.2817
KIRST.1321.C1	AT1G79230.3	ST1 (MERCAPTOPYRUVATE SULFURTRANSFERASE 1)			2	1	417	123	0.4397
KIRST.13210.C1	AT5G15950.2	adenosylmethionine decarboxylase	func	adenosylmethionine decarboxylase activity	1	2	224	67	0.1946
KIRST.13210.C1	AT5G15950.2	adenosylmethionine decarboxylase	proc	spermidine biosynthetic process	1	2	224	67	0.1946
KIRST.13210.C1	AT5G15950.2	adenosylmethionine decarboxylase	proc	spermine biosynthetic process	1	2	224	67	0.1946
KIRST.1326.C1	AT2G04410.1		proc	biological_process_unknown	2	3	170.67	45.33	0.1895
KIRST.1326.C1	AT2G04410.1		comp	cellular_component_unknown	2	3	170.67	45.33	0.1895
KIRST.1326.C1	AT2G04410.1		func	molecular_function_unknown	2	3	170.67	45.33	0.1895
KIRST.1327.C1	AT5G50920.1	CLPC (HEAT SHOCK PROTEIN 93-V); ATP binding / ATPase	func	ATP binding	0	7	812	235	0.0354
KIRST.1327.C1	AT5G50920.1	CLPC (HEAT SHOCK PROTEIN 93-V); ATP binding / ATPase	func	ATPase activity	0	7	812	235	0.0354
KIRST.1327.C1	AT5G50920.1	CLPC (HEAT SHOCK PROTEIN 93-V); ATP binding / ATPase	proc	ATP-dependent proteolysis	0	7	812	235	0.0354
KIRST.1327.C1	AT5G50920.1	CLPC (HEAT SHOCK PROTEIN 93-V); ATP binding / ATPase	comp	chloroplast	0	7	812	235	0.0354
KIRST.1327.C1	AT5G50920.1	CLPC (HEAT SHOCK PROTEIN 93-V); ATP binding / ATPase	proc	chloroplast organization and biogenesis	0	7	812	235	0.0354
KIRST.1327.C1	AT5G50920.1	CLPC (HEAT SHOCK PROTEIN 93-V); ATP binding / ATPase	comp	chloroplast thylakoid membrane	0	7	812	235	0.0354
KIRST.1327.C1	AT5G50920.1	CLPC (HEAT SHOCK PROTEIN 93-V); ATP binding / ATPase	comp	mitochondrion	0	7	812	235	0.0354
KIRST.1327.C1	AT5G50920.1	CLPC (HEAT SHOCK PROTEIN 93-V); ATP binding / ATPase	proc	protein import into chloroplast stroma	0	7	812	235	0.0354
KIRST.1327.C1	AT5G50920.1	CLPC (HEAT SHOCK PROTEIN 93-V); ATP binding / ATPase	proc	regulation of chlorophyll biosynthetic process	0	7	812	235	0.0354
KIRST.1327.C1	AT5G50920.1	CLPC (HEAT SHOCK PROTEIN 93-V); ATP binding / ATPase	comp	Tic complex	0	7	812	235	0.0354
KIRST.13270.C2	AT5G43440.1	2-oxoglutarate-dependent dioxygenase, putative	func	1-aminocyclopropane-1-carboxylate oxidase activity	2	1	207.33	62.67	0.448
KIRST.13270.C2	AT5G43440.1	2-oxoglutarate-dependent dioxygenase, putative	proc	biological_process_unknown	2	1	207.33	62.67	0.448
KIRST.13270.C2	AT5G43440.1	2-oxoglutarate-dependent dioxygenase, putative	comp	cellular_component_unknown	2	1	207.33	62.67	0.448
KIRST.13279.C1	AT5G43460.1	lesion inducing protein-related	proc	biological_process_unknown	3	4	342.33	101.67	0.2315
KIRST.13279.C1	AT5G43460.1	lesion inducing protein-related	comp	endomembrane system	3	4	342.33	101.67	0.2315
KIRST.13279.C1	AT5G43460.1	lesion inducing protein-related	func	molecular_function_unknown	3	4	342.33	101.67	0.2315
KIRST.13300.C1	AT3G61620.1	RRP41 (Ribosomal RNA Processing 41); 3'-5'-exoribonuclease/ RNA binding	func	3'-5'-exoribonuclease activity	2	1	237.33	71.67	0.4483
KIRST.13300.C1	AT3G61620.1	RRP41 (Ribosomal RNA Processing 41); 3'-5'-exoribonuclease/ RNA binding	comp	cellular_component_unknown	2	1	237.33	71.67	0.4483
KIRST.13300.C1	AT3G61620.1	RRP41 (Ribosomal RNA Processing 41); 3'-5'-exoribonuclease/ RNA binding	func	RNA binding	2	1	237.33	71.67	0.4483
KIRST.13300.C1	AT3G61620.1	RRP41 (Ribosomal RNA Processing 41); 3'-5'-exoribonuclease/ RNA binding	proc	RNA processing	2	1	237.33	71.67	0.4483
KIRST.1331.C4	AT5G16990.1	NADP-dependent oxidoreductase, putative	comp	cellular_component_unknown	3	7	718	197	0.1339
KIRST.1331.C4	AT5G16990.1	NADP-dependent oxidoreductase, putative	func	oxidoreductase activity	3	7	718	197	0.1339
KIRST.1331.C4	AT5G16990.1	NADP-dependent oxidoreductase, putative	func	zinc ion binding	3	7	718	197	0.1339
KIRST.13325.C1	AT5G14920.1	gibberellin-regulated family protein	comp	endomembrane system	3	2	154.33	40.67	0.3397
KIRST.13325.C1	AT5G14920.1	gibberellin-regulated family protein	proc	response to gibberellin stimulus	3	2	154.33	40.67	0.3397
KIRST.13325.C1	AT5G14920.1	gibberellin-regulated family protein	func	structural constituent of cell wall	3	2	154.33	40.67	0.3397
KIRST.13328.C1	AT3G04730.1	IAA16 (indoleacetic acid-induced protein 16); transcription factor	comp	nucleus	2	1	507	144	0.4238
KIRST.13328.C1	AT3G04730.1	IAA16 (indoleacetic acid-induced protein 16); transcription factor	func	transcription factor activity	2	1	507	144	0.4238
KIRST.1333.C1	AT4G01320.1	ATSTE24			2	2	996.67	269.33	0.2688
KIRST.13336.C1	AT5G28540.1	luminal binding protein 1 (BiP-1) (BP1)	func	ATP binding	5	7	1290.33	326.67	0.1873
KIRST.13336.C1	AT5G28540.1	luminal binding protein 1 (BiP-1) (BP1)	comp	endoplasmic reticulum lumen	5	7	1290.33	326.67	0.1873
KIRST.13336.C1	AT5G28540.1	luminal binding protein 1 (BiP-1) (BP1)	proc	protein folding	5	7	1290.33	326.67	0.1873
KIRST.13336.C1	AT5G28540.1	luminal binding protein 1 (BiP-1) (BP1)	proc	response to heat	5	7	1290.33	326.67	0.1873
KIRST.1334.C1	AT1G07250.1	UDP-glucoronosyl/UDP-glucosyl transferase family protein	comp	cellular_component_unknown	2	6	1052	325	0.1307
KIRST.1334.C1	AT1G07250.1	UDP-glucoronosyl/UDP-glucosyl transferase family protein	proc	metabolic process	2	6	1052	325	0.1307
KIRST.1334.C1	AT1G07250.1	UDP-glucoronosyl/UDP-glucosyl transferase family protein	func	transferase activity, transferring glycosyl groups	2	6	1052	325	0.1307
KIRST.13345.C2	AT5G01190.1	LAC10 (laccase 10); copper ion binding / oxidoreductase	func	copper ion binding	3	3	602.67	180.33	0.2961
KIRST.13345.C2	AT5G01190.1	LAC10 (laccase 10); copper ion binding / oxidoreductase	comp	endomembrane system	3	3	602.67	180.33	0.2961
KIRST.13345.C2	AT5G01190.1	LAC10 (laccase 10); copper ion binding / oxidoreductase	func	oxidoreductase activity	3	3	602.67	180.33	0.2961
KIRST.13350.C1	AT1G79590.2	SYP52 (SYNTAXIN OF PLANTS 52)			2	7	503.33	132.67	0.0952
KIRST.13456.C1	AT5G67210.1	nucleic acid binding / pancreatic ribonuclease	proc	biological_process_unknown	0	4	520.33	148.67	0.0559
KIRST.13456.C1	AT5G67210.1	nucleic acid binding / pancreatic ribonuclease	comp	cellular_component_unknown	0	4	520.33	148.67	0.0559
KIRST.13456.C1	AT5G67210.1	nucleic acid binding / pancreatic ribonuclease	func	nucleic acid binding	0	4	520.33	148.67	0.0559
KIRST.13456.C1	AT5G67210.1	nucleic acid binding / pancreatic ribonuclease	func	pancreatic ribonuclease activity	0	4	520.33	148.67	0.0559
KIRST.1347.C2	AT2G37770.2	oxidoreductase	func	oxidoreductase activity	6	4	268.67	73.33	0.371
KIRST.13505.C1	AT5G15630.1	COBL4/IRX6 (COBRA-LIKE4); hydrolase, hydrolyzing O-glycosyl compounds / polysaccharide binding	comp	anchored to membrane	1	2	199.67	55.33	0.1792
KIRST.13505.C1	AT5G15630.1	COBL4/IRX6 (COBRA-LIKE4); hydrolase, hydrolyzing O-glycosyl compounds / polysaccharide binding	proc	cellulose and pectin-containing secondary cell wall biogenesis	1	2	199.67	55.33	0.1792
KIRST.13505.C1	AT5G15630.1	COBL4/IRX6 (COBRA-LIKE4); hydrolase, hydrolyzing O-glycosyl compounds / polysaccharide binding	func	hydrolase activity, hydrolyzing O-glycosyl compounds	1	2	199.67	55.33	0.1792
KIRST.13505.C1	AT5G15630.1	COBL4/IRX6 (COBRA-LIKE4); hydrolase, hydrolyzing O-glycosyl compounds / polysaccharide binding	func	polysaccharide binding	1	2	199.67	55.33	0.1792
KIRST.1351.C1	AT2G37090.1	IRX9 (IRREGULAR XYLEM 9); transferase, transferring glycosyl groups	proc	cellulose and pectin-containing secondary cell wall biogenesis	4	2	823	227	0.4575
KIRST.1351.C1	AT2G37090.1	IRX9 (IRREGULAR XYLEM 9); transferase, transferring glycosyl groups	proc	glucuronoxylan metabolic process	4	2	823	227	0.4575
KIRST.1351.C1	AT2G37090.1	IRX9 (IRREGULAR XYLEM 9); transferase, transferring glycosyl groups	comp	Golgi apparatus	4	2	823	227	0.4575
KIRST.1351.C1	AT2G37090.1	IRX9 (IRREGULAR XYLEM 9); transferase, transferring glycosyl groups	func	transferase activity, transferring glycosyl groups	4	2	823	227	0.4575
KIRST.13533.C1	AT5G17310.2	UTP--glucose-1-phosphate uridylyltransferase, putative / UDP-glucose pyrophosphorylase, putative / UGPase, putative	proc	metabolic process	2	2	701	193	0.2732
KIRST.13533.C1	AT5G17310.2	UTP--glucose-1-phosphate uridylyltransferase, putative / UDP-glucose pyrophosphorylase, putative / UGPase, putative	func	UTP:glucose-1-phosphate uridylyltransferase activity	2	2	701	193	0.2732
KIRST.1358.C1	AT5G35160.1	endomembrane protein 70, putative	comp	integral to membrane	2	15	1360.67	385.33	0.0517
KIRST.1358.C1	AT5G35160.1	endomembrane protein 70, putative	proc	transport	2	15	1360.67	385.33	0.0517
KIRST.1358.C1	AT5G35160.1	endomembrane protein 70, putative	func	transporter activity	2	15	1360.67	385.33	0.0517
KIRST.13583.C3	AT2G18600.1	RUB1-conjugating enzyme, putative	comp	cellular_component_unknown	1	3	437.33	111.67	0.125
KIRST.13583.C3	AT2G18600.1	RUB1-conjugating enzyme, putative	proc	protein modification process	1	3	437.33	111.67	0.125
KIRST.13583.C3	AT2G18600.1	RUB1-conjugating enzyme, putative	func	small protein conjugating enzyme activity	1	3	437.33	111.67	0.125
KIRST.13583.C3	AT2G18600.1	RUB1-conjugating enzyme, putative	proc	ubiquitin cycle	1	3	437.33	111.67	0.125
KIRST.13583.C3	AT2G18600.1	RUB1-conjugating enzyme, putative	func	ubiquitin-protein ligase activity	1	3	437.33	111.67	0.125
KIRST.13588.C1	AT3G18820.1	AtRABG3f/AtRab7B (Arabidopsis Rab GTPase homolog G3f); GTP binding	func	GTP binding	0	6	496.67	127.33	0.0353
KIRST.13588.C1	AT3G18820.1	AtRABG3f/AtRab7B (Arabidopsis Rab GTPase homolog G3f); GTP binding	comp	intracellular	0	6	496.67	127.33	0.0353
KIRST.13588.C1	AT3G18820.1	AtRABG3f/AtRab7B (Arabidopsis Rab GTPase homolog G3f); GTP binding	proc	protein transport	0	6	496.67	127.33	0.0353
KIRST.13588.C1	AT3G18820.1	AtRABG3f/AtRab7B (Arabidopsis Rab GTPase homolog G3f); GTP binding	proc	regulation of transcription, DNA-dependent	0	6	496.67	127.33	0.0353
KIRST.13588.C1	AT3G18820.1	AtRABG3f/AtRab7B (Arabidopsis Rab GTPase homolog G3f); GTP binding	proc	small GTPase mediated signal transduction	0	6	496.67	127.33	0.0353
KIRST.13631.C1	AT2G43820.1	GT/UGT74F2 (UDP-GLUCOSYLTRANSFERASE 74F2); UDP-glucosyltransferase/ UDP-glycosyltransferase/ transferase, transferring glycosyl groups / transferase, transferring hexosyl groups	comp	cellular_component_unknown	4	0	860.33	234.67	1.3652
KIRST.13631.C1	AT2G43820.1	GT/UGT74F2 (UDP-GLUCOSYLTRANSFERASE 74F2); UDP-glucosyltransferase/ UDP-glycosyltransferase/ transferase, transferring glycosyl groups / transferase, transferring hexosyl groups	proc	metabolic process	4	0	860.33	234.67	1.3652
KIRST.13631.C1	AT2G43820.1	GT/UGT74F2 (UDP-GLUCOSYLTRANSFERASE 74F2); UDP-glucosyltransferase/ UDP-glycosyltransferase/ transferase, transferring glycosyl groups / transferase, transferring hexosyl groups	func	transferase activity, transferring glycosyl groups	4	0	860.33	234.67	1.3652
KIRST.13631.C1	AT2G43820.1	GT/UGT74F2 (UDP-GLUCOSYLTRANSFERASE 74F2); UDP-glucosyltransferase/ UDP-glycosyltransferase/ transferase, transferring glycosyl groups / transferase, transferring hexosyl groups	func	transferase activity, transferring hexosyl groups	4	0	860.33	234.67	1.3652
KIRST.13631.C1	AT2G43820.1	GT/UGT74F2 (UDP-GLUCOSYLTRANSFERASE 74F2); UDP-glucosyltransferase/ UDP-glycosyltransferase/ transferase, transferring glycosyl groups / transferase, transferring hexosyl groups	func	UDP-glucosyltransferase activity	4	0	860.33	234.67	1.3652
KIRST.13631.C1	AT2G43820.1	GT/UGT74F2 (UDP-GLUCOSYLTRANSFERASE 74F2); UDP-glucosyltransferase/ UDP-glycosyltransferase/ transferase, transferring glycosyl groups / transferase, transferring hexosyl groups	func	UDP-glycosyltransferase activity	4	0	860.33	234.67	1.3652
KIRST.1364.C1	AT5G15900.1		proc	biological_process_unknown	0	5	782	208	0.0435
KIRST.1364.C1	AT5G15900.1		comp	endomembrane system	0	5	782	208	0.0435
KIRST.13649.C1	AT2G45550.1	CYP76C4 (cytochrome P450, family 76, subfamily C, polypeptide 4); oxygen binding	proc	electron transport	2	1	182.67	54.33	0.44
KIRST.13649.C1	AT2G45550.1	CYP76C4 (cytochrome P450, family 76, subfamily C, polypeptide 4); oxygen binding	func	oxygen binding	2	1	182.67	54.33	0.44
KIRST.1365.C3	AT3G24420.1	hydrolase, alpha/beta fold family protein	comp	endomembrane system	1	2	465.67	140.33	0.1986
KIRST.1365.C3	AT3G24420.1	hydrolase, alpha/beta fold family protein	func	hydrolase activity	1	2	465.67	140.33	0.1986
KIRST.13670.C1	AT5G61840.1	GUT1; catalytic	proc	biological_process_unknown	0	8	919.33	262.67	0.031
KIRST.13670.C1	AT5G61840.1	GUT1; catalytic	func	catalytic activity	0	8	919.33	262.67	0.031
KIRST.13670.C1	AT5G61840.1	GUT1; catalytic	comp	membrane	0	8	919.33	262.67	0.031
KIRST.13690.C1	AT5G09510.1	40S ribosomal protein S15 (RPS15D)	comp	cytosolic small ribosomal subunit (sensu Eukaryota)	3	6	354.67	101.33	0.1568
KIRST.13690.C1	AT5G09510.1	40S ribosomal protein S15 (RPS15D)	func	structural constituent of ribosome	3	6	354.67	101.33	0.1568
KIRST.13690.C1	AT5G09510.1	40S ribosomal protein S15 (RPS15D)	proc	translation	3	6	354.67	101.33	0.1568
KIRST.1371.C1	AT3G02600.5	LPP3 (LIPID PHOSPHATE PHOSPHATASE 3)			1	2	483.67	131.33	0.1787
KIRST.1372.C4	AT5G10980.1	histone H3	proc	chromosome organization and biogenesis (sensu Eukaryota)	0	6	298.33	94.67	0.0432
KIRST.1372.C4	AT5G10980.1	histone H3	func	DNA binding	0	6	298.33	94.67	0.0432
KIRST.1372.C4	AT5G10980.1	histone H3	comp	nucleosome	0	6	298.33	94.67	0.0432
KIRST.1372.C4	AT5G10980.1	histone H3	proc	nucleosome assembly	0	6	298.33	94.67	0.0432
KIRST.1372.C4	AT5G10980.1	histone H3	comp	nucleus	0	6	298.33	94.67	0.0432
KIRST.1372.C9	AT5G01930.1	(1-4)-beta-mannan endohydrolase, putative	proc	carbohydrate metabolic process	1	2	941.67	252.33	0.1775
KIRST.1372.C9	AT5G01930.1	(1-4)-beta-mannan endohydrolase, putative	comp	endomembrane system	1	2	941.67	252.33	0.1775
KIRST.1372.C9	AT5G01930.1	(1-4)-beta-mannan endohydrolase, putative	func	hydrolase activity, hydrolyzing O-glycosyl compounds	1	2	941.67	252.33	0.1775
KIRST.13769.C1	AT2G01250.1	60S ribosomal protein L7 (RPL7B)	comp	large ribosomal subunit	3	2	572.67	141.33	0.3259
KIRST.13769.C1	AT2G01250.1	60S ribosomal protein L7 (RPL7B)	func	structural constituent of ribosome	3	2	572.67	141.33	0.3259
KIRST.13769.C1	AT2G01250.1	60S ribosomal protein L7 (RPL7B)	proc	translation	3	2	572.67	141.33	0.3259
KIRST.1377.C2	AT1G75850.1		comp	cellular_component_unknown	1	2	754.33	196.67	0.1723
KIRST.1377.C2	AT1G75850.1		proc	intracellular protein transport	1	2	754.33	196.67	0.1723
KIRST.1377.C2	AT1G75850.1		proc	retrograde transport, endosome to Golgi	1	2	754.33	196.67	0.1723
KIRST.13805.C1	AT2G47060.4	kinase	func	kinase activity	0	4	359.33	99.67	0.0537
KIRST.13805.C1	AT2G47060.4	kinase	proc	protein amino acid phosphorylation	0	4	359.33	99.67	0.0537
KIRST.13808.C1	AT2G31160.1		proc	biological_process_unknown	1	3	284.67	90.33	0.1547
KIRST.13808.C1	AT2G31160.1		func	molecular_function_unknown	1	3	284.67	90.33	0.1547
KIRST.13829.C2	AT2G47470.1	ATPDIL2-1/MEE30/UNE5 (PDI-LIKE 2-1, maternal effect embryo arrest 30, unfertilized embryo sac 5); thiol-disulfide exchange intermediate	comp	cellulose and pectin-containing cell wall	3	5	852	231	0.1782
KIRST.13829.C2	AT2G47470.1	ATPDIL2-1/MEE30/UNE5 (PDI-LIKE 2-1, maternal effect embryo arrest 30, unfertilized embryo sac 5); thiol-disulfide exchange intermediate	proc	double fertilization forming a zygote and endosperm	3	5	852	231	0.1782
KIRST.13829.C2	AT2G47470.1	ATPDIL2-1/MEE30/UNE5 (PDI-LIKE 2-1, maternal effect embryo arrest 30, unfertilized embryo sac 5); thiol-disulfide exchange intermediate	proc	embryonic development ending in seed dormancy	3	5	852	231	0.1782
KIRST.13829.C2	AT2G47470.1	ATPDIL2-1/MEE30/UNE5 (PDI-LIKE 2-1, maternal effect embryo arrest 30, unfertilized embryo sac 5); thiol-disulfide exchange intermediate	func	thiol-disulfide exchange intermediate activity	3	5	852	231	0.1782
KIRST.13831.C1	AT5G67400.1	peroxidase 73 (PER73) (P73) (PRXR11)	comp	endomembrane system	2	1	756.33	230.67	0.456
KIRST.13831.C1	AT5G67400.1	peroxidase 73 (PER73) (P73) (PRXR11)	func	peroxidase activity	2	1	756.33	230.67	0.456
KIRST.13831.C1	AT5G67400.1	peroxidase 73 (PER73) (P73) (PRXR11)	proc	response to oxidative stress	2	1	756.33	230.67	0.456
KIRST.13834.C2	AT1G18730.1		proc	biological_process_unknown	2	3	397	101	0.1867
KIRST.13834.C2	AT1G18730.1		comp	chloroplast thylakoid membrane	2	3	397	101	0.1867
KIRST.13834.C2	AT1G18730.1		func	molecular_function_unknown	2	3	397	101	0.1867
KIRST.13835.C1	AT2G34250.2	protein translocase	comp	membrane	0	3	98.33	27.67	0.0638
KIRST.13835.C1	AT2G34250.2	protein translocase	proc	protein secretion	0	3	98.33	27.67	0.0638
KIRST.13835.C1	AT2G34250.2	protein translocase	func	protein transmembrane transporter activity	0	3	98.33	27.67	0.0638
KIRST.1385.C3	AT4G19420.1	pectinacetylesterase family protein	proc	biological_process_unknown	4	0	215	55	1.2835
KIRST.1385.C3	AT4G19420.1	pectinacetylesterase family protein	func	carboxylesterase activity	4	0	215	55	1.2835
KIRST.1385.C3	AT4G19420.1	pectinacetylesterase family protein	comp	endomembrane system	4	0	215	55	1.2835
KIRST.1385.C4	AT4G19420.1	pectinacetylesterase family protein	proc	biological_process_unknown	3	5	910.67	250.33	0.1808
KIRST.1385.C4	AT4G19420.1	pectinacetylesterase family protein	func	carboxylesterase activity	3	5	910.67	250.33	0.1808
KIRST.1385.C4	AT4G19420.1	pectinacetylesterase family protein	comp	endomembrane system	3	5	910.67	250.33	0.1808
KIRST.139.C1	AT5G62670.1	AHA11 (ARABIDOPSIS H(+)-ATPASE 11); ATPase	func	ATPase activity	2	1	381.67	113.33	0.4425
KIRST.139.C1	AT5G62670.1	AHA11 (ARABIDOPSIS H(+)-ATPASE 11); ATPase	proc	cation transport	2	1	381.67	113.33	0.4425
KIRST.139.C1	AT5G62670.1	AHA11 (ARABIDOPSIS H(+)-ATPASE 11); ATPase	comp	integral to membrane	2	1	381.67	113.33	0.4425
KIRST.139.C1	AT5G62670.1	AHA11 (ARABIDOPSIS H(+)-ATPASE 11); ATPase	comp	membrane	2	1	381.67	113.33	0.4425
KIRST.139.C1	AT5G62670.1	AHA11 (ARABIDOPSIS H(+)-ATPASE 11); ATPase	proc	metabolic process	2	1	381.67	113.33	0.4425
KIRST.139.C1	AT5G62670.1	AHA11 (ARABIDOPSIS H(+)-ATPASE 11); ATPase	proc	proton transport	2	1	381.67	113.33	0.4425
KIRST.139.C1	AT5G62670.1	AHA11 (ARABIDOPSIS H(+)-ATPASE 11); ATPase	proc	transport	2	1	381.67	113.33	0.4425
KIRST.1390.C2	AT5G64510.1		proc	biological_process_unknown	2	7	884	283	0.118
KIRST.1390.C2	AT5G64510.1		comp	endomembrane system	2	7	884	283	0.118
KIRST.1390.C2	AT5G64510.1		func	molecular_function_unknown	2	7	884	283	0.118
KIRST.1391.C1	AT2G15890.2	MEE14 (maternal effect embryo arrest 14)			5	2	143.33	36.67	0.4972
KIRST.1395.C1	AT3G60540.2	sec61beta family protein	proc	protein transport	2	1	96.67	29.33	0.4434
KIRST.1395.C1	AT3G60540.2	sec61beta family protein	func	protein transporter activity	2	1	96.67	29.33	0.4434
KIRST.1401.C1	AT1G19630.1	CYP722A1 (cytochrome P450, family 722, subfamily A, polypeptide 1); oxygen binding	proc	electron transport	9	4	1053	285	0.5384
KIRST.1401.C1	AT1G19630.1	CYP722A1 (cytochrome P450, family 722, subfamily A, polypeptide 1); oxygen binding	comp	endomembrane system	9	4	1053	285	0.5384
KIRST.1401.C1	AT1G19630.1	CYP722A1 (cytochrome P450, family 722, subfamily A, polypeptide 1); oxygen binding	func	oxygen binding	9	4	1053	285	0.5384
KIRST.1401.C2	AT4G09890.1		proc	biological_process_unknown	1	10	206.67	54.33	0.0413
KIRST.1401.C2	AT4G09890.1		comp	cellular_component_unknown	1	10	206.67	54.33	0.0413
KIRST.1401.C2	AT4G09890.1		func	molecular_function_unknown	1	10	206.67	54.33	0.0413
KIRST.14011.C1	AT5G59240.1	40S ribosomal protein S8 (RPS8B)	comp	cytosolic ribosome (sensu Eukaryota)	0	5	438.33	125.67	0.0463
KIRST.14011.C1	AT5G59240.1	40S ribosomal protein S8 (RPS8B)	comp	cytosolic small ribosomal subunit (sensu Eukaryota)	0	5	438.33	125.67	0.0463
KIRST.14011.C1	AT5G59240.1	40S ribosomal protein S8 (RPS8B)	comp	ribosome	0	5	438.33	125.67	0.0463
KIRST.14011.C1	AT5G59240.1	40S ribosomal protein S8 (RPS8B)	proc	ribosome biogenesis and assembly	0	5	438.33	125.67	0.0463
KIRST.14011.C1	AT5G59240.1	40S ribosomal protein S8 (RPS8B)	func	structural constituent of ribosome	0	5	438.33	125.67	0.0463
KIRST.14011.C1	AT5G59240.1	40S ribosomal protein S8 (RPS8B)	proc	translation	0	5	438.33	125.67	0.0463
KIRST.14070.C1	AT3G02560.2	40S ribosomal protein S7 (RPS7B)	comp	cytosolic small ribosomal subunit (sensu Eukaryota)	2	2	447.67	125.33	0.2767
KIRST.14070.C1	AT3G02560.2	40S ribosomal protein S7 (RPS7B)	func	structural constituent of ribosome	2	2	447.67	125.33	0.2767
KIRST.14070.C1	AT3G02560.2	40S ribosomal protein S7 (RPS7B)	proc	translation	2	2	447.67	125.33	0.2767
KIRST.14118.C1	AT1G20575.1	dolichyl-phosphate beta-D-mannosyltransferase, putative / dolichol-phosphate mannosyltransferase, putative / mannose-P-dolichol synthase, putative	func	dolichyl-phosphate beta-D-mannosyltransferase activity	3	0	567.67	164.33	1.1587
KIRST.14118.C1	AT1G20575.1	dolichyl-phosphate beta-D-mannosyltransferase, putative / dolichol-phosphate mannosyltransferase, putative / mannose-P-dolichol synthase, putative	comp	endoplasmic reticulum	3	0	567.67	164.33	1.1587
KIRST.14118.C1	AT1G20575.1	dolichyl-phosphate beta-D-mannosyltransferase, putative / dolichol-phosphate mannosyltransferase, putative / mannose-P-dolichol synthase, putative	func	eukaryotic elongation factor-2 kinase activity	3	0	567.67	164.33	1.1587
KIRST.14118.C1	AT1G20575.1	dolichyl-phosphate beta-D-mannosyltransferase, putative / dolichol-phosphate mannosyltransferase, putative / mannose-P-dolichol synthase, putative	proc	protein amino acid glycosylation	3	0	567.67	164.33	1.1587
KIRST.14143.C1	AT4G17330.1	ATG2484-1 (Arabidopsis thaliana G2484-1 protein); RNA binding	func	RNA binding	2	1	605	160	0.3947
KIRST.14146.C1	AT2G14690.1	endo-1,4-beta-xylanase/ hydrolase, hydrolyzing O-glycosyl compounds	proc	carbohydrate metabolic process	0	3	346.33	88.67	0.0622
KIRST.14146.C1	AT2G14690.1	endo-1,4-beta-xylanase/ hydrolase, hydrolyzing O-glycosyl compounds	func	endo-1,4-beta-xylanase activity	0	3	346.33	88.67	0.0622
KIRST.14146.C1	AT2G14690.1	endo-1,4-beta-xylanase/ hydrolase, hydrolyzing O-glycosyl compounds	comp	endomembrane system	0	3	346.33	88.67	0.0622
KIRST.14146.C1	AT2G14690.1	endo-1,4-beta-xylanase/ hydrolase, hydrolyzing O-glycosyl compounds	func	hydrolase activity, hydrolyzing O-glycosyl compounds	0	3	346.33	88.67	0.0622
KIRST.1418.C1	AT1G17745.1	PGDH (3-PHOSPHOGLYCERATE DEHYDROGENASE); phosphoglycerate dehydrogenase	comp	chloroplast	3	0	444.33	131.67	1.1864
KIRST.1418.C1	AT1G17745.1	PGDH (3-PHOSPHOGLYCERATE DEHYDROGENASE); phosphoglycerate dehydrogenase	proc	L-serine biosynthetic process	3	0	444.33	131.67	1.1864
KIRST.1418.C1	AT1G17745.1	PGDH (3-PHOSPHOGLYCERATE DEHYDROGENASE); phosphoglycerate dehydrogenase	func	phosphoglycerate dehydrogenase activity	3	0	444.33	131.67	1.1864
KIRST.14212.C2	AT5G16400.1	ATF2/TRXF2 (THIOREDOXIN F2); thiol-disulfide exchange intermediate	proc	cell redox homeostasis	1	8	279	78	0.0575
KIRST.14212.C2	AT5G16400.1	ATF2/TRXF2 (THIOREDOXIN F2); thiol-disulfide exchange intermediate	func	thiol-disulfide exchange intermediate activity	1	8	279	78	0.0575
KIRST.14237.C1	AT5G10860.1	CBS domain-containing protein	comp	mitochondrion	2	3	248	70	0.2052
KIRST.14239.C1	AT3G02770.1	dimethylmenaquinone methyltransferase family protein	comp	cellular_component_unknown	3	3	381	117	0.3022
KIRST.1425.C1	AT5G08560.2	transducin family protein / WD-40 repeat family protein			1	2	872.33	222.67	0.1689
KIRST.14272.C1	AT4G37300.1	MEE59 (maternal effect embryo arrest 59)	comp	cellular_component_unknown	6	2	426.67	122.33	0.6653
KIRST.14272.C1	AT4G37300.1	MEE59 (maternal effect embryo arrest 59)	proc	embryonic development ending in seed dormancy	6	2	426.67	122.33	0.6653
KIRST.14272.C1	AT4G37300.1	MEE59 (maternal effect embryo arrest 59)	func	molecular_function_unknown	6	2	426.67	122.33	0.6653
KIRST.143.C1	AT3G09270.1	ATGSTU8 (Arabidopsis thaliana Glutathione S-transferase (class tau) 8); glutathione transferase	func	glutathione transferase activity	7	2	473.33	120.67	0.6761
KIRST.14301.C2	AT4G14342.1	pre-mRNA splicing factor 10 kDa subunit, putative	comp	cellular_component_unknown	1	4	190.33	46.67	0.0915
KIRST.14301.C2	AT4G14342.1	pre-mRNA splicing factor 10 kDa subunit, putative	func	molecular_function_unknown	1	4	190.33	46.67	0.0915
KIRST.14301.C2	AT4G14342.1	pre-mRNA splicing factor 10 kDa subunit, putative	proc	nuclear mRNA splicing, via spliceosome	1	4	190.33	46.67	0.0915
KIRST.14302.C1	AT2G14740.2	vacuolar sorting receptor, putative	func	calcium ion binding	2	1	611.33	156.67	0.3824
KIRST.14302.C1	AT2G14740.2	vacuolar sorting receptor, putative	comp	Golgi transport complex	2	1	611.33	156.67	0.3824
KIRST.14302.C1	AT2G14740.2	vacuolar sorting receptor, putative	comp	integral to plasma membrane	2	1	611.33	156.67	0.3824
KIRST.14302.C1	AT2G14740.2	vacuolar sorting receptor, putative	proc	intracellular protein transport	2	1	611.33	156.67	0.3824
KIRST.14302.C1	AT2G14740.2	vacuolar sorting receptor, putative	func	peptidase activity	2	1	611.33	156.67	0.3824
KIRST.14302.C1	AT2G14740.2	vacuolar sorting receptor, putative	proc	protein targeting to vacuole	2	1	611.33	156.67	0.3824
KIRST.14316.C1	AT3G12490.2	cysteine protease inhibitor, putative / cystatin, putative	proc	biological_process_unknown	2	3	489.33	134.67	0.2031
KIRST.14316.C1	AT3G12490.2	cysteine protease inhibitor, putative / cystatin, putative	func	cysteine protease inhibitor activity	2	3	489.33	134.67	0.2031
KIRST.14316.C1	AT3G12490.2	cysteine protease inhibitor, putative / cystatin, putative	comp	endomembrane system	2	3	489.33	134.67	0.2031
KIRST.14333.C1	AT3G60210.1	chloroplast chaperonin 10, putative	func	ATP binding	1	7	172	56	0.0739
KIRST.14333.C1	AT3G60210.1	chloroplast chaperonin 10, putative	comp	chloroplast	1	7	172	56	0.0739
KIRST.14333.C1	AT3G60210.1	chloroplast chaperonin 10, putative	proc	protein folding	1	7	172	56	0.0739
KIRST.1437.C1	AT5G04660.1	CYP77A4 (cytochrome P450, family 77, subfamily A, polypeptide 4); oxygen binding	proc	electron transport	2	3	1106	328	0.221
KIRST.1437.C1	AT5G04660.1	CYP77A4 (cytochrome P450, family 77, subfamily A, polypeptide 4); oxygen binding	comp	endomembrane system	2	3	1106	328	0.221
KIRST.1437.C1	AT5G04660.1	CYP77A4 (cytochrome P450, family 77, subfamily A, polypeptide 4); oxygen binding	func	oxygen binding	2	3	1106	328	0.221
KIRST.14370.C2	AT5G47470.1	nodulin MtN21 family protein	comp	membrane	6	1	807	252	1.0935
KIRST.1441.C2	AT3G59920.1	ATGDI2 (RAB GDP DISSOCIATION INHIBITOR 2); RAB GDP-dissociation inhibitor	comp	cellular_component_unknown	7	5	760.67	205.33	0.3554
KIRST.1441.C2	AT3G59920.1	ATGDI2 (RAB GDP DISSOCIATION INHIBITOR 2); RAB GDP-dissociation inhibitor	proc	protein transport	7	5	760.67	205.33	0.3554
KIRST.1441.C2	AT3G59920.1	ATGDI2 (RAB GDP DISSOCIATION INHIBITOR 2); RAB GDP-dissociation inhibitor	func	RAB GDP-dissociation inhibitor activity	7	5	760.67	205.33	0.3554
KIRST.1441.C3	AT3G01470.1	ATHB-1 (Homeobox-leucine zipper protein HAT5); transcription factor	comp	nucleus	5	4	553.67	148.33	0.3165
KIRST.1441.C3	AT3G01470.1	ATHB-1 (Homeobox-leucine zipper protein HAT5); transcription factor	proc	regulation of transcription, DNA-dependent	5	4	553.67	148.33	0.3165
KIRST.1441.C3	AT3G01470.1	ATHB-1 (Homeobox-leucine zipper protein HAT5); transcription factor	func	transcription factor activity	5	4	553.67	148.33	0.3165
KIRST.1441.C5	AT5G07020.1	proline-rich family protein	proc	biological_process_unknown	2	5	498	150	0.1471
KIRST.1441.C5	AT5G07020.1	proline-rich family protein	comp	chloroplast thylakoid membrane	2	5	498	150	0.1471
KIRST.1441.C5	AT5G07020.1	proline-rich family protein	func	molecular_function_unknown	2	5	498	150	0.1471
KIRST.14417.C1	AT5G27660.1	serine-type peptidase/ trypsin	proc	proteolysis	3	0	571.67	163.33	1.1435
KIRST.14417.C1	AT5G27660.1	serine-type peptidase/ trypsin	func	serine-type peptidase activity	3	0	571.67	163.33	1.1435
KIRST.14417.C1	AT5G27660.1	serine-type peptidase/ trypsin	func	trypsin activity	3	0	571.67	163.33	1.1435
KIRST.14424.C1	AT5G41210.1	ATGSTT1 (Arabidopsis thaliana Glutathione S-transferase (class theta) 1); glutathione transferase	func	glutathione transferase activity	3	3	541.67	157.33	0.2869
KIRST.14440.C1	AT1G76400.1	ribophorin I family protein	comp	endomembrane system	1	2	547.67	148.33	0.1786
KIRST.14440.C1	AT1G76400.1	ribophorin I family protein	comp	endoplasmic reticulum	1	2	547.67	148.33	0.1786
KIRST.14440.C1	AT1G76400.1	ribophorin I family protein	comp	integral to membrane	1	2	547.67	148.33	0.1786
KIRST.14440.C1	AT1G76400.1	ribophorin I family protein	func	oligosaccharyl transferase activity	1	2	547.67	148.33	0.1786
KIRST.14440.C1	AT1G76400.1	ribophorin I family protein	proc	protein amino acid glycosylation	1	2	547.67	148.33	0.1786
KIRST.14488.C1	AT5G14320.1	30S ribosomal protein S13, chloroplast (CS13)	comp	small ribosomal subunit	2	1	291	81	0.4135
KIRST.14488.C1	AT5G14320.1	30S ribosomal protein S13, chloroplast (CS13)	func	structural constituent of ribosome	2	1	291	81	0.4135
KIRST.14488.C1	AT5G14320.1	30S ribosomal protein S13, chloroplast (CS13)	proc	translation	2	1	291	81	0.4135
KIRST.1449.C1	AT3G48880.2	F-box family protein	proc	biological_process_unknown	3	0	392	94	0.9589
KIRST.1449.C1	AT3G48880.2	F-box family protein	comp	cellular_component_unknown	3	0	392	94	0.9589
KIRST.1449.C1	AT3G48880.2	F-box family protein	func	molecular_function_unknown	3	0	392	94	0.9589
KIRST.1450.C2	AT5G61970.1	signal recognition particle-related / SRP-related	func	binding	4	3	775.33	217.67	0.3481
KIRST.1450.C2	AT5G61970.1	signal recognition particle-related / SRP-related	proc	biological_process_unknown	4	3	775.33	217.67	0.3481
KIRST.1450.C2	AT5G61970.1	signal recognition particle-related / SRP-related	comp	cellular_component_unknown	4	3	775.33	217.67	0.3481
KIRST.14516.C2	AT4G04210.1	PUX4 (LANT UBX DOMAIN-CONTAINING PROTEIN 4)	proc	biological_process_unknown	3	1	192.33	56.67	0.5834
KIRST.14516.C2	AT4G04210.1	PUX4 (LANT UBX DOMAIN-CONTAINING PROTEIN 4)	comp	cellular_component_unknown	3	1	192.33	56.67	0.5834
KIRST.14516.C2	AT4G04210.1	PUX4 (LANT UBX DOMAIN-CONTAINING PROTEIN 4)	func	molecular_function_unknown	3	1	192.33	56.67	0.5834
KIRST.1452.C1	AT2G13540.1	ABH1 (ABA HYPERSENSITIVE 1)	proc	translation	3	1	526	143	0.5414
KIRST.14567.C1	AT4G02450.1	glycine-rich protein	func	molecular_function_unknown	0	4	186.33	47.67	0.0477
KIRST.1457.C2	AT4G22880.2	LDOX (TANNIN DEFICIENT SEED 4)			6	8	718.33	190.67	0.2012
KIRST.1461.C1	AT3G08590.2	2,3-biphosphoglycerate-independent phosphoglycerate mutase, putative / phosphoglyceromutase, putative	func	2,3-bisphosphoglycerate-independent phosphoglycerate mutase activity	3	8	1297	368	0.1243
KIRST.1461.C1	AT3G08590.2	2,3-biphosphoglycerate-independent phosphoglycerate mutase, putative / phosphoglyceromutase, putative	comp	cytoplasm	3	8	1297	368	0.1243
KIRST.1461.C1	AT3G08590.2	2,3-biphosphoglycerate-independent phosphoglycerate mutase, putative / phosphoglyceromutase, putative	proc	glucose catabolic process	3	8	1297	368	0.1243
KIRST.1465.C2	AT5G55530.2	C2 domain-containing protein	proc	biological_process_unknown	4	5	1025.67	291.33	0.2342
KIRST.1465.C2	AT5G55530.2	C2 domain-containing protein	comp	chloroplast	4	5	1025.67	291.33	0.2342
KIRST.1465.C2	AT5G55530.2	C2 domain-containing protein	func	molecular_function_unknown	4	5	1025.67	291.33	0.2342
KIRST.1466.C1	AT1G36730.1	eukaryotic translation initiation factor 5, putative / eIF-5, putative	proc	regulation of translational initiation	3	2	608.33	156.67	0.3405
KIRST.1466.C1	AT1G36730.1	eukaryotic translation initiation factor 5, putative / eIF-5, putative	func	translation initiation factor activity	3	2	608.33	156.67	0.3405
KIRST.1467.C1	AT1G19130.1		proc	biological_process_unknown	0	5	185.67	57.33	0.048
KIRST.1467.C1	AT1G19130.1		comp	cellular_component_unknown	0	5	185.67	57.33	0.048
KIRST.1467.C1	AT1G19130.1		func	molecular_function_unknown	0	5	185.67	57.33	0.048
KIRST.14682.C1	AT1G79430.2	APL (ALTERED PHLOEM DEVELOPMENT); transcription factor	func	transcription factor activity	2	1	484.67	127.33	0.3916
KIRST.14695.C1	AT4G08580.1	microfibrillar-associated protein-related	proc	biological_process_unknown	2	3	204.33	41.67	0.1443
KIRST.14695.C1	AT4G08580.1	microfibrillar-associated protein-related	comp	extracellular region	2	3	204.33	41.67	0.1443
KIRST.14695.C1	AT4G08580.1	microfibrillar-associated protein-related	func	molecular_function_unknown	2	3	204.33	41.67	0.1443
KIRST.147.C1	AT3G13410.1		proc	biological_process_unknown	4	6	616	179	0.2032
KIRST.147.C1	AT3G13410.1		comp	endomembrane system	4	6	616	179	0.2032
KIRST.147.C1	AT3G13410.1		func	molecular_function_unknown	4	6	616	179	0.2032
KIRST.1472.C2	AT5G59910.1	histone H2B	proc	chromosome organization and biogenesis (sensu Eukaryota)	0	6	210.33	59.67	0.0374
KIRST.1472.C2	AT5G59910.1	histone H2B	func	DNA binding	0	6	210.33	59.67	0.0374
KIRST.1472.C2	AT5G59910.1	histone H2B	comp	nucleosome	0	6	210.33	59.67	0.0374
KIRST.1472.C2	AT5G59910.1	histone H2B	proc	nucleosome assembly	0	6	210.33	59.67	0.0374
KIRST.1472.C2	AT5G59910.1	histone H2B	comp	nucleus	0	6	210.33	59.67	0.0374
KIRST.14754.C1	AT4G13250.1	short-chain dehydrogenase/reductase (SDR) family protein	comp	cellular_component_unknown	1	7	472.67	148.33	0.0758
KIRST.14754.C1	AT4G13250.1	short-chain dehydrogenase/reductase (SDR) family protein	proc	metabolic process	1	7	472.67	148.33	0.0758
KIRST.14754.C1	AT4G13250.1	short-chain dehydrogenase/reductase (SDR) family protein	func	oxidoreductase activity	1	7	472.67	148.33	0.0758
KIRST.1484.C1	AT1G31130.1		proc	biological_process_unknown	4	1	677	196	0.7224
KIRST.1484.C1	AT1G31130.1		comp	cellular_component_unknown	4	1	677	196	0.7224
KIRST.1484.C1	AT1G31130.1		func	molecular_function_unknown	4	1	677	196	0.7224
KIRST.14844.C1	AT5G17170.1	rubredoxin family protein	comp	chloroplast thylakoid membrane	2	1	516.67	155.33	0.4488
KIRST.14844.C1	AT5G17170.1	rubredoxin family protein	proc	electron transport	2	1	516.67	155.33	0.4488
KIRST.14844.C1	AT5G17170.1	rubredoxin family protein	func	metal ion binding	2	1	516.67	155.33	0.4488
KIRST.1485.C2	AT3G44110.1	ATJ3 (Arabidopsis thaliana DnaJ homologue 3)	comp	cellular_component_unknown	3	6	982	251	0.1437
KIRST.1485.C2	AT3G44110.1	ATJ3 (Arabidopsis thaliana DnaJ homologue 3)	proc	protein folding	3	6	982	251	0.1437
KIRST.14850.C1	AT5G23540.2	26S proteasome regulatory subunit, putative			2	1	107	31	0.4236
KIRST.14904.C1	AT4G04330.1				0	3	332	88	0.0644
KIRST.1491.C1	AT3G19280.1	FUT11 (Fucosyltransferase 11); 4-galactosyl-N-acetylglucosaminide 3-alpha-L-fucosyltransferase/ fucosyltransferase/ transferase, transferring glycosyl groups	func	4-galactosyl-N-acetylglucosaminide 3-alpha-L-fucosyltransferase activity	1	3	353.67	93.33	0.1286
KIRST.1491.C1	AT3G19280.1	FUT11 (Fucosyltransferase 11); 4-galactosyl-N-acetylglucosaminide 3-alpha-L-fucosyltransferase/ fucosyltransferase/ transferase, transferring glycosyl groups	func	fucosyltransferase activity	1	3	353.67	93.33	0.1286
KIRST.1491.C1	AT3G19280.1	FUT11 (Fucosyltransferase 11); 4-galactosyl-N-acetylglucosaminide 3-alpha-L-fucosyltransferase/ fucosyltransferase/ transferase, transferring glycosyl groups	comp	membrane	1	3	353.67	93.33	0.1286
KIRST.1491.C1	AT3G19280.1	FUT11 (Fucosyltransferase 11); 4-galactosyl-N-acetylglucosaminide 3-alpha-L-fucosyltransferase/ fucosyltransferase/ transferase, transferring glycosyl groups	func	transferase activity, transferring glycosyl groups	1	3	353.67	93.33	0.1286
KIRST.14922.C1	AT5G01430.1	Got1-like family protein	comp	cellular_component_unknown	2	1	251.67	72.33	0.4265
KIRST.14922.C1	AT5G01430.1	Got1-like family protein	func	molecular_function_unknown	2	1	251.67	72.33	0.4265
KIRST.14922.C1	AT5G01430.1	Got1-like family protein	proc	vesicle-mediated transport	2	1	251.67	72.33	0.4265
KIRST.15000.C1	AT4G34230.1	CAD5 (CINNAMYL ALCOHOL DEHYDROGENASE 5); cinnamyl-alcohol dehydrogenase	func	cinnamyl-alcohol dehydrogenase activity	6	9	606.33	167.67	0.1872
KIRST.15000.C1	AT4G34230.1	CAD5 (CINNAMYL ALCOHOL DEHYDROGENASE 5); cinnamyl-alcohol dehydrogenase	proc	lignin biosynthetic process	6	9	606.33	167.67	0.1872
KIRST.1502.C1	AT1G23190.1	phosphoglucomutase, cytoplasmic, putative / glucose phosphomutase, putative	proc	carbohydrate metabolic process	3	2	1313	376	0.3806
KIRST.1502.C1	AT1G23190.1	phosphoglucomutase, cytoplasmic, putative / glucose phosphomutase, putative	comp	cytoplasm	3	2	1313	376	0.3806
KIRST.1502.C1	AT1G23190.1	phosphoglucomutase, cytoplasmic, putative / glucose phosphomutase, putative	func	phosphoglucomutase activity	3	2	1313	376	0.3806
KIRST.15035.C1	AT2G45240.1	MAP1A (METHIONINE AMINOPEPTIDASE 1A); methionyl aminopeptidase	func	methionyl aminopeptidase activity	0	3	406.33	112.67	0.0678
KIRST.15060.C1	AT1G51760.1	IAR3 (IAA-ALANINE RESISTANT 3); metallopeptidase	comp	endomembrane system	1	2	391	110	0.1848
KIRST.15060.C1	AT1G51760.1	IAR3 (IAA-ALANINE RESISTANT 3); metallopeptidase	comp	endoplasmic reticulum	1	2	391	110	0.1848
KIRST.15060.C1	AT1G51760.1	IAR3 (IAA-ALANINE RESISTANT 3); metallopeptidase	func	metallopeptidase activity	1	2	391	110	0.1848
KIRST.15060.C1	AT1G51760.1	IAR3 (IAA-ALANINE RESISTANT 3); metallopeptidase	proc	proteolysis	1	2	391	110	0.1848
KIRST.15073.C1	AT4G14030.1	selenium-binding protein, putative	proc	biological_process_unknown	1	5	625.67	172.33	0.0899
KIRST.15073.C1	AT4G14030.1	selenium-binding protein, putative	comp	cellular_component_unknown	1	5	625.67	172.33	0.0899
KIRST.15073.C1	AT4G14030.1	selenium-binding protein, putative	func	selenium binding	1	5	625.67	172.33	0.0899
KIRST.15076.C1	AT3G57090.1	binding	func	binding	1	3	349	92	0.1284
KIRST.15076.C1	AT3G57090.1	binding	proc	mitochondrion organization and biogenesis	1	3	349	92	0.1284
KIRST.15116.C1	AT3G27210.1		comp	chloroplast	3	1	392.33	111.67	0.5663
KIRST.15116.C1	AT3G27210.1		func	molecular_function_unknown	3	1	392.33	111.67	0.5663
KIRST.15116.C1	AT3G27210.1		proc	N-terminal protein myristoylation	3	1	392.33	111.67	0.5663
KIRST.15138.C1	AT3G16640.1	TCTP (TRANSLATIONALLY CONTROLLED TUMOR PROTEIN)	proc	biological_process_unknown	2	2	340.67	88.33	0.2549
KIRST.15138.C1	AT3G16640.1	TCTP (TRANSLATIONALLY CONTROLLED TUMOR PROTEIN)	comp	cytoplasm	2	2	340.67	88.33	0.2549
KIRST.15148.C1	AT5G57150.1	basic helix-loop-helix (bHLH) family protein	func	DNA binding	3	0	374.67	99.33	1.0609
KIRST.15148.C1	AT5G57150.1	basic helix-loop-helix (bHLH) family protein	comp	nucleus	3	0	374.67	99.33	1.0609
KIRST.15148.C1	AT5G57150.1	basic helix-loop-helix (bHLH) family protein	proc	regulation of transcription	3	0	374.67	99.33	1.0609
KIRST.15148.C1	AT5G57150.1	basic helix-loop-helix (bHLH) family protein	func	transcription factor activity	3	0	374.67	99.33	1.0609
KIRST.1517.C3	AT4G36250.1	ALDH3F1 (ALDEHYDE DEHYDROGENASE 3F1); 3-chloroallyl aldehyde dehydrogenase/ aldehyde dehydrogenase (NAD)	func	3-chloroallyl aldehyde dehydrogenase activity	2	5	1092	306	0.1385
KIRST.1517.C3	AT4G36250.1	ALDH3F1 (ALDEHYDE DEHYDROGENASE 3F1); 3-chloroallyl aldehyde dehydrogenase/ aldehyde dehydrogenase (NAD)	func	aldehyde dehydrogenase (NAD) activity	2	5	1092	306	0.1385
KIRST.1517.C3	AT4G36250.1	ALDH3F1 (ALDEHYDE DEHYDROGENASE 3F1); 3-chloroallyl aldehyde dehydrogenase/ aldehyde dehydrogenase (NAD)	proc	metabolic process	2	5	1092	306	0.1385
KIRST.1517.C4	AT5G60490.1	FLA12 (fasciclin-like arabinogalactan-protein 12)	comp	anchored to membrane	2	6	346.67	103.33	0.1226
KIRST.1517.C4	AT5G60490.1	FLA12 (fasciclin-like arabinogalactan-protein 12)	proc	cell adhesion	2	6	346.67	103.33	0.1226
KIRST.1517.C4	AT5G60490.1	FLA12 (fasciclin-like arabinogalactan-protein 12)	func	molecular_function_unknown	2	6	346.67	103.33	0.1226
KIRST.1518.C1	AT5G58740.1	nuclear movement family protein	proc	biological_process_unknown	2	2	381.33	92.67	0.239
KIRST.1518.C1	AT5G58740.1	nuclear movement family protein	comp	cellular_component_unknown	2	2	381.33	92.67	0.239
KIRST.1518.C1	AT5G58740.1	nuclear movement family protein	func	molecular_function_unknown	2	2	381.33	92.67	0.239
KIRST.15187.C1	AT5G13980.2	glycosyl hydrolase family 38 protein	func	alpha-mannosidase activity	3	0	587	163	1.1112
KIRST.15187.C1	AT5G13980.2	glycosyl hydrolase family 38 protein	proc	carbohydrate metabolic process	3	0	587	163	1.1112
KIRST.15187.C1	AT5G13980.2	glycosyl hydrolase family 38 protein	comp	endomembrane system	3	0	587	163	1.1112
KIRST.15187.C1	AT5G13980.2	glycosyl hydrolase family 38 protein	proc	mannose metabolic process	3	0	587	163	1.1112
KIRST.15189.C1	AT2G13360.2	AGT (ALANINE:GLYOXYLATE AMINOTRANSFERASE)			0	7	322.33	94.67	0.0347
KIRST.152.C1	AT1G43170.3	ARP1 (ARABIDOPSIS RIBOSOMAL PROTEIN 1); structural constituent of ribosome	comp	ribosome	4	0	904	245	1.3564
KIRST.152.C1	AT1G43170.3	ARP1 (ARABIDOPSIS RIBOSOMAL PROTEIN 1); structural constituent of ribosome	func	structural constituent of ribosome	4	0	904	245	1.3564
KIRST.152.C1	AT1G43170.3	ARP1 (ARABIDOPSIS RIBOSOMAL PROTEIN 1); structural constituent of ribosome	proc	translation	4	0	904	245	1.3564
KIRST.152.C2	AT1G04555.1				1	2	311	88	0.1851
KIRST.152.C3	AT1G61580.1	ARP2/RPL3B (ARABIDOPSIS RIBOSOMAL PROTEIN 2); structural constituent of ribosome	comp	cytosolic large ribosomal subunit (sensu Eukaryota)	1	11	888.33	245.67	0.0446
KIRST.152.C3	AT1G61580.1	ARP2/RPL3B (ARABIDOPSIS RIBOSOMAL PROTEIN 2); structural constituent of ribosome	comp	ribosome	1	11	888.33	245.67	0.0446
KIRST.152.C3	AT1G61580.1	ARP2/RPL3B (ARABIDOPSIS RIBOSOMAL PROTEIN 2); structural constituent of ribosome	func	structural constituent of ribosome	1	11	888.33	245.67	0.0446
KIRST.152.C3	AT1G61580.1	ARP2/RPL3B (ARABIDOPSIS RIBOSOMAL PROTEIN 2); structural constituent of ribosome	proc	translation	1	11	888.33	245.67	0.0446
KIRST.152.C4	AT1G61580.1	ARP2/RPL3B (ARABIDOPSIS RIBOSOMAL PROTEIN 2); structural constituent of ribosome	comp	cytosolic large ribosomal subunit (sensu Eukaryota)	2	1	913	245	0.4012
KIRST.152.C4	AT1G61580.1	ARP2/RPL3B (ARABIDOPSIS RIBOSOMAL PROTEIN 2); structural constituent of ribosome	comp	ribosome	2	1	913	245	0.4012
KIRST.152.C4	AT1G61580.1	ARP2/RPL3B (ARABIDOPSIS RIBOSOMAL PROTEIN 2); structural constituent of ribosome	func	structural constituent of ribosome	2	1	913	245	0.4012
KIRST.152.C4	AT1G61580.1	ARP2/RPL3B (ARABIDOPSIS RIBOSOMAL PROTEIN 2); structural constituent of ribosome	proc	translation	2	1	913	245	0.4012
KIRST.15243.C1	AT1G71695.1	peroxidase 12 (PER12) (P12) (PRXR6)	comp	cellulose and pectin-containing cell wall	2	5	452	136	0.1466
KIRST.15243.C1	AT1G71695.1	peroxidase 12 (PER12) (P12) (PRXR6)	func	peroxidase activity	2	5	452	136	0.1466
KIRST.15243.C1	AT1G71695.1	peroxidase 12 (PER12) (P12) (PRXR6)	proc	response to oxidative stress	2	5	452	136	0.1466
KIRST.15243.C2	AT1G71695.1	peroxidase 12 (PER12) (P12) (PRXR6)	comp	cellulose and pectin-containing cell wall	7	6	491.33	150.67	0.3432
KIRST.15243.C2	AT1G71695.1	peroxidase 12 (PER12) (P12) (PRXR6)	func	peroxidase activity	7	6	491.33	150.67	0.3432
KIRST.15243.C2	AT1G71695.1	peroxidase 12 (PER12) (P12) (PRXR6)	proc	response to oxidative stress	7	6	491.33	150.67	0.3432
KIRST.15244.C2	AT5G17380.1	pyruvate decarboxylase family protein	comp	cellular_component_unknown	1	3	328.33	109.67	0.1636
KIRST.15244.C2	AT5G17380.1	pyruvate decarboxylase family protein	func	pyruvate decarboxylase activity	1	3	328.33	109.67	0.1636
KIRST.15292.C1	AT4G35160.1	O-methyltransferase family 2 protein	comp	cytosol	4	3	835	224	0.3327
KIRST.15292.C1	AT4G35160.1	O-methyltransferase family 2 protein	func	O-methyltransferase activity	4	3	835	224	0.3327
KIRST.15292.C2	AT1G77120.1	ADH1 (ALCOHOL DEHYDROGENASE 1); alcohol dehydrogenase	func	alcohol dehydrogenase activity	3	7	876	249	0.1395
KIRST.15303.C1	AT3G05030.1	NHX2 (sodium proton exchanger 2); sodium:hydrogen antiporter	comp	endomembrane system	3	0	326	85	1.0433
KIRST.15303.C1	AT3G05030.1	NHX2 (sodium proton exchanger 2); sodium:hydrogen antiporter	comp	integral to membrane	3	0	326	85	1.0433
KIRST.15303.C1	AT3G05030.1	NHX2 (sodium proton exchanger 2); sodium:hydrogen antiporter	proc	sodium ion transport	3	0	326	85	1.0433
KIRST.15303.C1	AT3G05030.1	NHX2 (sodium proton exchanger 2); sodium:hydrogen antiporter	func	sodium:hydrogen antiporter activity	3	0	326	85	1.0433
KIRST.15305.C2	AT1G02780.1	EMB2386 (EMBRYO DEFECTIVE 2386); structural constituent of ribosome	proc	embryonic development ending in seed dormancy	2	1	436	113	0.3859
KIRST.15305.C2	AT1G02780.1	EMB2386 (EMBRYO DEFECTIVE 2386); structural constituent of ribosome	comp	ribosome	2	1	436	113	0.3859
KIRST.15305.C2	AT1G02780.1	EMB2386 (EMBRYO DEFECTIVE 2386); structural constituent of ribosome	proc	ribosome biogenesis and assembly	2	1	436	113	0.3859
KIRST.15305.C2	AT1G02780.1	EMB2386 (EMBRYO DEFECTIVE 2386); structural constituent of ribosome	func	structural constituent of ribosome	2	1	436	113	0.3859
KIRST.15305.C2	AT1G02780.1	EMB2386 (EMBRYO DEFECTIVE 2386); structural constituent of ribosome	proc	translation	2	1	436	113	0.3859
KIRST.1536.C4	AT1G76680.1	OPR1 (12-oxophytodienoate reductase 1); 12-oxophytodienoate reductase	func	12-oxophytodienoate reductase activity	3	5	451	131	0.1888
KIRST.1536.C4	AT1G76680.1	OPR1 (12-oxophytodienoate reductase 1); 12-oxophytodienoate reductase	proc	jasmonic acid biosynthetic process	3	5	451	131	0.1888
KIRST.15364.C1	AT1G02850.2	glycosyl hydrolase family 1 protein	proc	carbohydrate metabolic process	5	1	487.67	130.33	0.8001
KIRST.15364.C1	AT1G02850.2	glycosyl hydrolase family 1 protein	comp	endomembrane system	5	1	487.67	130.33	0.8001
KIRST.15364.C1	AT1G02850.2	glycosyl hydrolase family 1 protein	func	hydrolase activity, hydrolyzing O-glycosyl compounds	5	1	487.67	130.33	0.8001
KIRST.15375.C1	AT3G49870.1	ATARLA1C (ADP-ribosylation factor-like A1C); GTP binding	comp	cytoplasm	1	2	435	117	0.1768
KIRST.15375.C1	AT3G49870.1	ATARLA1C (ADP-ribosylation factor-like A1C); GTP binding	func	GTP binding	1	2	435	117	0.1768
KIRST.15375.C1	AT3G49870.1	ATARLA1C (ADP-ribosylation factor-like A1C); GTP binding	comp	nucleus	1	2	435	117	0.1768
KIRST.15375.C1	AT3G49870.1	ATARLA1C (ADP-ribosylation factor-like A1C); GTP binding	proc	small GTPase mediated signal transduction	1	2	435	117	0.1768
KIRST.15376.C2	AT5G20090.2				0	3	245.67	69.33	0.068
KIRST.15377.C1	AT3G04120.1	GAPC (GLYCERALDEHYDE-3-PHOSPHATE DEHYDROGENASE C SUBUNIT); glyceraldehyde-3-phosphate dehydrogenase	func	glyceraldehyde-3-phosphate dehydrogenase activity	1	4	366.67	107.33	0.1138
KIRST.15377.C1	AT3G04120.1	GAPC (GLYCERALDEHYDE-3-PHOSPHATE DEHYDROGENASE C SUBUNIT); glyceraldehyde-3-phosphate dehydrogenase	proc	glycolysis	1	4	366.67	107.33	0.1138
KIRST.15377.C1	AT3G04120.1	GAPC (GLYCERALDEHYDE-3-PHOSPHATE DEHYDROGENASE C SUBUNIT); glyceraldehyde-3-phosphate dehydrogenase	comp	mitochondrial envelope	1	4	366.67	107.33	0.1138
KIRST.15377.C1	AT3G04120.1	GAPC (GLYCERALDEHYDE-3-PHOSPHATE DEHYDROGENASE C SUBUNIT); glyceraldehyde-3-phosphate dehydrogenase	comp	mitochondrion	1	4	366.67	107.33	0.1138
KIRST.15377.C1	AT3G04120.1	GAPC (GLYCERALDEHYDE-3-PHOSPHATE DEHYDROGENASE C SUBUNIT); glyceraldehyde-3-phosphate dehydrogenase	proc	response to hydrogen peroxide	1	4	366.67	107.33	0.1138
KIRST.15377.C1	AT3G04120.1	GAPC (GLYCERALDEHYDE-3-PHOSPHATE DEHYDROGENASE C SUBUNIT); glyceraldehyde-3-phosphate dehydrogenase	proc	response to oxidative stress	1	4	366.67	107.33	0.1138
KIRST.15378.C1	AT2G20840.1	secretory carrier membrane protein (SCAMP) family protein	comp	integral to membrane	1	3	577	161	0.1375
KIRST.15378.C1	AT2G20840.1	secretory carrier membrane protein (SCAMP) family protein	proc	secretory pathway	1	3	577	161	0.1375
KIRST.15378.C1	AT2G20840.1	secretory carrier membrane protein (SCAMP) family protein	func	transmembrane transporter activity	1	3	577	161	0.1375
KIRST.15382.C4	AT5G61790.1	calnexin 1 (CNX1)	func	calcium ion binding	2	6	815	202	0.104
KIRST.15382.C4	AT5G61790.1	calnexin 1 (CNX1)	comp	cellulose and pectin-containing cell wall	2	6	815	202	0.104
KIRST.15382.C4	AT5G61790.1	calnexin 1 (CNX1)	comp	microsome	2	6	815	202	0.104
KIRST.15382.C4	AT5G61790.1	calnexin 1 (CNX1)	comp	mitochondrion	2	6	815	202	0.104
KIRST.15383.C2	AT3G02220.1		proc	biological_process_unknown	4	0	201.33	56.67	1.4142
KIRST.15383.C2	AT3G02220.1		comp	cellular_component_unknown	4	0	201.33	56.67	1.4142
KIRST.15389.C1	AT1G08380.1	PSAO (photosystem I subunit O)	func	molecular_function_unknown	4	5	325	101	0.2512
KIRST.15389.C1	AT1G08380.1	PSAO (photosystem I subunit O)	proc	photosynthesis, light harvesting in photosystem I	4	5	325	101	0.2512
KIRST.15389.C1	AT1G08380.1	PSAO (photosystem I subunit O)	comp	photosystem I	4	5	325	101	0.2512
KIRST.15389.C1	AT1G08380.1	PSAO (photosystem I subunit O)	comp	thylakoid	4	5	325	101	0.2512
KIRST.1539.C1	AT2G45580.1	CYP76C3 (cytochrome P450, family 76, subfamily C, polypeptide 3); oxygen binding	proc	electron transport	1	2	291.33	80.67	0.1808
KIRST.1539.C1	AT2G45580.1	CYP76C3 (cytochrome P450, family 76, subfamily C, polypeptide 3); oxygen binding	comp	endomembrane system	1	2	291.33	80.67	0.1808
KIRST.1539.C1	AT2G45580.1	CYP76C3 (cytochrome P450, family 76, subfamily C, polypeptide 3); oxygen binding	func	oxygen binding	1	2	291.33	80.67	0.1808
KIRST.15392.C1	AT1G01170.2	ozone-responsive stress-related protein, putative	comp	endomembrane system	4	1	172	47	0.6768
KIRST.15392.C1	AT1G01170.2	ozone-responsive stress-related protein, putative	func	molecular_function_unknown	4	1	172	47	0.6768
KIRST.15392.C1	AT1G01170.2	ozone-responsive stress-related protein, putative	proc	response to stress	4	1	172	47	0.6768
KIRST.15399.C1	AT1G17100.1	SOUL heme-binding family protein	func	binding	2	2	462	126	0.2695
KIRST.15399.C1	AT1G17100.1	SOUL heme-binding family protein	proc	biological_process_unknown	2	2	462	126	0.2695
KIRST.15399.C1	AT1G17100.1	SOUL heme-binding family protein	comp	endomembrane system	2	2	462	126	0.2695
KIRST.15407.C2	AT4G12510.1	protease inhibitor/seed storage/lipid transfer protein (LTP) family protein	comp	endomembrane system	1	5	294.33	101.67	0.111
KIRST.15407.C2	AT4G12510.1	protease inhibitor/seed storage/lipid transfer protein (LTP) family protein	func	lipid binding	1	5	294.33	101.67	0.111
KIRST.15407.C2	AT4G12510.1	protease inhibitor/seed storage/lipid transfer protein (LTP) family protein	proc	lipid transport	1	5	294.33	101.67	0.111
KIRST.15412.C1	AT5G61170.1	40S ribosomal protein S19 (RPS19C)	comp	cytosolic ribosome (sensu Eukaryota)	2	2	322.33	91.67	0.2799
KIRST.15412.C1	AT5G61170.1	40S ribosomal protein S19 (RPS19C)	comp	ribosome	2	2	322.33	91.67	0.2799
KIRST.15412.C1	AT5G61170.1	40S ribosomal protein S19 (RPS19C)	func	structural constituent of ribosome	2	2	322.33	91.67	0.2799
KIRST.15412.C1	AT5G61170.1	40S ribosomal protein S19 (RPS19C)	proc	translation	2	2	322.33	91.67	0.2799
KIRST.15414.C1	AT2G26770.2	plectin-related	proc	biological_process_unknown	1	2	574	167	0.1921
KIRST.15414.C1	AT2G26770.2	plectin-related	func	molecular_function_unknown	1	2	574	167	0.1921
KIRST.15415.C1	AT2G27020.1	PAG1 (20S proteasome alpha subunit G1); peptidase	func	peptidase activity	1	6	593.67	165.33	0.0775
KIRST.15415.C1	AT2G27020.1	PAG1 (20S proteasome alpha subunit G1); peptidase	comp	proteasome core complex (sensu Eukaryota)	1	6	593.67	165.33	0.0775
KIRST.15415.C1	AT2G27020.1	PAG1 (20S proteasome alpha subunit G1); peptidase	proc	response to cold	1	6	593.67	165.33	0.0775
KIRST.15415.C1	AT2G27020.1	PAG1 (20S proteasome alpha subunit G1); peptidase	proc	ubiquitin-dependent protein catabolic process	1	6	593.67	165.33	0.0775
KIRST.15417.C2	AT5G59420.1	oxysterol-binding family protein	comp	cellular_component_unknown	6	2	1081.33	286.67	0.6169
KIRST.15417.C2	AT5G59420.1	oxysterol-binding family protein	func	oxysterol binding	6	2	1081.33	286.67	0.6169
KIRST.15417.C2	AT5G59420.1	oxysterol-binding family protein	proc	steroid metabolic process	6	2	1081.33	286.67	0.6169
KIRST.15420.C1	AT4G15470.1		func	molecular_function_unknown	1	3	462	138	0.1469
KIRST.15421.C1	AT4G02530.1	chloroplast thylakoid lumen protein	proc	biological_process_unknown	6	4	393.33	119.67	0.4189
KIRST.15421.C1	AT4G02530.1	chloroplast thylakoid lumen protein	comp	chloroplast thylakoid lumen	6	4	393.33	119.67	0.4189
KIRST.15421.C1	AT4G02530.1	chloroplast thylakoid lumen protein	comp	chloroplast thylakoid membrane	6	4	393.33	119.67	0.4189
KIRST.15421.C1	AT4G02530.1	chloroplast thylakoid lumen protein	func	molecular_function_unknown	6	4	393.33	119.67	0.4189
KIRST.15425.C1	AT4G18480.1	CHLI1 (CHLORINA 42); magnesium chelatase	proc	chlorophyll biosynthetic process	3	3	216	63	0.2826
KIRST.15425.C1	AT4G18480.1	CHLI1 (CHLORINA 42); magnesium chelatase	comp	chloroplast	3	3	216	63	0.2826
KIRST.15425.C1	AT4G18480.1	CHLI1 (CHLORINA 42); magnesium chelatase	func	magnesium chelatase activity	3	3	216	63	0.2826
KIRST.15427.C1	AT2G39460.1	ATRPL23A (RIBOSOMAL PROTEIN L23A); RNA binding / structural constituent of ribosome	comp	cytosolic large ribosomal subunit (sensu Bacteria)	0	3	247.67	67.33	0.0654
KIRST.15427.C1	AT2G39460.1	ATRPL23A (RIBOSOMAL PROTEIN L23A); RNA binding / structural constituent of ribosome	comp	cytosolic ribosome (sensu Eukaryota)	0	3	247.67	67.33	0.0654
KIRST.15427.C1	AT2G39460.1	ATRPL23A (RIBOSOMAL PROTEIN L23A); RNA binding / structural constituent of ribosome	comp	intracellular	0	3	247.67	67.33	0.0654
KIRST.15427.C1	AT2G39460.1	ATRPL23A (RIBOSOMAL PROTEIN L23A); RNA binding / structural constituent of ribosome	proc	ribosome biogenesis and assembly	0	3	247.67	67.33	0.0654
KIRST.15427.C1	AT2G39460.1	ATRPL23A (RIBOSOMAL PROTEIN L23A); RNA binding / structural constituent of ribosome	func	RNA binding	0	3	247.67	67.33	0.0654
KIRST.15427.C1	AT2G39460.1	ATRPL23A (RIBOSOMAL PROTEIN L23A); RNA binding / structural constituent of ribosome	func	structural constituent of ribosome	0	3	247.67	67.33	0.0654
KIRST.15427.C1	AT2G39460.1	ATRPL23A (RIBOSOMAL PROTEIN L23A); RNA binding / structural constituent of ribosome	proc	translation	0	3	247.67	67.33	0.0654
KIRST.15432.C1	AT2G31200.1	ADF6 (ACTIN DEPOLYMERIZING FACTOR 6); actin binding	func	actin binding	0	5	341	88	0.0411
KIRST.15432.C1	AT2G31200.1	ADF6 (ACTIN DEPOLYMERIZING FACTOR 6); actin binding	proc	biological_process_unknown	0	5	341	88	0.0411
KIRST.15432.C1	AT2G31200.1	ADF6 (ACTIN DEPOLYMERIZING FACTOR 6); actin binding	comp	intracellular	0	5	341	88	0.0411
KIRST.15434.C1	AT1G43670.1	fructose-1,6-bisphosphatase, putative / D-fructose-1,6-bisphosphate 1-phosphohydrolase, putative / FBPase, putative	comp	cellular_component_unknown	0	3	796.33	223.67	0.0694
KIRST.15434.C1	AT1G43670.1	fructose-1,6-bisphosphatase, putative / D-fructose-1,6-bisphosphate 1-phosphohydrolase, putative / FBPase, putative	proc	fructose metabolic process	0	3	796.33	223.67	0.0694
KIRST.15434.C1	AT1G43670.1	fructose-1,6-bisphosphatase, putative / D-fructose-1,6-bisphosphate 1-phosphohydrolase, putative / FBPase, putative	func	fructose-bisphosphatase activity	0	3	796.33	223.67	0.0694
KIRST.15435.C1	AT3G05000.1	transport protein particle (TRAPP) component Bet3 family protein	proc	biological_process_unknown	2	4	380.67	102.33	0.1568
KIRST.15435.C1	AT3G05000.1	transport protein particle (TRAPP) component Bet3 family protein	comp	cellular_component_unknown	2	4	380.67	102.33	0.1568
KIRST.15435.C1	AT3G05000.1	transport protein particle (TRAPP) component Bet3 family protein	func	transporter activity	2	4	380.67	102.33	0.1568
KIRST.15445.C2	AT2G27960.1	CKS1 (CDK-SUBUNIT 1); cyclin-dependent protein kinase	func	cyclin-dependent protein kinase activity	3	2	168.33	44.67	0.3432
KIRST.1545.C1	AT5G37720.2	RNA and export factor-binding protein, putative			1	2	499.33	160.67	0.2124
KIRST.15458.C1	AT1G51630.1		proc	biological_process_unknown	3	6	979	269	0.1547
KIRST.15458.C1	AT1G51630.1		comp	cellulose and pectin-containing cell wall	3	6	979	269	0.1547
KIRST.15458.C1	AT1G51630.1		func	molecular_function_unknown	3	6	979	269	0.1547
KIRST.1546.C1	AT2G29080.1	FTSH3 (FtsH protease 3); ATP-dependent peptidase/ ATPase	func	ATPase activity	3	1	1018.33	283.67	0.556
KIRST.1546.C1	AT2G29080.1	FTSH3 (FtsH protease 3); ATP-dependent peptidase/ ATPase	func	ATP-dependent peptidase activity	3	1	1018.33	283.67	0.556
KIRST.1546.C1	AT2G29080.1	FTSH3 (FtsH protease 3); ATP-dependent peptidase/ ATPase	comp	chloroplast thylakoid membrane	3	1	1018.33	283.67	0.556
KIRST.1546.C1	AT2G29080.1	FTSH3 (FtsH protease 3); ATP-dependent peptidase/ ATPase	comp	mitochondrion	3	1	1018.33	283.67	0.556
KIRST.1546.C1	AT2G29080.1	FTSH3 (FtsH protease 3); ATP-dependent peptidase/ ATPase	proc	protein catabolic process	3	1	1018.33	283.67	0.556
KIRST.1546.C1	AT2G29080.1	FTSH3 (FtsH protease 3); ATP-dependent peptidase/ ATPase	proc	proteolysis	3	1	1018.33	283.67	0.556
KIRST.15460.C1	AT3G01390.2	VMA10 (VACUOLAR MEMBRANE ATPASE 10)			1	2	261.33	71.67	0.1786
KIRST.15463.C1	AT5G02270.1	ATNAP9 (Non-intrinsic ABC protein 9)			0	4	664	188	0.0557
KIRST.1547.C1	AT2G24270.1	ALDH11A3 (Aldehyde dehydrogenase 11A3); 3-chloroallyl aldehyde dehydrogenase/ glyceraldehyde-3-phosphate dehydrogenase (NADP+)	func	3-chloroallyl aldehyde dehydrogenase activity	0	5	1100.67	312.33	0.0467
KIRST.1547.C1	AT2G24270.1	ALDH11A3 (Aldehyde dehydrogenase 11A3); 3-chloroallyl aldehyde dehydrogenase/ glyceraldehyde-3-phosphate dehydrogenase (NADP+)	func	glyceraldehyde-3-phosphate dehydrogenase (NADP+) activity	0	5	1100.67	312.33	0.0467
KIRST.1547.C1	AT2G24270.1	ALDH11A3 (Aldehyde dehydrogenase 11A3); 3-chloroallyl aldehyde dehydrogenase/ glyceraldehyde-3-phosphate dehydrogenase (NADP+)	proc	metabolic process	0	5	1100.67	312.33	0.0467
KIRST.15473.C1	AT3G11780.1	MD-2-related lipid recognition domain-containing protein / ML domain-containing protein	proc	biological_process_unknown	1	2	299.67	87.33	0.1907
KIRST.15473.C1	AT3G11780.1	MD-2-related lipid recognition domain-containing protein / ML domain-containing protein	comp	endomembrane system	1	2	299.67	87.33	0.1907
KIRST.15473.C1	AT3G11780.1	MD-2-related lipid recognition domain-containing protein / ML domain-containing protein	func	molecular_function_unknown	1	2	299.67	87.33	0.1907
KIRST.15477.C1	AT1G32060.1	PRK (PHOSPHORIBULOKINASE); ATP binding / phosphoribulokinase/ protein binding	func	ATP binding	3	8	954	258	0.1177
KIRST.15477.C1	AT1G32060.1	PRK (PHOSPHORIBULOKINASE); ATP binding / phosphoribulokinase/ protein binding	proc	biosynthetic process	3	8	954	258	0.1177
KIRST.15477.C1	AT1G32060.1	PRK (PHOSPHORIBULOKINASE); ATP binding / phosphoribulokinase/ protein binding	comp	chloroplast thylakoid membrane	3	8	954	258	0.1177
KIRST.15477.C1	AT1G32060.1	PRK (PHOSPHORIBULOKINASE); ATP binding / phosphoribulokinase/ protein binding	func	phosphoribulokinase activity	3	8	954	258	0.1177
KIRST.15477.C1	AT1G32060.1	PRK (PHOSPHORIBULOKINASE); ATP binding / phosphoribulokinase/ protein binding	func	protein binding	3	8	954	258	0.1177
KIRST.15479.C1	AT1G76900.2	AtTLP1 (TUBBY LIKE PROTEIN 1); phosphoric diester hydrolase/ transcription factor	func	phosphoric diester hydrolase activity	5	4	986.67	285.33	0.3444
KIRST.15479.C1	AT1G76900.2	AtTLP1 (TUBBY LIKE PROTEIN 1); phosphoric diester hydrolase/ transcription factor	func	transcription factor activity	5	4	986.67	285.33	0.3444
KIRST.15480.C1	AT3G57870.1	AHUS5 (EMBRYO DEFECTIVE 1637); ubiquitin-protein ligase	proc	embryonic development ending in seed dormancy	0	3	372	102	0.0669
KIRST.15480.C1	AT3G57870.1	AHUS5 (EMBRYO DEFECTIVE 1637); ubiquitin-protein ligase	proc	ubiquitin-dependent protein catabolic process	0	3	372	102	0.0669
KIRST.15480.C1	AT3G57870.1	AHUS5 (EMBRYO DEFECTIVE 1637); ubiquitin-protein ligase	func	ubiquitin-protein ligase activity	0	3	372	102	0.0669
KIRST.15480.C3	AT1G09560.1	GLP5 (GERMIN-LIKE PROTEIN 5); manganese ion binding / metal ion binding / nutrient reservoir	comp	apoplast	1	4	499.33	160.67	0.1264
KIRST.15480.C3	AT1G09560.1	GLP5 (GERMIN-LIKE PROTEIN 5); manganese ion binding / metal ion binding / nutrient reservoir	comp	endomembrane system	1	4	499.33	160.67	0.1264
KIRST.15480.C3	AT1G09560.1	GLP5 (GERMIN-LIKE PROTEIN 5); manganese ion binding / metal ion binding / nutrient reservoir	func	manganese ion binding	1	4	499.33	160.67	0.1264
KIRST.15480.C3	AT1G09560.1	GLP5 (GERMIN-LIKE PROTEIN 5); manganese ion binding / metal ion binding / nutrient reservoir	func	metal ion binding	1	4	499.33	160.67	0.1264
KIRST.15480.C3	AT1G09560.1	GLP5 (GERMIN-LIKE PROTEIN 5); manganese ion binding / metal ion binding / nutrient reservoir	func	nutrient reservoir activity	1	4	499.33	160.67	0.1264
KIRST.15480.C3	AT1G09560.1	GLP5 (GERMIN-LIKE PROTEIN 5); manganese ion binding / metal ion binding / nutrient reservoir	proc	response to cold	1	4	499.33	160.67	0.1264
KIRST.15481.C1	AT5G27700.1	40S ribosomal protein S21 (RPS21C)	comp	ribosome	2	1	123.33	35.67	0.4243
KIRST.15481.C1	AT5G27700.1	40S ribosomal protein S21 (RPS21C)	proc	ribosome biogenesis and assembly	2	1	123.33	35.67	0.4243
KIRST.15481.C1	AT5G27700.1	40S ribosomal protein S21 (RPS21C)	func	structural constituent of ribosome	2	1	123.33	35.67	0.4243
KIRST.15481.C1	AT5G27700.1	40S ribosomal protein S21 (RPS21C)	proc	translation	2	1	123.33	35.67	0.4243
KIRST.15483.C1	AT1G54250.1	ATRPABC16.5 (""""""""Arabidopsis thaliana RNA polymerase I, II and III 16.5 kDa subunit""""""""); DNA-directed RNA polymerase	comp	cellular_component_unknown	1	2	136.67	37.33	0.1739
KIRST.15483.C1	AT1G54250.1	ATRPABC16.5 (""""""""Arabidopsis thaliana RNA polymerase I, II and III 16.5 kDa subunit""""""""); DNA-directed RNA polymerase	func	DNA-directed RNA polymerase activity	1	2	136.67	37.33	0.1739
KIRST.15483.C1	AT1G54250.1	ATRPABC16.5 (""""""""Arabidopsis thaliana RNA polymerase I, II and III 16.5 kDa subunit""""""""); DNA-directed RNA polymerase	proc	transcription	1	2	136.67	37.33	0.1739
KIRST.15483.C2	AT3G59600.1	DNA-directed RNA polymerase I, II, and III, putative	comp	cellular_component_unknown	1	3	241.67	58.33	0.1157
KIRST.15483.C2	AT3G59600.1	DNA-directed RNA polymerase I, II, and III, putative	func	DNA-directed RNA polymerase activity	1	3	241.67	58.33	0.1157
KIRST.15483.C2	AT3G59600.1	DNA-directed RNA polymerase I, II, and III, putative	proc	transcription	1	3	241.67	58.33	0.1157
KIRST.15484.C1	AT1G17280.2	UBC34 (ubiquitin-conjugating enzyme 32)			2	2	564	147	0.258
KIRST.15490.C1	AT2G27720.1	60S acidic ribosomal protein P2 (RPP2A)	comp	cytosolic ribosome (sensu Eukaryota)	3	1	141.67	44.33	0.6186
KIRST.15490.C1	AT2G27720.1	60S acidic ribosomal protein P2 (RPP2A)	proc	response to cold	3	1	141.67	44.33	0.6186
KIRST.15490.C1	AT2G27720.1	60S acidic ribosomal protein P2 (RPP2A)	comp	ribosome	3	1	141.67	44.33	0.6186
KIRST.15490.C1	AT2G27720.1	60S acidic ribosomal protein P2 (RPP2A)	func	structural constituent of ribosome	3	1	141.67	44.33	0.6186
KIRST.15490.C1	AT2G27720.1	60S acidic ribosomal protein P2 (RPP2A)	proc	translational elongation	3	1	141.67	44.33	0.6186
KIRST.15491.C1	AT1G27450.1	APT1 (ADENINE PHOSPHORIBOSYLTRANSFERASE 1); adenine phosphoribosyltransferase	func	adenine phosphoribosyltransferase activity	4	6	430	128	0.2064
KIRST.15491.C1	AT1G27450.1	APT1 (ADENINE PHOSPHORIBOSYLTRANSFERASE 1); adenine phosphoribosyltransferase	comp	cellulose and pectin-containing cell wall	4	6	430	128	0.2064
KIRST.15492.C1	AT5G20020.1	RAN2 (Ras-related GTP-binding nuclear protein 2); GTP binding	comp	cytoplasm	0	5	527	139	0.0427
KIRST.15492.C1	AT5G20020.1	RAN2 (Ras-related GTP-binding nuclear protein 2); GTP binding	func	GTP binding	0	5	527	139	0.0427
KIRST.15492.C1	AT5G20020.1	RAN2 (Ras-related GTP-binding nuclear protein 2); GTP binding	comp	nucleus	0	5	527	139	0.0427
KIRST.15493.C1	AT1G65960.1	GAD2 (GLUTAMATE DECARBOXYLASE 2); calmodulin binding	func	calmodulin binding	2	2	455.33	123.67	0.2684
KIRST.15495.C1	AT1G13635.1	methyladenine glycosylase family protein	proc	base-excision repair	1	5	736.67	199.33	0.0885
KIRST.15495.C1	AT1G13635.1	methyladenine glycosylase family protein	func	catalytic activity	1	5	736.67	199.33	0.0885
KIRST.15495.C1	AT1G13635.1	methyladenine glycosylase family protein	comp	cellular_component_unknown	1	5	736.67	199.33	0.0885
KIRST.1551.C1	AT3G15610.1	transducin family protein / WD-40 repeat family protein	proc	biological_process_unknown	2	4	816.67	230.33	0.1672
KIRST.1551.C1	AT3G15610.1	transducin family protein / WD-40 repeat family protein	comp	cellular_component_unknown	2	4	816.67	230.33	0.1672
KIRST.1551.C1	AT3G15610.1	transducin family protein / WD-40 repeat family protein	func	nucleotide binding	2	4	816.67	230.33	0.1672
KIRST.15517.C1	AT2G46930.1	pectinacetylesterase, putative	func	carboxylesterase activity	3	0	368.67	105.33	1.1439
KIRST.15517.C1	AT2G46930.1	pectinacetylesterase, putative	comp	endomembrane system	3	0	368.67	105.33	1.1439
KIRST.15564.C1	AT5G25760.2	PEX4 (PEROXIN4); ubiquitin-protein ligase	func	ubiquitin-protein ligase activity	2	9	368.67	102.33	0.0781
KIRST.15569.C1	AT3G60160.1	ATMRP9 (Arabidopsis thaliana multidrug resistance-associated protein 9)	comp	integral to membrane	0	3	367.67	97.33	0.0645
KIRST.15569.C1	AT3G60160.1	ATMRP9 (Arabidopsis thaliana multidrug resistance-associated protein 9)	proc	response to nematode	0	3	367.67	97.33	0.0645
KIRST.1557.C1	AT3G06580.1	GAL1 (GALACTOSE KINASE 1); ATP binding / galactokinase	func	ATP binding	1	3	1125.33	317.67	0.1401
KIRST.1557.C1	AT3G06580.1	GAL1 (GALACTOSE KINASE 1); ATP binding / galactokinase	proc	carbohydrate phosphorylation	1	3	1125.33	317.67	0.1401
KIRST.1557.C1	AT3G06580.1	GAL1 (GALACTOSE KINASE 1); ATP binding / galactokinase	comp	cytoplasm	1	3	1125.33	317.67	0.1401
KIRST.1557.C1	AT3G06580.1	GAL1 (GALACTOSE KINASE 1); ATP binding / galactokinase	func	galactokinase activity	1	3	1125.33	317.67	0.1401
KIRST.1557.C1	AT3G06580.1	GAL1 (GALACTOSE KINASE 1); ATP binding / galactokinase	proc	galactose metabolic process	1	3	1125.33	317.67	0.1401
KIRST.1557.C1	AT3G06580.1	GAL1 (GALACTOSE KINASE 1); ATP binding / galactokinase	proc	metabolic process	1	3	1125.33	317.67	0.1401
KIRST.1557.C1	AT3G06580.1	GAL1 (GALACTOSE KINASE 1); ATP binding / galactokinase	proc	phosphorylation	1	3	1125.33	317.67	0.1401
KIRST.1558.C1	AT2G16980.2		comp	endomembrane system	2	2	920.67	282.33	0.3051
KIRST.1558.C1	AT2G16980.2		comp	integral to membrane	2	2	920.67	282.33	0.3051
KIRST.1558.C1	AT2G16980.2		proc	tetracycline transport	2	2	920.67	282.33	0.3051
KIRST.15590.C1	AT3G04290.1	ATLTL1/LTL1 (LI-TOLERANT LIPASE 1); carboxylic ester hydrolase	func	carboxylesterase activity	2	1	463.67	145.33	0.4679
KIRST.15590.C1	AT3G04290.1	ATLTL1/LTL1 (LI-TOLERANT LIPASE 1); carboxylic ester hydrolase	comp	endomembrane system	2	1	463.67	145.33	0.4679
KIRST.15590.C1	AT3G04290.1	ATLTL1/LTL1 (LI-TOLERANT LIPASE 1); carboxylic ester hydrolase	proc	lipid metabolic process	2	1	463.67	145.33	0.4679
KIRST.15594.C3	AT2G21590.2	APL4 (large subunit of AGP 4); glucose-1-phosphate adenylyltransferase	func	glucose-1-phosphate adenylyltransferase activity	0	6	773.33	210.67	0.0381
KIRST.156.C1	AT1G29400.2	AML5 (ARABIDOPSIS MEI2-LIKE PROTEIN 5); RNA binding	func	RNA binding	0	3	646.67	169.33	0.0645
KIRST.15605.C1	AT2G26600.2	glycosyl hydrolase family 17 protein	proc	carbohydrate metabolic process	0	3	217.33	64.67	0.0715
KIRST.15605.C1	AT2G26600.2	glycosyl hydrolase family 17 protein	func	hydrolase activity, hydrolyzing O-glycosyl compounds	0	3	217.33	64.67	0.0715
KIRST.15631.C1	AT5G59240.1	40S ribosomal protein S8 (RPS8B)	comp	cytosolic ribosome (sensu Eukaryota)	0	6	477	132	0.0382
KIRST.15631.C1	AT5G59240.1	40S ribosomal protein S8 (RPS8B)	comp	cytosolic small ribosomal subunit (sensu Eukaryota)	0	6	477	132	0.0382
KIRST.15631.C1	AT5G59240.1	40S ribosomal protein S8 (RPS8B)	comp	ribosome	0	6	477	132	0.0382
KIRST.15631.C1	AT5G59240.1	40S ribosomal protein S8 (RPS8B)	proc	ribosome biogenesis and assembly	0	6	477	132	0.0382
KIRST.15631.C1	AT5G59240.1	40S ribosomal protein S8 (RPS8B)	func	structural constituent of ribosome	0	6	477	132	0.0382
KIRST.15631.C1	AT5G59240.1	40S ribosomal protein S8 (RPS8B)	proc	translation	0	6	477	132	0.0382
KIRST.15635.C1	AT5G52210.2	ATGB1 (Arabidopsis thaliana GTP-binding protein 1)	comp	endomembrane system	4	5	391.67	115.33	0.2388
KIRST.15635.C1	AT5G52210.2	ATGB1 (Arabidopsis thaliana GTP-binding protein 1)	comp	intracellular	4	5	391.67	115.33	0.2388
KIRST.15635.C1	AT5G52210.2	ATGB1 (Arabidopsis thaliana GTP-binding protein 1)	proc	small GTPase mediated signal transduction	4	5	391.67	115.33	0.2388
KIRST.15646.C1	AT5G23550.1		comp	cellular_component_unknown	2	3	416.33	111.67	0.1973
KIRST.15646.C1	AT5G23550.1		func	molecular_function_unknown	2	3	416.33	111.67	0.1973
KIRST.15657.C1	AT1G68010.1	HPR (Hydroxypyruvate reductase); NAD binding / cofactor binding / oxidoreductase, acting on the CH-OH group of donors, NAD or NADP as acceptor	func	glycerate dehydrogenase activity	2	3	144	48	0.2392
KIRST.15657.C1	AT1G68010.1	HPR (Hydroxypyruvate reductase); NAD binding / cofactor binding / oxidoreductase, acting on the CH-OH group of donors, NAD or NADP as acceptor	comp	peroxisome	2	3	144	48	0.2392
KIRST.15657.C1	AT1G68010.1	HPR (Hydroxypyruvate reductase); NAD binding / cofactor binding / oxidoreductase, acting on the CH-OH group of donors, NAD or NADP as acceptor	proc	photorespiration	2	3	144	48	0.2392
KIRST.1566.C1	AT4G36690.2	ATU2AF65A; RNA binding	comp	nucleus	1	4	812.67	246.33	0.1198
KIRST.1566.C1	AT4G36690.2	ATU2AF65A; RNA binding	func	RNA binding	1	4	812.67	246.33	0.1198
KIRST.15672.C1	AT5G53560.1	ATB5-A (Cytochrome b5 A)	comp	chloroplast thylakoid membrane	4	1	204	51	0.6187
KIRST.15672.C1	AT5G53560.1	ATB5-A (Cytochrome b5 A)	proc	electron transport	4	1	204	51	0.6187
KIRST.15678.C1	AT2G36885.1		comp	chloroplast	1	3	275	82	0.1449
KIRST.15678.C1	AT2G36885.1		func	molecular_function_unknown	1	3	275	82	0.1449
KIRST.1568.C1	AT3G02720.1	DJ-1 family protein / protease-related	proc	biological_process_unknown	2	1	661.67	196.33	0.4434
KIRST.1568.C1	AT3G02720.1	DJ-1 family protein / protease-related	comp	cellular_component_unknown	2	1	661.67	196.33	0.4434
KIRST.1568.C1	AT3G02720.1	DJ-1 family protein / protease-related	func	hydrolase activity, acting on glycosyl bonds	2	1	661.67	196.33	0.4434
KIRST.15702.C1	AT1G74560.1	NRP1 (NAP1-RELATED PROTEIN 1); DNA binding / chromatin binding / histone binding	proc	cell differentiation	1	3	519.33	116.67	0.11
KIRST.15702.C1	AT1G74560.1	NRP1 (NAP1-RELATED PROTEIN 1); DNA binding / chromatin binding / histone binding	proc	cell proliferation	1	3	519.33	116.67	0.11
KIRST.15702.C1	AT1G74560.1	NRP1 (NAP1-RELATED PROTEIN 1); DNA binding / chromatin binding / histone binding	func	chromatin binding	1	3	519.33	116.67	0.11
KIRST.15702.C1	AT1G74560.1	NRP1 (NAP1-RELATED PROTEIN 1); DNA binding / chromatin binding / histone binding	comp	cytoplasm	1	3	519.33	116.67	0.11
KIRST.15702.C1	AT1G74560.1	NRP1 (NAP1-RELATED PROTEIN 1); DNA binding / chromatin binding / histone binding	func	DNA binding	1	3	519.33	116.67	0.11
KIRST.15702.C1	AT1G74560.1	NRP1 (NAP1-RELATED PROTEIN 1); DNA binding / chromatin binding / histone binding	func	histone binding	1	3	519.33	116.67	0.11
KIRST.15702.C1	AT1G74560.1	NRP1 (NAP1-RELATED PROTEIN 1); DNA binding / chromatin binding / histone binding	proc	lateral root formation	1	3	519.33	116.67	0.11
KIRST.15702.C1	AT1G74560.1	NRP1 (NAP1-RELATED PROTEIN 1); DNA binding / chromatin binding / histone binding	proc	nucleosome assembly	1	3	519.33	116.67	0.11
KIRST.15702.C1	AT1G74560.1	NRP1 (NAP1-RELATED PROTEIN 1); DNA binding / chromatin binding / histone binding	comp	nucleus	1	3	519.33	116.67	0.11
KIRST.15716.C1	AT1G62040.1	ATG8C (AUTOPHAGY 8C); microtubule binding	proc	autophagy	2	2	280.33	70.67	0.2466
KIRST.15716.C1	AT1G62040.1	ATG8C (AUTOPHAGY 8C); microtubule binding	func	microtubule binding	2	2	280.33	70.67	0.2466
KIRST.15718.C1	AT4G12510.1	protease inhibitor/seed storage/lipid transfer protein (LTP) family protein	comp	endomembrane system	0	5	186.67	59.33	0.0495
KIRST.15718.C1	AT4G12510.1	protease inhibitor/seed storage/lipid transfer protein (LTP) family protein	func	lipid binding	0	5	186.67	59.33	0.0495
KIRST.15718.C1	AT4G12510.1	protease inhibitor/seed storage/lipid transfer protein (LTP) family protein	proc	lipid transport	0	5	186.67	59.33	0.0495
KIRST.15719.C1	AT1G32170.1	XTR4 (XYLOGLUCAN ENDOTRANSGLYCOSYLASE 4); hydrolase, acting on glycosyl bonds	comp	apoplast	0	3	417	114	0.0668
KIRST.15719.C1	AT1G32170.1	XTR4 (XYLOGLUCAN ENDOTRANSGLYCOSYLASE 4); hydrolase, acting on glycosyl bonds	proc	carbohydrate metabolic process	0	3	417	114	0.0668
KIRST.15719.C1	AT1G32170.1	XTR4 (XYLOGLUCAN ENDOTRANSGLYCOSYLASE 4); hydrolase, acting on glycosyl bonds	comp	cell wall	0	3	417	114	0.0668
KIRST.15719.C1	AT1G32170.1	XTR4 (XYLOGLUCAN ENDOTRANSGLYCOSYLASE 4); hydrolase, acting on glycosyl bonds	comp	endomembrane system	0	3	417	114	0.0668
KIRST.15719.C1	AT1G32170.1	XTR4 (XYLOGLUCAN ENDOTRANSGLYCOSYLASE 4); hydrolase, acting on glycosyl bonds	proc	glucan metabolic process	0	3	417	114	0.0668
KIRST.15719.C1	AT1G32170.1	XTR4 (XYLOGLUCAN ENDOTRANSGLYCOSYLASE 4); hydrolase, acting on glycosyl bonds	func	hydrolase activity, acting on glycosyl bonds	0	3	417	114	0.0668
KIRST.1572.C3	AT1G79550.2	PGK (PHOSPHOGLYCERATE KINASE)	proc	glycolysis	6	8	920.33	282.67	0.235
KIRST.15735.C3	AT5G20060.3	carboxylic ester hydrolase	func	carboxylesterase activity	0	3	530	160	0.0743
KIRST.15738.C1	AT2G47140.1	short-chain dehydrogenase/reductase (SDR) family protein	comp	cellular_component_unknown	2	3	118.33	37.67	0.2252
KIRST.15738.C1	AT2G47140.1	short-chain dehydrogenase/reductase (SDR) family protein	proc	metabolic process	2	3	118.33	37.67	0.2252
KIRST.15738.C1	AT2G47140.1	short-chain dehydrogenase/reductase (SDR) family protein	func	oxidoreductase activity	2	3	118.33	37.67	0.2252
KIRST.15742.C1	AT1G10950.1	endomembrane protein 70, putative	comp	integral to membrane	2	7	1333	356	0.0988
KIRST.15742.C1	AT1G10950.1	endomembrane protein 70, putative	proc	transport	2	7	1333	356	0.0988
KIRST.15742.C1	AT1G10950.1	endomembrane protein 70, putative	func	transporter activity	2	7	1333	356	0.0988
KIRST.15745.C1	AT5G59613.1		proc	biological_process_unknown	2	1	123	33	0.3924
KIRST.15745.C1	AT5G59613.1		func	molecular_function_unknown	2	1	123	33	0.3924
KIRST.15748.C1	AT5G45550.1	mob1/phocein family protein	proc	biological_process_unknown	2	4	507.33	137.67	0.1595
KIRST.15748.C1	AT5G45550.1	mob1/phocein family protein	comp	nucleus	2	4	507.33	137.67	0.1595
KIRST.15748.C1	AT5G45550.1	mob1/phocein family protein	func	oxidoreductase activity	2	4	507.33	137.67	0.1595
KIRST.15748.C1	AT5G45550.1	mob1/phocein family protein	func	transition metal ion binding	2	4	507.33	137.67	0.1595
KIRST.15768.C1	AT5G66410.1		comp	cellular_component_unknown	1	5	464.67	126.33	0.088
KIRST.15780.C1	AT3G49470.1	nascent polypeptide-associated complex (NAC) domain-containing protein	proc	biological_process_unknown	1	3	311.33	84.67	0.1322
KIRST.15780.C1	AT3G49470.1	nascent polypeptide-associated complex (NAC) domain-containing protein	comp	cellular_component_unknown	1	3	311.33	84.67	0.1322
KIRST.15780.C1	AT3G49470.1	nascent polypeptide-associated complex (NAC) domain-containing protein	func	molecular_function_unknown	1	3	311.33	84.67	0.1322
KIRST.15784.C1	AT5G51220.1	ubiquinol-cytochrome C chaperone family protein	proc	biological_process_unknown	7	6	662.33	183.67	0.3113
KIRST.15784.C1	AT5G51220.1	ubiquinol-cytochrome C chaperone family protein	comp	mitochondrion	7	6	662.33	183.67	0.3113
KIRST.15784.C1	AT5G51220.1	ubiquinol-cytochrome C chaperone family protein	func	molecular_function_unknown	7	6	662.33	183.67	0.3113
KIRST.15810.C1	AT4G38800.1	ATMTN1; catalytic/ methylthioadenosine nucleosidase	func	catalytic activity	1	3	612	183	0.1476
KIRST.15810.C1	AT4G38800.1	ATMTN1; catalytic/ methylthioadenosine nucleosidase	comp	cellular_component_unknown	1	3	612	183	0.1476
KIRST.15810.C1	AT4G38800.1	ATMTN1; catalytic/ methylthioadenosine nucleosidase	func	methylthioadenosine nucleosidase activity	1	3	612	183	0.1476
KIRST.15810.C1	AT4G38800.1	ATMTN1; catalytic/ methylthioadenosine nucleosidase	proc	nucleoside metabolic process	1	3	612	183	0.1476
KIRST.15813.C1	AT1G65260.1	PTAC4 (PLASTID TRANSCRIPTIONALLY ACTIVE4)	proc	biological_process_unknown	3	2	582	159	0.3613
KIRST.15813.C1	AT1G65260.1	PTAC4 (PLASTID TRANSCRIPTIONALLY ACTIVE4)	comp	chloroplast envelope	3	2	582	159	0.3613
KIRST.15813.C1	AT1G65260.1	PTAC4 (PLASTID TRANSCRIPTIONALLY ACTIVE4)	comp	chloroplast thylakoid	3	2	582	159	0.3613
KIRST.15813.C1	AT1G65260.1	PTAC4 (PLASTID TRANSCRIPTIONALLY ACTIVE4)	comp	chloroplast thylakoid membrane	3	2	582	159	0.3613
KIRST.15813.C1	AT1G65260.1	PTAC4 (PLASTID TRANSCRIPTIONALLY ACTIVE4)	comp	membrane	3	2	582	159	0.3613
KIRST.15813.C1	AT1G65260.1	PTAC4 (PLASTID TRANSCRIPTIONALLY ACTIVE4)	comp	plastid chromosome	3	2	582	159	0.3613
KIRST.15818.C1	AT5G63850.1	AAP4 (amino acid permease 4); amino acid permease	func	amino acid transmembrane transporter activity	4	3	1004	280	0.3464
KIRST.15818.C1	AT5G63850.1	AAP4 (amino acid permease 4); amino acid permease	comp	membrane	4	3	1004	280	0.3464
KIRST.15834.C1	AT5G66930.2		proc	biological_process_unknown	2	2	523	128	0.2418
KIRST.15834.C1	AT5G66930.2		comp	cellular_component_unknown	2	2	523	128	0.2418
KIRST.15834.C1	AT5G66930.2		func	molecular_function_unknown	2	2	523	128	0.2418
KIRST.15885.C1	AT2G28810.1	Dof-type zinc finger domain-containing protein	func	DNA binding	2	1	119.33	33.67	0.4132
KIRST.15885.C1	AT2G28810.1	Dof-type zinc finger domain-containing protein	comp	nucleus	2	1	119.33	33.67	0.4132
KIRST.15885.C1	AT2G28810.1	Dof-type zinc finger domain-containing protein	proc	regulation of transcription	2	1	119.33	33.67	0.4132
KIRST.15885.C1	AT2G28810.1	Dof-type zinc finger domain-containing protein	func	transcription factor activity	2	1	119.33	33.67	0.4132
KIRST.15888.C1	AT5G42180.1	peroxidase 64 (PER64) (P64) (PRXR4)	comp	cellulose and pectin-containing cell wall	1	2	381.33	110.67	0.1906
KIRST.15888.C1	AT5G42180.1	peroxidase 64 (PER64) (P64) (PRXR4)	func	peroxidase activity	1	2	381.33	110.67	0.1906
KIRST.15888.C1	AT5G42180.1	peroxidase 64 (PER64) (P64) (PRXR4)	proc	response to oxidative stress	1	2	381.33	110.67	0.1906
KIRST.15916.C1	AT5G58070.1	lipocalin, putative	comp	cellular_component_unknown	3	1	278.33	75.67	0.5393
KIRST.15916.C1	AT5G58070.1	lipocalin, putative	proc	response to cold	3	1	278.33	75.67	0.5393
KIRST.15916.C1	AT5G58070.1	lipocalin, putative	proc	transport	3	1	278.33	75.67	0.5393
KIRST.15916.C1	AT5G58070.1	lipocalin, putative	func	transporter activity	3	1	278.33	75.67	0.5393
KIRST.15918.C1	AT1G70580.4	AOAT2 (ALANINE-2-OXOGLUTARATE AMINOTRANSFERASE 2); alanine transaminase	func	alanine transaminase activity	3	4	1125.67	317.33	0.2237
KIRST.15928.C1	AT5G05670.1	signal recognition particle binding	comp	cellular_component_unknown	2	1	619.33	187.67	0.4527
KIRST.15928.C1	AT5G05670.1	signal recognition particle binding	func	signal recognition particle binding	2	1	619.33	187.67	0.4527
KIRST.15943.C1	AT1G08970.2	HAP5C (HEME ACTIVATED PROTEIN 5C); DNA binding / transcription factor	func	DNA binding	3	4	396.33	104.67	0.2059
KIRST.15943.C1	AT1G08970.2	HAP5C (HEME ACTIVATED PROTEIN 5C); DNA binding / transcription factor	comp	nucleus	3	4	396.33	104.67	0.2059
KIRST.15943.C1	AT1G08970.2	HAP5C (HEME ACTIVATED PROTEIN 5C); DNA binding / transcription factor	proc	regulation of transcription, DNA-dependent	3	4	396.33	104.67	0.2059
KIRST.15943.C1	AT1G08970.2	HAP5C (HEME ACTIVATED PROTEIN 5C); DNA binding / transcription factor	func	transcription factor activity	3	4	396.33	104.67	0.2059
KIRST.15949.C1	AT3G12120.2	FAD2 (FATTY ACID DESATURASE 2)	proc	fatty acid biosynthetic process	5	9	862.33	247.67	0.1684
KIRST.15949.C1	AT3G12120.2	FAD2 (FATTY ACID DESATURASE 2)	proc	lipid metabolic process	5	9	862.33	247.67	0.1684
KIRST.15953.C1	AT5G19855.1		proc	biological_process_unknown	3	1	245.67	57.33	0.4608
KIRST.15953.C1	AT5G19855.1		comp	chloroplast	3	1	245.67	57.33	0.4608
KIRST.15953.C1	AT5G19855.1		func	molecular_function_unknown	3	1	245.67	57.33	0.4608
KIRST.15954.C1	AT5G11900.1	eukaryotic translation initiation factor SUI1 family protein	comp	cellular_component_unknown	4	0	455.67	129.33	1.4223
KIRST.15954.C1	AT5G11900.1	eukaryotic translation initiation factor SUI1 family protein	func	translation initiation factor activity	4	0	455.67	129.33	1.4223
KIRST.15954.C1	AT5G11900.1	eukaryotic translation initiation factor SUI1 family protein	proc	translational initiation	4	0	455.67	129.33	1.4223
KIRST.15966.C1	AT1G19660.2	wound-responsive family protein	proc	response to wounding	3	4	754.67	217.33	0.2276
KIRST.15969.C4	AT2G27500.2	glycosyl hydrolase family 17 protein	proc	carbohydrate metabolic process	3	5	801.33	227.67	0.1867
KIRST.15969.C4	AT2G27500.2	glycosyl hydrolase family 17 protein	func	hydrolase activity, hydrolyzing O-glycosyl compounds	3	5	801.33	227.67	0.1867
KIRST.15983.C2	AT3G15840.1		proc	biological_process_unknown	4	2	589.33	166.67	0.4683
KIRST.15983.C2	AT3G15840.1		comp	chloroplast	4	2	589.33	166.67	0.4683
KIRST.15983.C2	AT3G15840.1		func	molecular_function_unknown	4	2	589.33	166.67	0.4683
KIRST.15989.C1	AT2G19580.1	TET2 (TETRASPANIN2)	proc	aging	2	3	621.67	173.33	0.2065
KIRST.15989.C1	AT2G19580.1	TET2 (TETRASPANIN2)	comp	endomembrane system	2	3	621.67	173.33	0.2065
KIRST.15989.C1	AT2G19580.1	TET2 (TETRASPANIN2)	comp	integral to membrane	2	3	621.67	173.33	0.2065
KIRST.15989.C1	AT2G19580.1	TET2 (TETRASPANIN2)	func	molecular_function_unknown	2	3	621.67	173.33	0.2065
KIRST.15994.C2	AT2G24940.1	ATMAPR2 (ARABIDOPSIS THALIANA MEMBRANE-ASSOCIATED PROGESTERONE BINDING PROTEIN 2); heme binding / transition metal ion binding	comp	cellular_component_unknown	1	3	232.33	67.67	0.1406
KIRST.15994.C2	AT2G24940.1	ATMAPR2 (ARABIDOPSIS THALIANA MEMBRANE-ASSOCIATED PROGESTERONE BINDING PROTEIN 2); heme binding / transition metal ion binding	proc	electron transport	1	3	232.33	67.67	0.1406
KIRST.15994.C2	AT2G24940.1	ATMAPR2 (ARABIDOPSIS THALIANA MEMBRANE-ASSOCIATED PROGESTERONE BINDING PROTEIN 2); heme binding / transition metal ion binding	func	heme binding	1	3	232.33	67.67	0.1406
KIRST.15994.C2	AT2G24940.1	ATMAPR2 (ARABIDOPSIS THALIANA MEMBRANE-ASSOCIATED PROGESTERONE BINDING PROTEIN 2); heme binding / transition metal ion binding	func	transition metal ion binding	1	3	232.33	67.67	0.1406
KIRST.15996.C1	AT5G13720.1	structural constituent of ribosome	comp	chloroplast inner membrane	3	3	450	132	0.2891
KIRST.15996.C1	AT5G13720.1	structural constituent of ribosome	func	structural constituent of ribosome	3	3	450	132	0.2891
KIRST.15996.C1	AT5G13720.1	structural constituent of ribosome	proc	translation	3	3	450	132	0.2891
KIRST.15998.C1	AT2G32720.1	B5 #4 (cytochrome b5 family protein #4); heme binding / transition metal ion binding	comp	cellular_component_unknown	4	3	252.33	68.67	0.3312
KIRST.15998.C1	AT2G32720.1	B5 #4 (cytochrome b5 family protein #4); heme binding / transition metal ion binding	proc	electron transport	4	3	252.33	68.67	0.3312
KIRST.15998.C1	AT2G32720.1	B5 #4 (cytochrome b5 family protein #4); heme binding / transition metal ion binding	func	heme binding	4	3	252.33	68.67	0.3312
KIRST.15998.C1	AT2G32720.1	B5 #4 (cytochrome b5 family protein #4); heme binding / transition metal ion binding	func	transition metal ion binding	4	3	252.33	68.67	0.3312
KIRST.1600.C1	AT5G66250.3	kinectin-related	proc	biological_process_unknown	2	1	470.33	114.67	0.363
KIRST.16007.C1	AT4G26270.1	phosphofructokinase family protein	func	6-phosphofructokinase activity	0	3	610.67	178.33	0.072
KIRST.16007.C1	AT4G26270.1	phosphofructokinase family protein	comp	6-phosphofructokinase complex	0	3	610.67	178.33	0.072
KIRST.16007.C1	AT4G26270.1	phosphofructokinase family protein	proc	glycolysis	0	3	610.67	178.33	0.072
KIRST.1602.C3	AT2G04520.1	eukaryotic translation initiation factor 1A, putative / eIF-1A, putative / eIF-4C, putative	comp	cellular_component_unknown	3	2	244	62	0.3314
KIRST.1602.C3	AT2G04520.1	eukaryotic translation initiation factor 1A, putative / eIF-1A, putative / eIF-4C, putative	func	translation initiation factor activity	3	2	244	62	0.3314
KIRST.1602.C3	AT2G04520.1	eukaryotic translation initiation factor 1A, putative / eIF-1A, putative / eIF-4C, putative	proc	translational initiation	3	2	244	62	0.3314
KIRST.16020.C1	AT3G15360.1	ATHM4 (Arabidopsis thioredoxin M-type 4); thiol-disulfide exchange intermediate	proc	cell redox homeostasis	1	2	286.33	79.67	0.1816
KIRST.16020.C1	AT3G15360.1	ATHM4 (Arabidopsis thioredoxin M-type 4); thiol-disulfide exchange intermediate	comp	chloroplast	1	2	286.33	79.67	0.1816
KIRST.16020.C1	AT3G15360.1	ATHM4 (Arabidopsis thioredoxin M-type 4); thiol-disulfide exchange intermediate	proc	electron transport	1	2	286.33	79.67	0.1816
KIRST.16020.C1	AT3G15360.1	ATHM4 (Arabidopsis thioredoxin M-type 4); thiol-disulfide exchange intermediate	proc	glycerol ether metabolic process	1	2	286.33	79.67	0.1816
KIRST.16020.C1	AT3G15360.1	ATHM4 (Arabidopsis thioredoxin M-type 4); thiol-disulfide exchange intermediate	func	thiol-disulfide exchange intermediate activity	1	2	286.33	79.67	0.1816
KIRST.16027.C1	AT4G27700.1	rhodanese-like domain-containing protein	proc	aging	4	3	397	113	0.3503
KIRST.16027.C1	AT4G27700.1	rhodanese-like domain-containing protein	comp	chloroplast thylakoid membrane	4	3	397	113	0.3503
KIRST.16027.C1	AT4G27700.1	rhodanese-like domain-containing protein	func	molecular_function_unknown	4	3	397	113	0.3503
KIRST.1603.C1	AT1G26340.1	B5 #6 (cytochrome b5 family protein #6); heme binding / transition metal ion binding	comp	cellular_component_unknown	3	1	268	65	0.4798
KIRST.1603.C1	AT1G26340.1	B5 #6 (cytochrome b5 family protein #6); heme binding / transition metal ion binding	proc	electron transport	3	1	268	65	0.4798
KIRST.1603.C1	AT1G26340.1	B5 #6 (cytochrome b5 family protein #6); heme binding / transition metal ion binding	func	heme binding	3	1	268	65	0.4798
KIRST.1603.C1	AT1G26340.1	B5 #6 (cytochrome b5 family protein #6); heme binding / transition metal ion binding	func	transition metal ion binding	3	1	268	65	0.4798
KIRST.1603.C2	AT1G55340.1		proc	biological_process_unknown	2	3	503.67	135.33	0.1983
KIRST.1603.C2	AT1G55340.1		comp	cellular_component_unknown	2	3	503.67	135.33	0.1983
KIRST.1603.C2	AT1G55340.1		func	molecular_function_unknown	2	3	503.67	135.33	0.1983
KIRST.16030.C1	AT5G46030.1		proc	biological_process_unknown	1	2	175	38	0.1381
KIRST.16030.C1	AT5G46030.1		comp	cellular_component_unknown	1	2	175	38	0.1381
KIRST.16030.C1	AT5G46030.1		func	molecular_function_unknown	1	2	175	38	0.1381
KIRST.16037.C1	AT4G39330.1	mannitol dehydrogenase, putative	comp	cellular_component_unknown	5	2	819.67	233.33	0.5672
KIRST.16037.C1	AT4G39330.1	mannitol dehydrogenase, putative	func	oxidoreductase activity	5	2	819.67	233.33	0.5672
KIRST.16037.C1	AT4G39330.1	mannitol dehydrogenase, putative	func	zinc ion binding	5	2	819.67	233.33	0.5672
KIRST.1604.C1	AT2G30140.2	UDP-glucoronosyl/UDP-glucosyl transferase family protein	proc	metabolic process	1	2	925.67	265.33	0.1899
KIRST.1604.C2	AT1G11200.1		proc	biological_process_unknown	1	2	548.67	141.33	0.1697
KIRST.1604.C2	AT1G11200.1		comp	endomembrane system	1	2	548.67	141.33	0.1697
KIRST.1604.C2	AT1G11200.1		func	molecular_function_unknown	1	2	548.67	141.33	0.1697
KIRST.1605.C1	AT3G12490.2	cysteine protease inhibitor, putative / cystatin, putative	proc	biological_process_unknown	2	1	246.33	62.67	0.3765
KIRST.1605.C1	AT3G12490.2	cysteine protease inhibitor, putative / cystatin, putative	func	cysteine protease inhibitor activity	2	1	246.33	62.67	0.3765
KIRST.1605.C1	AT3G12490.2	cysteine protease inhibitor, putative / cystatin, putative	comp	endomembrane system	2	1	246.33	62.67	0.3765
KIRST.16059.C1	AT3G23830.2	GR-RBP4/GRP4 (GLYCINE-RICH RNA-BINDING PROTEIN 4); RNA binding	func	RNA binding	3	2	267	78	0.3833
KIRST.1606.C1	AT1G06040.1	STO (SALT TOLERANCE); transcription factor/ zinc ion binding	comp	intracellular	4	1	542.67	147.33	0.6768
KIRST.1606.C1	AT1G06040.1	STO (SALT TOLERANCE); transcription factor/ zinc ion binding	func	transcription factor activity	4	1	542.67	147.33	0.6768
KIRST.1606.C1	AT1G06040.1	STO (SALT TOLERANCE); transcription factor/ zinc ion binding	func	zinc ion binding	4	1	542.67	147.33	0.6768
KIRST.1607.C1	AT5G07990.1	TT7 (TRANSPARENT TESTA 7); flavonoid 3'-monooxygenase/ oxygen binding	func	flavonoid 3'-monooxygenase activity	2	3	226	68	0.2186
KIRST.1607.C1	AT5G07990.1	TT7 (TRANSPARENT TESTA 7); flavonoid 3'-monooxygenase/ oxygen binding	proc	flavonoid biosynthetic process	2	3	226	68	0.2186
KIRST.1607.C1	AT5G07990.1	TT7 (TRANSPARENT TESTA 7); flavonoid 3'-monooxygenase/ oxygen binding	func	oxygen binding	2	3	226	68	0.2186
KIRST.1607.C1	AT5G07990.1	TT7 (TRANSPARENT TESTA 7); flavonoid 3'-monooxygenase/ oxygen binding	proc	response to UV	2	3	226	68	0.2186
KIRST.16070.C1	AT1G71080.1		proc	biological_process_unknown	0	4	324.33	95.67	0.057
KIRST.16070.C1	AT1G71080.1		comp	cellular_component_unknown	0	4	324.33	95.67	0.057
KIRST.16070.C1	AT1G71080.1		func	molecular_function_unknown	0	4	324.33	95.67	0.057
KIRST.1609.C1	AT2G42570.1		proc	biological_process_unknown	0	6	776.33	207.67	0.0374
KIRST.1609.C1	AT2G42570.1		comp	endomembrane system	0	6	776.33	207.67	0.0374
KIRST.16096.C1	AT5G66170.2		proc	aging	3	4	225.67	68.33	0.233
KIRST.16096.C1	AT5G66170.2		func	molecular_function_unknown	3	4	225.67	68.33	0.233
KIRST.16099.C1	AT4G16360.1	5'-AMP-activated protein kinase beta-2 subunit, putative	func	AMP-activated protein kinase activity	2	1	203.33	48.67	0.3526
KIRST.16099.C1	AT4G16360.1	5'-AMP-activated protein kinase beta-2 subunit, putative	comp	chloroplast	2	1	203.33	48.67	0.3526
KIRST.16099.C1	AT4G16360.1	5'-AMP-activated protein kinase beta-2 subunit, putative	proc	N-terminal protein myristoylation	2	1	203.33	48.67	0.3526
KIRST.1610.C1	AT4G28510.1	ATPHB1 (PROHIBITIN 1)	proc	biological_process_unknown	0	3	655	191	0.072
KIRST.1610.C1	AT4G28510.1	ATPHB1 (PROHIBITIN 1)	comp	mitochondrion	0	3	655	191	0.072
KIRST.16124.C1	AT5G58380.1	CIPK10 (CBL-INTERACTING PROTEIN KINASE 10); kinase	comp	cellular_component_unknown	2	1	446	115	0.384
KIRST.16124.C1	AT5G58380.1	CIPK10 (CBL-INTERACTING PROTEIN KINASE 10); kinase	func	kinase activity	2	1	446	115	0.384
KIRST.16124.C1	AT5G58380.1	CIPK10 (CBL-INTERACTING PROTEIN KINASE 10); kinase	proc	protein amino acid phosphorylation	2	1	446	115	0.384
KIRST.16124.C1	AT5G58380.1	CIPK10 (CBL-INTERACTING PROTEIN KINASE 10); kinase	proc	signal transduction	2	1	446	115	0.384
KIRST.1613.C1	AT2G37770.2	oxidoreductase	func	oxidoreductase activity	6	2	723.67	197.33	0.6339
KIRST.16132.C1	AT1G17710.1	phosphoric monoester hydrolase	proc	metabolic process	3	0	610.33	154.67	1.0137
KIRST.16132.C1	AT1G17710.1	phosphoric monoester hydrolase	func	phosphoric monoester hydrolase activity	3	0	610.33	154.67	1.0137
KIRST.16149.C1	AT1G08200.1	AXS2 (UDP-D-APIOSE/UDP-D-XYLOSE SYNTHASE 2)			2	8	907	242	0.0869
KIRST.16154.C1	AT1G36070.1	WD-40 repeat family protein	proc	biological_process_unknown	1	2	314.33	87.67	0.1824
KIRST.16154.C1	AT1G36070.1	WD-40 repeat family protein	comp	heterotrimeric G-protein complex	1	2	314.33	87.67	0.1824
KIRST.16154.C1	AT1G36070.1	WD-40 repeat family protein	func	molecular_function_unknown	1	2	314.33	87.67	0.1824
KIRST.16178.C1	AT5G10230.1	ANN7 (ANN7, ANNEXIN ARABIDOPSIS 7); calcium ion binding / calcium-dependent phospholipid binding	func	calcium ion binding	3	0	302.67	81.33	1.0756
KIRST.16178.C1	AT5G10230.1	ANN7 (ANN7, ANNEXIN ARABIDOPSIS 7); calcium ion binding / calcium-dependent phospholipid binding	func	calcium-dependent phospholipid binding	3	0	302.67	81.33	1.0756
KIRST.16189.C1	AT2G22570.1	isochorismatase hydrolase family protein	func	catalytic activity	2	1	542	157	0.4324
KIRST.16189.C1	AT2G22570.1	isochorismatase hydrolase family protein	comp	cellular_component_unknown	2	1	542	157	0.4324
KIRST.16189.C1	AT2G22570.1	isochorismatase hydrolase family protein	proc	metabolic process	2	1	542	157	0.4324
KIRST.16189.C1	AT2G22570.1	isochorismatase hydrolase family protein	func	nicotinamidase activity	2	1	542	157	0.4324
KIRST.16189.C1	AT2G22570.1	isochorismatase hydrolase family protein	proc	pyridine nucleotide salvage	2	1	542	157	0.4324
KIRST.16189.C1	AT2G22570.1	isochorismatase hydrolase family protein	proc	response to abscisic acid stimulus	2	1	542	157	0.4324
KIRST.1619.C1	AT1G14610.1	TWN2 (TWIN 2); ATP binding / aminoacyl-tRNA ligase	func	aminoacyl-tRNA ligase activity	3	0	527.67	141.33	1.0717
KIRST.1619.C1	AT1G14610.1	TWN2 (TWIN 2); ATP binding / aminoacyl-tRNA ligase	func	ATP binding	3	0	527.67	141.33	1.0717
KIRST.1619.C1	AT1G14610.1	TWN2 (TWIN 2); ATP binding / aminoacyl-tRNA ligase	comp	chloroplast	3	0	527.67	141.33	1.0717
KIRST.1619.C1	AT1G14610.1	TWN2 (TWIN 2); ATP binding / aminoacyl-tRNA ligase	proc	embryonic development ending in seed dormancy	3	0	527.67	141.33	1.0717
KIRST.1619.C1	AT1G14610.1	TWN2 (TWIN 2); ATP binding / aminoacyl-tRNA ligase	comp	mitochondrion	3	0	527.67	141.33	1.0717
KIRST.1619.C1	AT1G14610.1	TWN2 (TWIN 2); ATP binding / aminoacyl-tRNA ligase	proc	tRNA aminoacylation for protein translation	3	0	527.67	141.33	1.0717
KIRST.16204.C1	AT1G63460.1	glutathione peroxidase, putative	comp	cellular_component_unknown	3	0	149.33	36.67	0.9818
KIRST.16204.C1	AT1G63460.1	glutathione peroxidase, putative	func	glutathione peroxidase activity	3	0	149.33	36.67	0.9818
KIRST.16204.C1	AT1G63460.1	glutathione peroxidase, putative	proc	response to oxidative stress	3	0	149.33	36.67	0.9818
KIRST.16214.C1	AT3G05890.1	RCI2B (RARE-COLD-INDUCIBLE 2B)			3	1	124.67	34.33	0.5408
KIRST.16221.C1	AT4G17030.1	ATEXLB1 (ARABIDOPSIS THALIANA EXPANSIN-LIKE B1)	proc	cellulose and pectin-containing cell wall loosening	3	1	118.67	37.33	0.6205
KIRST.16221.C1	AT4G17030.1	ATEXLB1 (ARABIDOPSIS THALIANA EXPANSIN-LIKE B1)	comp	endomembrane system	3	1	118.67	37.33	0.6205
KIRST.16221.C1	AT4G17030.1	ATEXLB1 (ARABIDOPSIS THALIANA EXPANSIN-LIKE B1)	comp	extracellular region	3	1	118.67	37.33	0.6205
KIRST.16221.C1	AT4G17030.1	ATEXLB1 (ARABIDOPSIS THALIANA EXPANSIN-LIKE B1)	func	molecular_function_unknown	3	1	118.67	37.33	0.6205
KIRST.16221.C1	AT4G17030.1	ATEXLB1 (ARABIDOPSIS THALIANA EXPANSIN-LIKE B1)	proc	unidimensional cell growth	3	1	118.67	37.33	0.6205
KIRST.16228.C1	AT3G14420.2	(S)-2-hydroxy-acid oxidase, peroxisomal, putative / glycolate oxidase, putative / short chain alpha-hydroxy acid oxidase, putative	proc	electron transport	1	6	847.33	259.67	0.0861
KIRST.16228.C1	AT3G14420.2	(S)-2-hydroxy-acid oxidase, peroxisomal, putative / glycolate oxidase, putative / short chain alpha-hydroxy acid oxidase, putative	func	glycolate oxidase activity	1	6	847.33	259.67	0.0861
KIRST.16229.C1	AT5G58990.1		proc	biological_process_unknown	0	4	180.67	47.33	0.0488
KIRST.16229.C1	AT5G58990.1		func	molecular_function_unknown	0	4	180.67	47.33	0.0488
KIRST.16236.C1	AT1G78880.1	balbiani ring 1-related / BR1-related	proc	biological_process_unknown	1	3	255.67	65.33	0.1231
KIRST.16236.C1	AT1G78880.1	balbiani ring 1-related / BR1-related	comp	cellular_component_unknown	1	3	255.67	65.33	0.1231
KIRST.16236.C1	AT1G78880.1	balbiani ring 1-related / BR1-related	func	molecular_function_unknown	1	3	255.67	65.33	0.1231
KIRST.16249.C1	AT4G23470.3	hydroxyproline-rich glycoprotein family protein			2	2	194	49	0.2447
KIRST.16258.C1	AT4G38630.1	AT-MCB1 (MULTIUBIQUITIN CHAIN BINDING PROTEIN 1)	comp	nucleus	1	2	355.33	94.67	0.1745
KIRST.16258.C1	AT4G38630.1	AT-MCB1 (MULTIUBIQUITIN CHAIN BINDING PROTEIN 1)	comp	proteasome regulatory particle, base subcomplex (sensu Eukaryota)	1	2	355.33	94.67	0.1745
KIRST.16258.C1	AT4G38630.1	AT-MCB1 (MULTIUBIQUITIN CHAIN BINDING PROTEIN 1)	proc	protein catabolic process	1	2	355.33	94.67	0.1745
KIRST.16258.C1	AT4G38630.1	AT-MCB1 (MULTIUBIQUITIN CHAIN BINDING PROTEIN 1)	proc	ubiquitin-dependent protein catabolic process	1	2	355.33	94.67	0.1745
KIRST.16265.C1	AT4G03280.1	PETC (PHOTOSYNTHETIC ELECTRON TRANSFER C)	comp	chloroplast thylakoid membrane	3	3	516.33	164.67	0.3154
KIRST.16265.C1	AT4G03280.1	PETC (PHOTOSYNTHETIC ELECTRON TRANSFER C)	proc	photosynthetic electron transport in cytochrome b6/f	3	3	516.33	164.67	0.3154
KIRST.16266.C1	AT3G23610.1	dual specificity protein phosphatase (DsPTP1)	proc	dephosphorylation	1	3	155.67	45.33	0.1381
KIRST.16266.C1	AT3G23610.1	dual specificity protein phosphatase (DsPTP1)	proc	protein amino acid dephosphorylation	1	3	155.67	45.33	0.1381
KIRST.16266.C1	AT3G23610.1	dual specificity protein phosphatase (DsPTP1)	func	protein tyrosine/serine/threonine phosphatase activity	1	3	155.67	45.33	0.1381
KIRST.16268.C1	AT2G30590.1	WRKY21 (WRKY DNA-binding protein 21); transcription factor	proc	regulation of transcription, DNA-dependent	2	1	780	201	0.385
KIRST.16268.C1	AT2G30590.1	WRKY21 (WRKY DNA-binding protein 21); transcription factor	func	transcription factor activity	2	1	780	201	0.385
KIRST.16271.C1	AT2G16060.1	AHB1 (ARABIDOPSIS HEMOGLOBIN 1)			1	4	358	95	0.1028
KIRST.16285.C1	AT5G52200.1	phosphatase inhibitor/ protein phosphatase inhibitor	comp	cellular_component_unknown	1	2	203.67	57.33	0.1822
KIRST.16285.C1	AT5G52200.1	phosphatase inhibitor/ protein phosphatase inhibitor	func	phosphatase inhibitor activity	1	2	203.67	57.33	0.1822
KIRST.16285.C1	AT5G52200.1	phosphatase inhibitor/ protein phosphatase inhibitor	func	protein phosphatase inhibitor activity	1	2	203.67	57.33	0.1822
KIRST.16285.C1	AT5G52200.1	phosphatase inhibitor/ protein phosphatase inhibitor	proc	regulation of signal transduction	1	2	203.67	57.33	0.1822
KIRST.16286.C2	AT5G65260.1	polyadenylate-binding protein family protein / PABP family protein	proc	biological_process_unknown	5	1	443.67	126.33	0.8529
KIRST.16286.C2	AT5G65260.1	polyadenylate-binding protein family protein / PABP family protein	comp	cellular_component_unknown	5	1	443.67	126.33	0.8529
KIRST.16286.C2	AT5G65260.1	polyadenylate-binding protein family protein / PABP family protein	func	RNA binding	5	1	443.67	126.33	0.8529
KIRST.16303.C1	AT3G18080.1	glycosyl hydrolase family 1 protein	proc	carbohydrate metabolic process	1	2	105.33	26.67	0.1578
KIRST.16303.C1	AT3G18080.1	glycosyl hydrolase family 1 protein	comp	cellulose and pectin-containing cell wall	1	2	105.33	26.67	0.1578
KIRST.16303.C1	AT3G18080.1	glycosyl hydrolase family 1 protein	func	hydrolase activity, hydrolyzing O-glycosyl compounds	1	2	105.33	26.67	0.1578
KIRST.16305.C2	AT1G54320.1	LEM3 (ligand-effect modulator 3) family protein / CDC50 family protein	proc	biological_process_unknown	2	2	281.67	78.33	0.2729
KIRST.16305.C2	AT1G54320.1	LEM3 (ligand-effect modulator 3) family protein / CDC50 family protein	comp	membrane	2	2	281.67	78.33	0.2729
KIRST.16310.C1	AT3G07680.1	emp24/gp25L/p24 family protein	proc	intracellular protein transport	1	4	484	122	0.0983
KIRST.16310.C1	AT3G07680.1	emp24/gp25L/p24 family protein	comp	membrane	1	4	484	122	0.0983
KIRST.16310.C1	AT3G07680.1	emp24/gp25L/p24 family protein	func	protein carrier activity	1	4	484	122	0.0983
KIRST.16314.C1	AT2G37040.1	PAL1 (PHE AMMONIA LYASE 1); phenylalanine ammonia-lyase	comp	cytoplasm	3	5	921.67	269.33	0.1925
KIRST.16314.C1	AT2G37040.1	PAL1 (PHE AMMONIA LYASE 1); phenylalanine ammonia-lyase	proc	defense response	3	5	921.67	269.33	0.1925
KIRST.16314.C1	AT2G37040.1	PAL1 (PHE AMMONIA LYASE 1); phenylalanine ammonia-lyase	func	phenylalanine ammonia-lyase activity	3	5	921.67	269.33	0.1925
KIRST.16314.C1	AT2G37040.1	PAL1 (PHE AMMONIA LYASE 1); phenylalanine ammonia-lyase	proc	response to oxidative stress	3	5	921.67	269.33	0.1925
KIRST.16314.C1	AT2G37040.1	PAL1 (PHE AMMONIA LYASE 1); phenylalanine ammonia-lyase	proc	response to wounding	3	5	921.67	269.33	0.1925
KIRST.16318.C1	AT1G65930.1	isocitrate dehydrogenase, putative / NADP+ isocitrate dehydrogenase, putative	func	isocitrate dehydrogenase (NADP+) activity	3	5	976	257	0.1733
KIRST.16318.C1	AT1G65930.1	isocitrate dehydrogenase, putative / NADP+ isocitrate dehydrogenase, putative	proc	metabolic process	3	5	976	257	0.1733
KIRST.16319.C1	AT1G33970.4	GTP binding	func	GTP binding	2	2	785.67	210.33	0.2658
KIRST.16328.C1	AT1G08560.1	SYP111 (syntaxin 111); t-SNARE	proc	intracellular protein transport	0	4	333	90	0.0521
KIRST.16328.C1	AT1G08560.1	SYP111 (syntaxin 111); t-SNARE	proc	membrane fusion	0	4	333	90	0.0521
KIRST.16328.C1	AT1G08560.1	SYP111 (syntaxin 111); t-SNARE	comp	phragmoplast	0	4	333	90	0.0521
KIRST.16328.C1	AT1G08560.1	SYP111 (syntaxin 111); t-SNARE	func	SNAP receptor activity	0	4	333	90	0.0521
KIRST.16331.C1	AT5G50460.1	protein transport protein SEC61 gamma subunit, putative	proc	intracellular protein transport	1	2	161.67	45.33	0.1801
KIRST.16331.C1	AT5G50460.1	protein transport protein SEC61 gamma subunit, putative	comp	membrane	1	2	161.67	45.33	0.1801
KIRST.16331.C1	AT5G50460.1	protein transport protein SEC61 gamma subunit, putative	proc	protein targeting	1	2	161.67	45.33	0.1801
KIRST.16331.C1	AT5G50460.1	protein transport protein SEC61 gamma subunit, putative	func	protein transmembrane transporter activity	1	2	161.67	45.33	0.1801
KIRST.16332.C1	AT1G28140.1		proc	biological_process_unknown	4	0	627.67	197.33	1.575
KIRST.16332.C1	AT1G28140.1		func	molecular_function_unknown	4	0	627.67	197.33	1.575
KIRST.16339.C1	AT5G04420.3	kelch repeat-containing protein	proc	biological_process_unknown	2	1	189.67	50.33	0.3916
KIRST.16339.C1	AT5G04420.3	kelch repeat-containing protein	func	molecular_function_unknown	2	1	189.67	50.33	0.3916
KIRST.16341.C2	AT2G38600.1	acid phosphatase class B family protein	func	acid phosphatase activity	3	4	309	87	0.2184
KIRST.16341.C2	AT2G38600.1	acid phosphatase class B family protein	proc	biological_process_unknown	3	4	309	87	0.2184
KIRST.16341.C2	AT2G38600.1	acid phosphatase class B family protein	comp	endomembrane system	3	4	309	87	0.2184
KIRST.16344.C1	AT5G09830.1	BolA-like family protein	proc	biological_process_unknown	1	4	182.67	54.33	0.1123
KIRST.16344.C1	AT5G09830.1	BolA-like family protein	comp	cellular_component_unknown	1	4	182.67	54.33	0.1123
KIRST.16344.C1	AT5G09830.1	BolA-like family protein	func	transcription regulator activity	1	4	182.67	54.33	0.1123
KIRST.16357.C1	AT3G12740.1	LEM3 (ligand-effect modulator 3) family protein / CDC50 family protein	comp	membrane	3	0	430	116	1.0796
KIRST.16361.C1	AT1G20850.1	XCP2 (XYLEM CYSTEINE PEPTIDASE 2); cysteine-type peptidase/ peptidase	func	cysteine-type peptidase activity	2	1	269	61	0.3352
KIRST.16361.C1	AT1G20850.1	XCP2 (XYLEM CYSTEINE PEPTIDASE 2); cysteine-type peptidase/ peptidase	comp	endomembrane system	2	1	269	61	0.3352
KIRST.16361.C1	AT1G20850.1	XCP2 (XYLEM CYSTEINE PEPTIDASE 2); cysteine-type peptidase/ peptidase	func	peptidase activity	2	1	269	61	0.3352
KIRST.16361.C1	AT1G20850.1	XCP2 (XYLEM CYSTEINE PEPTIDASE 2); cysteine-type peptidase/ peptidase	proc	proteolysis	2	1	269	61	0.3352
KIRST.16395.C1	AT5G58030.1	transport protein particle (TRAPP) component Bet3 family protein	comp	cellular_component_unknown	3	6	187.33	55.67	0.1574
KIRST.16395.C1	AT5G58030.1	transport protein particle (TRAPP) component Bet3 family protein	proc	ER to Golgi vesicle-mediated transport	3	6	187.33	55.67	0.1574
KIRST.16395.C1	AT5G58030.1	transport protein particle (TRAPP) component Bet3 family protein	func	molecular_function_unknown	3	6	187.33	55.67	0.1574
KIRST.16409.C1	AT5G40810.1	cytochrome c1, putative	proc	electron transport	3	2	714	210	0.3899
KIRST.16409.C1	AT5G40810.1	cytochrome c1, putative	func	electron transporter, transferring electrons within CoQH2-cytochrome c reductase complex activity	3	2	714	210	0.3899
KIRST.16409.C1	AT5G40810.1	cytochrome c1, putative	comp	mitochondrial respiratory chain	3	2	714	210	0.3899
KIRST.16409.C1	AT5G40810.1	cytochrome c1, putative	comp	mitochondrion	3	2	714	210	0.3899
KIRST.16410.C1	AT1G27970.2	NTF2B (NUCLEAR TRANSPORT FACTOR 2B)			2	1	258.67	71.33	0.409
KIRST.16411.C1	AT5G35530.1	40S ribosomal protein S3 (RPS3C)	comp	cytosolic ribosome (sensu Eukaryota)	0	5	160.67	43.33	0.0408
KIRST.16411.C1	AT5G35530.1	40S ribosomal protein S3 (RPS3C)	comp	cytosolic small ribosomal subunit (sensu Eukaryota)	0	5	160.67	43.33	0.0408
KIRST.16411.C1	AT5G35530.1	40S ribosomal protein S3 (RPS3C)	func	structural constituent of ribosome	0	5	160.67	43.33	0.0408
KIRST.16411.C1	AT5G35530.1	40S ribosomal protein S3 (RPS3C)	proc	translation	0	5	160.67	43.33	0.0408
KIRST.16415.C1	AT2G35585.1		proc	biological_process_unknown	2	1	368.33	111.67	0.4518
KIRST.16415.C1	AT2G35585.1		func	molecular_function_unknown	2	1	368.33	111.67	0.4518
KIRST.16423.C1	AT4G30820.3	cyclin-dependent kinase-activating kinase assembly factor-related / CDK-activating kinase assembly factor-related	proc	cell cycle	2	1	331.33	88.67	0.3977
KIRST.16423.C1	AT4G30820.3	cyclin-dependent kinase-activating kinase assembly factor-related / CDK-activating kinase assembly factor-related	comp	nucleus	2	1	331.33	88.67	0.3977
KIRST.16437.C1	AT3G48750.1	CDC2/CDC2A/CDC2AAT/CDK2/CDKA;1 (CELL DIVISION CONTROL 2); cyclin-dependent protein kinase/ kinase/ protein binding	comp	cortical microtubule, transverse to long axis	0	3	245.33	72.67	0.0715
KIRST.16437.C1	AT3G48750.1	CDC2/CDC2A/CDC2AAT/CDK2/CDKA;1 (CELL DIVISION CONTROL 2); cyclin-dependent protein kinase/ kinase/ protein binding	func	cyclin-dependent protein kinase activity	0	3	245.33	72.67	0.0715
KIRST.16437.C1	AT3G48750.1	CDC2/CDC2A/CDC2AAT/CDK2/CDKA;1 (CELL DIVISION CONTROL 2); cyclin-dependent protein kinase/ kinase/ protein binding	proc	cytokinesis	0	3	245.33	72.67	0.0715
KIRST.16437.C1	AT3G48750.1	CDC2/CDC2A/CDC2AAT/CDK2/CDKA;1 (CELL DIVISION CONTROL 2); cyclin-dependent protein kinase/ kinase/ protein binding	proc	DNA endoreduplication	0	3	245.33	72.67	0.0715
KIRST.16437.C1	AT3G48750.1	CDC2/CDC2A/CDC2AAT/CDK2/CDKA;1 (CELL DIVISION CONTROL 2); cyclin-dependent protein kinase/ kinase/ protein binding	proc	embryonic development ending in seed dormancy	0	3	245.33	72.67	0.0715
KIRST.16437.C1	AT3G48750.1	CDC2/CDC2A/CDC2AAT/CDK2/CDKA;1 (CELL DIVISION CONTROL 2); cyclin-dependent protein kinase/ kinase/ protein binding	func	kinase activity	0	3	245.33	72.67	0.0715
KIRST.16437.C1	AT3G48750.1	CDC2/CDC2A/CDC2AAT/CDK2/CDKA;1 (CELL DIVISION CONTROL 2); cyclin-dependent protein kinase/ kinase/ protein binding	proc	meiosis	0	3	245.33	72.67	0.0715
KIRST.16437.C1	AT3G48750.1	CDC2/CDC2A/CDC2AAT/CDK2/CDKA;1 (CELL DIVISION CONTROL 2); cyclin-dependent protein kinase/ kinase/ protein binding	proc	pollen development	0	3	245.33	72.67	0.0715
KIRST.16437.C1	AT3G48750.1	CDC2/CDC2A/CDC2AAT/CDK2/CDKA;1 (CELL DIVISION CONTROL 2); cyclin-dependent protein kinase/ kinase/ protein binding	proc	positive regulation of cell proliferation	0	3	245.33	72.67	0.0715
KIRST.16437.C1	AT3G48750.1	CDC2/CDC2A/CDC2AAT/CDK2/CDKA;1 (CELL DIVISION CONTROL 2); cyclin-dependent protein kinase/ kinase/ protein binding	comp	preprophase band	0	3	245.33	72.67	0.0715
KIRST.16437.C1	AT3G48750.1	CDC2/CDC2A/CDC2AAT/CDK2/CDKA;1 (CELL DIVISION CONTROL 2); cyclin-dependent protein kinase/ kinase/ protein binding	func	protein binding	0	3	245.33	72.67	0.0715
KIRST.16437.C1	AT3G48750.1	CDC2/CDC2A/CDC2AAT/CDK2/CDKA;1 (CELL DIVISION CONTROL 2); cyclin-dependent protein kinase/ kinase/ protein binding	func	protein kinase activity	0	3	245.33	72.67	0.0715
KIRST.16437.C1	AT3G48750.1	CDC2/CDC2A/CDC2AAT/CDK2/CDKA;1 (CELL DIVISION CONTROL 2); cyclin-dependent protein kinase/ kinase/ protein binding	proc	response to cold	0	3	245.33	72.67	0.0715
KIRST.16467.C1	AT3G53670.1		proc	biological_process_unknown	6	0	259	77	2.1011
KIRST.16467.C1	AT3G53670.1		comp	cellular_component_unknown	6	0	259	77	2.1011
KIRST.16467.C1	AT3G53670.1		func	molecular_function_unknown	6	0	259	77	2.1011
KIRST.16470.C1	AT4G16720.1	60S ribosomal protein L15 (RPL15A)	comp	cytosolic ribosome (sensu Eukaryota)	1	4	446.67	132.33	0.1158
KIRST.16470.C1	AT4G16720.1	60S ribosomal protein L15 (RPL15A)	comp	ribosome	1	4	446.67	132.33	0.1158
KIRST.16470.C1	AT4G16720.1	60S ribosomal protein L15 (RPL15A)	func	structural constituent of ribosome	1	4	446.67	132.33	0.1158
KIRST.16470.C1	AT4G16720.1	60S ribosomal protein L15 (RPL15A)	proc	translation	1	4	446.67	132.33	0.1158
KIRST.16477.C1	AT1G18540.1	60S ribosomal protein L6 (RPL6A)	comp	cytosolic ribosome (sensu Eukaryota)	1	4	537	156	0.114
KIRST.16477.C1	AT1G18540.1	60S ribosomal protein L6 (RPL6A)	comp	intracellular	1	4	537	156	0.114
KIRST.16477.C1	AT1G18540.1	60S ribosomal protein L6 (RPL6A)	comp	ribosome	1	4	537	156	0.114
KIRST.16477.C1	AT1G18540.1	60S ribosomal protein L6 (RPL6A)	func	structural constituent of ribosome	1	4	537	156	0.114
KIRST.16477.C1	AT1G18540.1	60S ribosomal protein L6 (RPL6A)	proc	translation	1	4	537	156	0.114
KIRST.16493.C1	AT5G53650.1		proc	biological_process_unknown	1	2	143.67	42.33	0.1888
KIRST.16493.C1	AT5G53650.1		comp	endomembrane system	1	2	143.67	42.33	0.1888
KIRST.16493.C1	AT5G53650.1		func	molecular_function_unknown	1	2	143.67	42.33	0.1888
KIRST.16512.C1	AT4G02080.1	ASAR1 (Arabidopsis thaliana secretion-associated RAS super family 2); GTP binding	comp	endomembrane system	2	2	380.33	105.67	0.274
KIRST.16512.C1	AT4G02080.1	ASAR1 (Arabidopsis thaliana secretion-associated RAS super family 2); GTP binding	func	GTP binding	2	2	380.33	105.67	0.274
KIRST.16512.C1	AT4G02080.1	ASAR1 (Arabidopsis thaliana secretion-associated RAS super family 2); GTP binding	comp	intracellular	2	2	380.33	105.67	0.274
KIRST.16512.C1	AT4G02080.1	ASAR1 (Arabidopsis thaliana secretion-associated RAS super family 2); GTP binding	proc	intracellular protein transport	2	2	380.33	105.67	0.274
KIRST.16512.C1	AT4G02080.1	ASAR1 (Arabidopsis thaliana secretion-associated RAS super family 2); GTP binding	proc	small GTPase mediated signal transduction	2	2	380.33	105.67	0.274
KIRST.16533.C1	AT5G43050.1		proc	biological_process_unknown	2	4	352	113	0.1879
KIRST.16533.C1	AT5G43050.1		comp	chloroplast	2	4	352	113	0.1879
KIRST.16533.C1	AT5G43050.1		func	molecular_function_unknown	2	4	352	113	0.1879
KIRST.16548.C1	AT4G17720.1	RNA recognition motif (RRM)-containing protein	proc	biological_process_unknown	2	4	623.33	186.67	0.177
KIRST.16548.C1	AT4G17720.1	RNA recognition motif (RRM)-containing protein	func	nucleic acid binding	2	4	623.33	186.67	0.177
KIRST.16549.C1	AT5G64350.1	FKBP12 (FK506-binding protein 12 kD); FK506 binding / peptidyl-prolyl cis-trans isomerase	comp	chloroplast thylakoid lumen	1	2	257	76	0.1929
KIRST.16549.C1	AT5G64350.1	FKBP12 (FK506-binding protein 12 kD); FK506 binding / peptidyl-prolyl cis-trans isomerase	func	FK506 binding	1	2	257	76	0.1929
KIRST.16549.C1	AT5G64350.1	FKBP12 (FK506-binding protein 12 kD); FK506 binding / peptidyl-prolyl cis-trans isomerase	func	peptidyl-prolyl cis-trans isomerase activity	1	2	257	76	0.1929
KIRST.16549.C1	AT5G64350.1	FKBP12 (FK506-binding protein 12 kD); FK506 binding / peptidyl-prolyl cis-trans isomerase	proc	protein folding	1	2	257	76	0.1929
KIRST.1655.C1	AT1G32900.1	starch synthase, putative	proc	biosynthetic process	3	0	371.33	114.67	1.2369
KIRST.1655.C1	AT1G32900.1	starch synthase, putative	comp	chloroplast	3	0	371.33	114.67	1.2369
KIRST.1655.C1	AT1G32900.1	starch synthase, putative	proc	glucan biosynthetic process	3	0	371.33	114.67	1.2369
KIRST.1655.C1	AT1G32900.1	starch synthase, putative	func	transferase activity, transferring glycosyl groups	3	0	371.33	114.67	1.2369
KIRST.16554.C1	AT4G17510.1	ubiquitin carboxyl-terminal hydrolase, putative / ubiquitin thiolesterase, putative	comp	intracellular	2	2	491	130	0.2617
KIRST.16554.C1	AT4G17510.1	ubiquitin carboxyl-terminal hydrolase, putative / ubiquitin thiolesterase, putative	func	ubiquitin thiolesterase activity	2	2	491	130	0.2617
KIRST.16554.C1	AT4G17510.1	ubiquitin carboxyl-terminal hydrolase, putative / ubiquitin thiolesterase, putative	proc	ubiquitin-dependent protein catabolic process	2	2	491	130	0.2617
KIRST.16556.C1	AT1G16810.2		func	molecular_function_unknown	2	2	233.33	57.67	0.2405
KIRST.16558.C1	AT5G49720.1	KOR1 (KORRIGAN); hydrolase, hydrolyzing O-glycosyl compounds	func	hydrolase activity, hydrolyzing O-glycosyl compounds	1	2	174.33	56.67	0.2106
KIRST.16566.C1	AT5G01020.1	protein kinase family protein	func	kinase activity	0	3	460.67	142.33	0.0759
KIRST.16566.C1	AT5G01020.1	protein kinase family protein	proc	N-terminal protein myristoylation	0	3	460.67	142.33	0.0759
KIRST.16566.C1	AT5G01020.1	protein kinase family protein	proc	protein amino acid phosphorylation	0	3	460.67	142.33	0.0759
KIRST.1658.C1	AT1G17370.1	UBP1B (OLIGOURIDYLATE BINDING PROTEIN 1B); mRNA 3'-UTR binding	func	mRNA 3'-UTR binding	4	0	930.33	263.67	1.4186
KIRST.16587.C1	AT5G22580.1		proc	biological_process_unknown	5	2	249	66	0.5223
KIRST.16587.C1	AT5G22580.1		comp	cellular_component_unknown	5	2	249	66	0.5223
KIRST.16587.C1	AT5G22580.1		func	molecular_function_unknown	5	2	249	66	0.5223
KIRST.16607.C1	AT5G05340.1	peroxidase, putative	comp	endomembrane system	1	2	357	102	0.1874
KIRST.16607.C1	AT5G05340.1	peroxidase, putative	func	peroxidase activity	1	2	357	102	0.1874
KIRST.16607.C1	AT5G05340.1	peroxidase, putative	proc	response to oxidative stress	1	2	357	102	0.1874
KIRST.1661.C2	AT4G29100.1	ethylene-responsive family protein	proc	regulation of transcription	3	1	852.67	230.33	0.5388
KIRST.1661.C2	AT4G29100.1	ethylene-responsive family protein	func	transcription factor activity	3	1	852.67	230.33	0.5388
KIRST.16611.C1	AT2G30470.1	HSI2 (High-level expression of Sugar-Inducible gene 2); transcription factor/ transcriptional repressor	comp	mitochondrion	2	1	241.33	76.67	0.4721
KIRST.16611.C1	AT2G30470.1	HSI2 (High-level expression of Sugar-Inducible gene 2); transcription factor/ transcriptional repressor	comp	nucleus	2	1	241.33	76.67	0.4721
KIRST.16611.C1	AT2G30470.1	HSI2 (High-level expression of Sugar-Inducible gene 2); transcription factor/ transcriptional repressor	proc	response to abscisic acid stimulus	2	1	241.33	76.67	0.4721
KIRST.16611.C1	AT2G30470.1	HSI2 (High-level expression of Sugar-Inducible gene 2); transcription factor/ transcriptional repressor	proc	response to sucrose stimulus	2	1	241.33	76.67	0.4721
KIRST.16611.C1	AT2G30470.1	HSI2 (High-level expression of Sugar-Inducible gene 2); transcription factor/ transcriptional repressor	func	transcription factor activity	2	1	241.33	76.67	0.4721
KIRST.16611.C1	AT2G30470.1	HSI2 (High-level expression of Sugar-Inducible gene 2); transcription factor/ transcriptional repressor	func	transcriptional repressor activity	2	1	241.33	76.67	0.4721
KIRST.1662.C1	AT5G06370.1	NC domain-containing protein	proc	biological_process_unknown	0	3	566.67	183.33	0.0798
KIRST.1662.C1	AT5G06370.1	NC domain-containing protein	func	molecular_function_unknown	0	3	566.67	183.33	0.0798
KIRST.16650.C3	AT5G17420.1	IRX3 (IRREGULAR XYLEM 3, MURUS 10); cellulose synthase	proc	cellulose and pectin-containing secondary cell wall biogenesis	1	2	583.67	166.33	0.1881
KIRST.16650.C3	AT5G17420.1	IRX3 (IRREGULAR XYLEM 3, MURUS 10); cellulose synthase	proc	cellulose biosynthetic process	1	2	583.67	166.33	0.1881
KIRST.16650.C3	AT5G17420.1	IRX3 (IRREGULAR XYLEM 3, MURUS 10); cellulose synthase	func	cellulose synthase activity	1	2	583.67	166.33	0.1881
KIRST.16650.C3	AT5G17420.1	IRX3 (IRREGULAR XYLEM 3, MURUS 10); cellulose synthase	comp	plasma membrane	1	2	583.67	166.33	0.1881
KIRST.16658.C1	AT3G24360.2	enoyl-CoA hydratase/isomerase family protein			0	4	162.67	56.33	0.0653
KIRST.16661.C1	AT3G56170.1	CAN (CA-2+ DEPENDENT NUCLEASE); nuclease	proc	N-terminal protein myristoylation	2	1	52.67	13.33	0.354
KIRST.16661.C1	AT3G56170.1	CAN (CA-2+ DEPENDENT NUCLEASE); nuclease	func	nuclease activity	2	1	52.67	13.33	0.354
KIRST.1667.C1	AT4G37680.1	HHP4 (heptahelical protein 4); receptor	comp	integral to membrane	1	3	951.33	266.67	0.1389
KIRST.1667.C1	AT4G37680.1	HHP4 (heptahelical protein 4); receptor	func	receptor activity	1	3	951.33	266.67	0.1389
KIRST.1667.C1	AT4G37680.1	HHP4 (heptahelical protein 4); receptor	proc	response to hormone stimulus	1	3	951.33	266.67	0.1389
KIRST.1667.C1	AT4G37680.1	HHP4 (heptahelical protein 4); receptor	proc	response to sucrose stimulus	1	3	951.33	266.67	0.1389
KIRST.1667.C10	AT4G34980.1	SLP2 (subtilisin-like serine protease 2); subtilase	proc	proteolysis	4	3	972.67	308.33	0.3942
KIRST.1667.C10	AT4G34980.1	SLP2 (subtilisin-like serine protease 2); subtilase	func	subtilase activity	4	3	972.67	308.33	0.3942
KIRST.1669.C1	AT2G35550.4	ATBPC7/BBR/BPC7/BPC7 (BASIC PENTACYSTEINE 7)			1	3	459.33	134.67	0.1441
KIRST.16690.C1	AT3G01390.2	VMA10 (VACUOLAR MEMBRANE ATPASE 10)			2	1	260.33	69.67	0.3967
KIRST.16691.C1	AT3G54050.1	fructose-1,6-bisphosphatase, putative / D-fructose-1,6-bisphosphate 1-phosphohydrolase, putative / FBPase, putative	comp	chloroplast	2	13	798.33	224.67	0.0579
KIRST.16691.C1	AT3G54050.1	fructose-1,6-bisphosphatase, putative / D-fructose-1,6-bisphosphate 1-phosphohydrolase, putative / FBPase, putative	proc	fructose metabolic process	2	13	798.33	224.67	0.0579
KIRST.16691.C1	AT3G54050.1	fructose-1,6-bisphosphatase, putative / D-fructose-1,6-bisphosphate 1-phosphohydrolase, putative / FBPase, putative	func	fructose-bisphosphatase activity	2	13	798.33	224.67	0.0579
KIRST.16702.C1	AT2G05840.1	PAA2 (20S proteasome alpha subunit A2); peptidase	func	peptidase activity	0	4	578	160	0.0543
KIRST.16702.C1	AT2G05840.1	PAA2 (20S proteasome alpha subunit A2); peptidase	comp	proteasome core complex (sensu Eukaryota)	0	4	578	160	0.0543
KIRST.16702.C1	AT2G05840.1	PAA2 (20S proteasome alpha subunit A2); peptidase	proc	ubiquitin-dependent protein catabolic process	0	4	578	160	0.0543
KIRST.16705.C2	AT5G03740.1	HD2C (HISTONE DEACETYLASE 2C); nucleic acid binding / zinc ion binding	func	nucleic acid binding	3	1	218	61	0.5541
KIRST.16705.C2	AT5G03740.1	HD2C (HISTONE DEACETYLASE 2C); nucleic acid binding / zinc ion binding	func	zinc ion binding	3	1	218	61	0.5541
KIRST.16745.C1	AT1G03630.1	POR C (PROTOCHLOROPHYLLIDE OXIDOREDUCTASE); NADPH dehydrogenase/ oxidoreductase/ protochlorophyllide reductase	proc	chlorophyll biosynthetic process	1	2	311	97	0.2045
KIRST.16745.C1	AT1G03630.1	POR C (PROTOCHLOROPHYLLIDE OXIDOREDUCTASE); NADPH dehydrogenase/ oxidoreductase/ protochlorophyllide reductase	comp	chloroplast thylakoid membrane	1	2	311	97	0.2045
KIRST.16745.C1	AT1G03630.1	POR C (PROTOCHLOROPHYLLIDE OXIDOREDUCTASE); NADPH dehydrogenase/ oxidoreductase/ protochlorophyllide reductase	func	NADPH dehydrogenase activity	1	2	311	97	0.2045
KIRST.16745.C1	AT1G03630.1	POR C (PROTOCHLOROPHYLLIDE OXIDOREDUCTASE); NADPH dehydrogenase/ oxidoreductase/ protochlorophyllide reductase	func	oxidoreductase activity	1	2	311	97	0.2045
KIRST.16745.C1	AT1G03630.1	POR C (PROTOCHLOROPHYLLIDE OXIDOREDUCTASE); NADPH dehydrogenase/ oxidoreductase/ protochlorophyllide reductase	func	protochlorophyllide reductase activity	1	2	311	97	0.2045
KIRST.16794.C2	AT1G53750.1	RPT1A (regulatory particle triple-A 1A); ATPase	func	ATPase activity	3	4	1008.33	269.67	0.2119
KIRST.16794.C2	AT1G53750.1	RPT1A (regulatory particle triple-A 1A); ATPase	comp	nucleus	3	4	1008.33	269.67	0.2119
KIRST.16794.C2	AT1G53750.1	RPT1A (regulatory particle triple-A 1A); ATPase	comp	proteasome regulatory particle, base subcomplex (sensu Eukaryota)	3	4	1008.33	269.67	0.2119
KIRST.16794.C2	AT1G53750.1	RPT1A (regulatory particle triple-A 1A); ATPase	proc	ubiquitin-dependent protein catabolic process	3	4	1008.33	269.67	0.2119
KIRST.16797.C1	AT5G42765.1		proc	biological_process_unknown	3	1	385.33	109.67	0.5662
KIRST.168.C1	AT3G20860.1	protein kinase family protein	func	kinase activity	1	2	130.67	40.33	0.1974
KIRST.168.C1	AT3G20860.1	protein kinase family protein	proc	protein amino acid phosphorylation	1	2	130.67	40.33	0.1974
KIRST.16803.C1	AT1G42960.1		proc	biological_process_unknown	1	2	176	49	0.1793
KIRST.16803.C1	AT1G42960.1		comp	chloroplast inner membrane	1	2	176	49	0.1793
KIRST.16803.C1	AT1G42960.1		comp	chloroplast thylakoid membrane	1	2	176	49	0.1793
KIRST.16803.C1	AT1G42960.1		func	molecular_function_unknown	1	2	176	49	0.1793
KIRST.16818.C1	AT1G45474.2	LHCA5 (Photosystem I light harvesting complex gene 5)	comp	light-harvesting complex	2	1	271.33	79.67	0.4362
KIRST.16818.C1	AT1G45474.2	LHCA5 (Photosystem I light harvesting complex gene 5)	proc	photosynthesis	2	1	271.33	79.67	0.4362
KIRST.1684.C1	AT4G11600.1	ATGPX6 (GLUTATHIONE PEROXIDASE 6); glutathione peroxidase	func	glutathione peroxidase activity	3	4	374.33	99.67	0.2073
KIRST.16844.C1	AT2G01850.1	EXGT-A3 (endo-xyloglucan transferase A3); hydrolase, acting on glycosyl bonds	comp	apoplast	5	4	666.67	173.33	0.3078
KIRST.16844.C1	AT2G01850.1	EXGT-A3 (endo-xyloglucan transferase A3); hydrolase, acting on glycosyl bonds	comp	cell wall	5	4	666.67	173.33	0.3078
KIRST.16844.C1	AT2G01850.1	EXGT-A3 (endo-xyloglucan transferase A3); hydrolase, acting on glycosyl bonds	comp	endomembrane system	5	4	666.67	173.33	0.3078
KIRST.16844.C1	AT2G01850.1	EXGT-A3 (endo-xyloglucan transferase A3); hydrolase, acting on glycosyl bonds	func	hydrolase activity, acting on glycosyl bonds	5	4	666.67	173.33	0.3078
KIRST.16844.C1	AT2G01850.1	EXGT-A3 (endo-xyloglucan transferase A3); hydrolase, acting on glycosyl bonds	func	xyloglucan:xyloglucosyl transferase activity	5	4	666.67	173.33	0.3078
KIRST.16859.C1	AT5G10770.1	chloroplast nucleoid DNA-binding protein, putative	func	DNA binding	3	4	535.33	166.67	0.2453
KIRST.16859.C1	AT5G10770.1	chloroplast nucleoid DNA-binding protein, putative	proc	proteolysis	3	4	535.33	166.67	0.2453
KIRST.16862.C1	AT2G36530.1	LOS2 (Low expression of osmotically responsive genes 1); phosphopyruvate hydratase	comp	mitochondrial envelope	2	4	96.67	29.33	0.1639
KIRST.16862.C1	AT2G36530.1	LOS2 (Low expression of osmotically responsive genes 1); phosphopyruvate hydratase	comp	mitochondrion	2	4	96.67	29.33	0.1639
KIRST.16862.C1	AT2G36530.1	LOS2 (Low expression of osmotically responsive genes 1); phosphopyruvate hydratase	func	phosphopyruvate hydratase activity	2	4	96.67	29.33	0.1639
KIRST.16873.C1	AT1G33540.1	SCPL18 (serine carboxypeptidase-like 18); serine carboxypeptidase	comp	endomembrane system	1	2	625	173	0.1828
KIRST.16873.C1	AT1G33540.1	SCPL18 (serine carboxypeptidase-like 18); serine carboxypeptidase	proc	proteolysis	1	2	625	173	0.1828
KIRST.16873.C1	AT1G33540.1	SCPL18 (serine carboxypeptidase-like 18); serine carboxypeptidase	func	serine carboxypeptidase activity	1	2	625	173	0.1828
KIRST.16877.C1	AT3G06035.1		comp	anchored to membrane	5	5	352	98	0.27
KIRST.16877.C1	AT3G06035.1		proc	biological_process_unknown	5	5	352	98	0.27
KIRST.16877.C1	AT3G06035.1		func	molecular_function_unknown	5	5	352	98	0.27
KIRST.16883.C1	AT4G18480.1	CHLI1 (CHLORINA 42); magnesium chelatase	proc	chlorophyll biosynthetic process	0	5	143.33	45.67	0.0485
KIRST.16883.C1	AT4G18480.1	CHLI1 (CHLORINA 42); magnesium chelatase	comp	chloroplast	0	5	143.33	45.67	0.0485
KIRST.16883.C1	AT4G18480.1	CHLI1 (CHLORINA 42); magnesium chelatase	func	magnesium chelatase activity	0	5	143.33	45.67	0.0485
KIRST.1690.C1	AT1G01360.1		comp	cellular_component_unknown	2	1	428.33	117.67	0.4093
KIRST.16906.C1	AT4G25570.1	ACYB-2 (Arabidopsis cytochrome b561 -2); carbon-monoxide oxygenase	func	carbon-monoxide oxygenase activity	2	3	438.67	128.33	0.2158
KIRST.16906.C1	AT4G25570.1	ACYB-2 (Arabidopsis cytochrome b561 -2); carbon-monoxide oxygenase	proc	electron transport	2	3	438.67	128.33	0.2158
KIRST.16906.C1	AT4G25570.1	ACYB-2 (Arabidopsis cytochrome b561 -2); carbon-monoxide oxygenase	comp	integral to membrane	2	3	438.67	128.33	0.2158
KIRST.16912.C1	AT5G17770.1	ATCBR (NADH:CYTOCHROME B5 REDUCTASE 1)	comp	cellulose and pectin-containing cell wall	4	3	648.33	182.67	0.3488
KIRST.16921.C1	AT5G62200.1	embryo-specific protein-related	comp	anchored to membrane	0	4	243.33	65.67	0.0513
KIRST.16921.C1	AT5G62200.1	embryo-specific protein-related	proc	biological_process_unknown	0	4	243.33	65.67	0.0513
KIRST.16921.C1	AT5G62200.1	embryo-specific protein-related	func	molecular_function_unknown	0	4	243.33	65.67	0.0513
KIRST.16942.C1	AT2G37870.1	protease inhibitor/seed storage/lipid transfer protein (LTP) family protein	comp	endomembrane system	0	5	253	86	0.0541
KIRST.16942.C1	AT2G37870.1	protease inhibitor/seed storage/lipid transfer protein (LTP) family protein	func	lipid binding	0	5	253	86	0.0541
KIRST.16942.C1	AT2G37870.1	protease inhibitor/seed storage/lipid transfer protein (LTP) family protein	proc	lipid transport	0	5	253	86	0.0541
KIRST.16982.C1	AT5G41910.1	RNA polymerase II mediator complex protein-related	proc	biological_process_unknown	1	2	238.33	64.67	0.1762
KIRST.16982.C1	AT5G41910.1	RNA polymerase II mediator complex protein-related	comp	cellular_component_unknown	1	2	238.33	64.67	0.1762
KIRST.16982.C1	AT5G41910.1	RNA polymerase II mediator complex protein-related	func	molecular_function_unknown	1	2	238.33	64.67	0.1762
KIRST.16987.C1	AT3G62020.1	GLP10 (GERMIN-LIKE PROTEIN 10); manganese ion binding / metal ion binding / nutrient reservoir	proc	biological_process_unknown	3	5	344	115	0.2167
KIRST.16987.C1	AT3G62020.1	GLP10 (GERMIN-LIKE PROTEIN 10); manganese ion binding / metal ion binding / nutrient reservoir	comp	cellulose and pectin-containing cell wall	3	5	344	115	0.2167
KIRST.16987.C1	AT3G62020.1	GLP10 (GERMIN-LIKE PROTEIN 10); manganese ion binding / metal ion binding / nutrient reservoir	func	manganese ion binding	3	5	344	115	0.2167
KIRST.16987.C1	AT3G62020.1	GLP10 (GERMIN-LIKE PROTEIN 10); manganese ion binding / metal ion binding / nutrient reservoir	func	metal ion binding	3	5	344	115	0.2167
KIRST.16987.C1	AT3G62020.1	GLP10 (GERMIN-LIKE PROTEIN 10); manganese ion binding / metal ion binding / nutrient reservoir	func	nutrient reservoir activity	3	5	344	115	0.2167
KIRST.16990.C1	AT1G60420.1	DC1 domain-containing protein	proc	cell redox homeostasis	2	5	140	43	0.1408
KIRST.16990.C1	AT1G60420.1	DC1 domain-containing protein	comp	cellular_component_unknown	2	5	140	43	0.1408
KIRST.16990.C1	AT1G60420.1	DC1 domain-containing protein	func	electron carrier activity	2	5	140	43	0.1408
KIRST.16990.C1	AT1G60420.1	DC1 domain-containing protein	proc	electron transport	2	5	140	43	0.1408
KIRST.16990.C1	AT1G60420.1	DC1 domain-containing protein	func	oxidoreductase activity	2	5	140	43	0.1408
KIRST.16990.C1	AT1G60420.1	DC1 domain-containing protein	func	protein disulfide oxidoreductase activity	2	5	140	43	0.1408
KIRST.16990.C2	AT1G60420.1	DC1 domain-containing protein	proc	cell redox homeostasis	2	1	104.33	30.67	0.4297
KIRST.16990.C2	AT1G60420.1	DC1 domain-containing protein	comp	cellular_component_unknown	2	1	104.33	30.67	0.4297
KIRST.16990.C2	AT1G60420.1	DC1 domain-containing protein	func	electron carrier activity	2	1	104.33	30.67	0.4297
KIRST.16990.C2	AT1G60420.1	DC1 domain-containing protein	proc	electron transport	2	1	104.33	30.67	0.4297
KIRST.16990.C2	AT1G60420.1	DC1 domain-containing protein	func	oxidoreductase activity	2	1	104.33	30.67	0.4297
KIRST.16990.C2	AT1G60420.1	DC1 domain-containing protein	func	protein disulfide oxidoreductase activity	2	1	104.33	30.67	0.4297
KIRST.17001.C1	AT1G48630.1	guanine nucleotide-binding family protein / activated protein kinase C receptor, putative / RACK, putative	proc	biological_process_unknown	0	3	365.67	102.33	0.0682
KIRST.17001.C1	AT1G48630.1	guanine nucleotide-binding family protein / activated protein kinase C receptor, putative / RACK, putative	comp	cellular_component_unknown	0	3	365.67	102.33	0.0682
KIRST.17001.C1	AT1G48630.1	guanine nucleotide-binding family protein / activated protein kinase C receptor, putative / RACK, putative	func	nucleotide binding	0	3	365.67	102.33	0.0682
KIRST.17053.C1	AT5G03455.1	CDC25			5	6	283.67	85.33	0.247
KIRST.17100.C1	AT5G54680.1	ILR3 (IAA-LEUCINE RESISTANT3); DNA binding / transcription factor	func	DNA binding	1	6	517.67	145.33	0.0778
KIRST.17100.C1	AT5G54680.1	ILR3 (IAA-LEUCINE RESISTANT3); DNA binding / transcription factor	comp	nucleus	1	6	517.67	145.33	0.0778
KIRST.17100.C1	AT5G54680.1	ILR3 (IAA-LEUCINE RESISTANT3); DNA binding / transcription factor	proc	regulation of transcription	1	6	517.67	145.33	0.0778
KIRST.17100.C1	AT5G54680.1	ILR3 (IAA-LEUCINE RESISTANT3); DNA binding / transcription factor	func	transcription factor activity	1	6	517.67	145.33	0.0778
KIRST.1714.C1	AT5G12250.1	TUB6 (BETA-6 TUBULIN)			0	8	989.33	267.67	0.0294
KIRST.1714.C3	AT4G21960.1	PRXR1 (peroxidase 42); peroxidase	comp	endomembrane system	4	8	733.67	202.33	0.1493
KIRST.1714.C3	AT4G21960.1	PRXR1 (peroxidase 42); peroxidase	func	peroxidase activity	4	8	733.67	202.33	0.1493
KIRST.1714.C3	AT4G21960.1	PRXR1 (peroxidase 42); peroxidase	proc	response to oxidative stress	4	8	733.67	202.33	0.1493
KIRST.1714.C4	AT4G21960.1	PRXR1 (peroxidase 42); peroxidase	comp	endomembrane system	5	5	707.33	192.67	0.2682
KIRST.1714.C4	AT4G21960.1	PRXR1 (peroxidase 42); peroxidase	func	peroxidase activity	5	5	707.33	192.67	0.2682
KIRST.1714.C4	AT4G21960.1	PRXR1 (peroxidase 42); peroxidase	proc	response to oxidative stress	5	5	707.33	192.67	0.2682
KIRST.1717.C2	AT1G47710.1	serpin, putative / serine protease inhibitor, putative	proc	biological_process_unknown	3	0	700.33	199.67	1.1409
KIRST.1717.C2	AT1G47710.1	serpin, putative / serine protease inhibitor, putative	comp	cellular_component_unknown	3	0	700.33	199.67	1.1409
KIRST.1717.C2	AT1G47710.1	serpin, putative / serine protease inhibitor, putative	func	serine-type endopeptidase inhibitor activity	3	0	700.33	199.67	1.1409
KIRST.17185.C2	AT4G09320.1	NDPK1 (nucleoside diphosphate kinase 1); ATP binding / nucleoside diphosphate kinase	func	ATP binding	2	1	350.67	93.33	0.3958
KIRST.17185.C2	AT4G09320.1	NDPK1 (nucleoside diphosphate kinase 1); ATP binding / nucleoside diphosphate kinase	comp	cellular_component_unknown	2	1	350.67	93.33	0.3958
KIRST.17185.C2	AT4G09320.1	NDPK1 (nucleoside diphosphate kinase 1); ATP binding / nucleoside diphosphate kinase	proc	CTP biosynthetic process	2	1	350.67	93.33	0.3958
KIRST.17185.C2	AT4G09320.1	NDPK1 (nucleoside diphosphate kinase 1); ATP binding / nucleoside diphosphate kinase	proc	GTP biosynthetic process	2	1	350.67	93.33	0.3958
KIRST.17185.C2	AT4G09320.1	NDPK1 (nucleoside diphosphate kinase 1); ATP binding / nucleoside diphosphate kinase	func	nucleoside diphosphate kinase activity	2	1	350.67	93.33	0.3958
KIRST.17185.C2	AT4G09320.1	NDPK1 (nucleoside diphosphate kinase 1); ATP binding / nucleoside diphosphate kinase	proc	nucleotide metabolic process	2	1	350.67	93.33	0.3958
KIRST.17185.C2	AT4G09320.1	NDPK1 (nucleoside diphosphate kinase 1); ATP binding / nucleoside diphosphate kinase	proc	pyrimidine deoxyribonucleoside interconversion	2	1	350.67	93.33	0.3958
KIRST.17185.C2	AT4G09320.1	NDPK1 (nucleoside diphosphate kinase 1); ATP binding / nucleoside diphosphate kinase	proc	pyrimidine ribonucleotide metabolic process	2	1	350.67	93.33	0.3958
KIRST.17185.C2	AT4G09320.1	NDPK1 (nucleoside diphosphate kinase 1); ATP binding / nucleoside diphosphate kinase	proc	UTP biosynthetic process	2	1	350.67	93.33	0.3958
KIRST.17202.C1	AT5G10360.1	EMB3010 (EMBRYO DEFECTIVE 3010); structural constituent of ribosome	comp	cytosolic small ribosomal subunit (sensu Eukaryota)	0	11	460.33	139.67	0.0238
KIRST.17202.C1	AT5G10360.1	EMB3010 (EMBRYO DEFECTIVE 3010); structural constituent of ribosome	proc	embryonic development ending in seed dormancy	0	11	460.33	139.67	0.0238
KIRST.17202.C1	AT5G10360.1	EMB3010 (EMBRYO DEFECTIVE 3010); structural constituent of ribosome	func	structural constituent of ribosome	0	11	460.33	139.67	0.0238
KIRST.17202.C1	AT5G10360.1	EMB3010 (EMBRYO DEFECTIVE 3010); structural constituent of ribosome	proc	translation	0	11	460.33	139.67	0.0238
KIRST.17205.C1	AT1G55910.1	ZIP11 (ZINC TRANSPORTER 11 PRECURSOR); cation transporter	func	cation transmembrane transporter activity	1	3	306.67	89.33	0.1419
KIRST.17205.C1	AT1G55910.1	ZIP11 (ZINC TRANSPORTER 11 PRECURSOR); cation transporter	proc	cation transport	1	3	306.67	89.33	0.1419
KIRST.17205.C1	AT1G55910.1	ZIP11 (ZINC TRANSPORTER 11 PRECURSOR); cation transporter	comp	endomembrane system	1	3	306.67	89.33	0.1419
KIRST.17205.C1	AT1G55910.1	ZIP11 (ZINC TRANSPORTER 11 PRECURSOR); cation transporter	comp	membrane	1	3	306.67	89.33	0.1419
KIRST.17227.C2	AT5G55990.1	CBL2 (calcineurin B-like protein 2); calcium ion binding	func	calcium ion binding	2	3	543	135	0.1834
KIRST.17227.C2	AT5G55990.1	CBL2 (calcineurin B-like protein 2); calcium ion binding	comp	endomembrane system	2	3	543	135	0.1834
KIRST.17270.C1	AT3G62360.1		comp	cellulose and pectin-containing cell wall	1	3	425	118	0.1361
KIRST.17283.C1	AT5G65205.1	short-chain dehydrogenase/reductase (SDR) family protein	comp	cellular_component_unknown	2	1	302	85	0.4183
KIRST.17283.C1	AT5G65205.1	short-chain dehydrogenase/reductase (SDR) family protein	proc	metabolic process	2	1	302	85	0.4183
KIRST.17283.C1	AT5G65205.1	short-chain dehydrogenase/reductase (SDR) family protein	func	oxidoreductase activity	2	1	302	85	0.4183
KIRST.1730.C1	AT3G47860.1	apolipoprotein D-related	func	binding	3	2	741.33	191.67	0.3423
KIRST.1730.C1	AT3G47860.1	apolipoprotein D-related	comp	chloroplast thylakoid membrane	3	2	741.33	191.67	0.3423
KIRST.1730.C1	AT3G47860.1	apolipoprotein D-related	proc	transport	3	2	741.33	191.67	0.3423
KIRST.1730.C1	AT3G47860.1	apolipoprotein D-related	func	transporter activity	3	2	741.33	191.67	0.3423
KIRST.1732.C3	AT1G60710.1	ATB2; oxidoreductase	func	oxidoreductase activity	3	3	797.67	225.33	0.2801
KIRST.17378.C1	AT2G15860.1		func	molecular_function_unknown	1	2	263.67	72.33	0.1787
KIRST.1739.C2	AT5G19530.2	ACL5 (ACAULIS 5)			1	6	725	187	0.072
KIRST.1739.C4	AT3G55010.2	phosphoribosylformylglycinamidine cyclo-ligase, chloroplast / phosphoribosyl-aminoimidazole synthetase / AIR synthase (PUR5)	comp	chloroplast	2	1	511.33	154.67	0.4516
KIRST.1739.C4	AT3G55010.2	phosphoribosylformylglycinamidine cyclo-ligase, chloroplast / phosphoribosyl-aminoimidazole synthetase / AIR synthase (PUR5)	comp	cytoplasm	2	1	511.33	154.67	0.4516
KIRST.1739.C4	AT3G55010.2	phosphoribosylformylglycinamidine cyclo-ligase, chloroplast / phosphoribosyl-aminoimidazole synthetase / AIR synthase (PUR5)	func	phosphoribosylformylglycinamidine cyclo-ligase activity	2	1	511.33	154.67	0.4516
KIRST.1741.C1	AT1G56420.1		proc	biological_process_unknown	2	1	351	96	0.4069
KIRST.1741.C1	AT1G56420.1		comp	cellular_component_unknown	2	1	351	96	0.4069
KIRST.1741.C1	AT1G56420.1		func	molecular_function_unknown	2	1	351	96	0.4069
KIRST.1744.C14	AT5G62930.1	GDSL-motif lipase/hydrolase family protein	func	carboxylesterase activity	1	3	557.33	159.67	0.1412
KIRST.1744.C14	AT5G62930.1	GDSL-motif lipase/hydrolase family protein	comp	cellular_component_unknown	1	3	557.33	159.67	0.1412
KIRST.1744.C14	AT5G62930.1	GDSL-motif lipase/hydrolase family protein	proc	lipid metabolic process	1	3	557.33	159.67	0.1412
KIRST.1744.C2	AT2G39730.1	RCA (RUBISCO ACTIVASE)	comp	chloroplast thylakoid membrane	4	4	1121.67	303.33	0.2682
KIRST.1744.C2	AT2G39730.1	RCA (RUBISCO ACTIVASE)	comp	plastoglobule	4	4	1121.67	303.33	0.2682
KIRST.1744.C22	AT3G44100.1	MD-2-related lipid recognition domain-containing protein / ML domain-containing protein	comp	anchored to membrane	2	5	301.67	85.33	0.1356
KIRST.1744.C22	AT3G44100.1	MD-2-related lipid recognition domain-containing protein / ML domain-containing protein	proc	biological_process_unknown	2	5	301.67	85.33	0.1356
KIRST.1744.C22	AT3G44100.1	MD-2-related lipid recognition domain-containing protein / ML domain-containing protein	func	molecular_function_unknown	2	5	301.67	85.33	0.1356
KIRST.1744.C3	AT5G60020.1	LAC17 (laccase 17); copper ion binding / oxidoreductase	func	copper ion binding	3	2	857	256	0.3964
KIRST.1744.C3	AT5G60020.1	LAC17 (laccase 17); copper ion binding / oxidoreductase	comp	endomembrane system	3	2	857	256	0.3964
KIRST.1744.C3	AT5G60020.1	LAC17 (laccase 17); copper ion binding / oxidoreductase	func	oxidoreductase activity	3	2	857	256	0.3964
KIRST.1744.C6	AT2G39730.2	RCA (RUBISCO ACTIVASE)			1	3	1046.67	282.33	0.1338
KIRST.176.C1	AT5G48335.1		proc	biological_process_unknown	2	3	209.67	57.33	0.1973
KIRST.176.C1	AT5G48335.1		comp	chloroplast	2	3	209.67	57.33	0.1973
KIRST.176.C1	AT5G48335.1		func	molecular_function_unknown	2	3	209.67	57.33	0.1973
KIRST.1760.C1	AT1G08460.1	HDA08 (histone deacetylase 8); histone deacetylase	comp	cellular_component_unknown	2	3	652.33	196.67	0.2237
KIRST.1760.C1	AT1G08460.1	HDA08 (histone deacetylase 8); histone deacetylase	func	histone deacetylase activity	2	3	652.33	196.67	0.2237
KIRST.1760.C1	AT1G08460.1	HDA08 (histone deacetylase 8); histone deacetylase	proc	histone deacetylation	2	3	652.33	196.67	0.2237
KIRST.1763.C2	AT1G74270.1	60S ribosomal protein L35a (RPL35aC)	comp	ribosome	0	5	264.67	71.33	0.0425
KIRST.1763.C2	AT1G74270.1	60S ribosomal protein L35a (RPL35aC)	proc	ribosome biogenesis and assembly	0	5	264.67	71.33	0.0425
KIRST.1763.C2	AT1G74270.1	60S ribosomal protein L35a (RPL35aC)	func	structural constituent of ribosome	0	5	264.67	71.33	0.0425
KIRST.1763.C2	AT1G74270.1	60S ribosomal protein L35a (RPL35aC)	proc	translation	0	5	264.67	71.33	0.0425
KIRST.1765.C1	AT1G16190.1	DNA repair protein RAD23, putative	proc	base-excision repair	1	3	892.33	268.67	0.1493
KIRST.1765.C1	AT1G16190.1	DNA repair protein RAD23, putative	func	damaged DNA binding	1	3	892.33	268.67	0.1493
KIRST.1765.C1	AT1G16190.1	DNA repair protein RAD23, putative	comp	nucleus	1	3	892.33	268.67	0.1493
KIRST.1765.C1	AT1G16190.1	DNA repair protein RAD23, putative	proc	ubiquitin cycle	1	3	892.33	268.67	0.1493
KIRST.1772.C1	AT3G58810.2	MTPA2; efflux permease/ zinc ion transporter	func	efflux transmembrane transporter activity	8	5	934.67	247.33	0.393
KIRST.1772.C1	AT3G58810.2	MTPA2; efflux permease/ zinc ion transporter	func	zinc ion transmembrane transporter activity	8	5	934.67	247.33	0.393
KIRST.1772.C1	AT3G58810.2	MTPA2; efflux permease/ zinc ion transporter	proc	zinc ion transport	8	5	934.67	247.33	0.393
KIRST.1781.C1	AT2G24820.1	TIC55 (TRANSLOCON AT THE INNER ENVELOPE MEMBRANE OF CHLOROPLASTS 55); oxidoreductase	comp	chloroplast	1	2	747.67	200.33	0.1772
KIRST.1781.C1	AT2G24820.1	TIC55 (TRANSLOCON AT THE INNER ENVELOPE MEMBRANE OF CHLOROPLASTS 55); oxidoreductase	proc	electron transport	1	2	747.67	200.33	0.1772
KIRST.1781.C1	AT2G24820.1	TIC55 (TRANSLOCON AT THE INNER ENVELOPE MEMBRANE OF CHLOROPLASTS 55); oxidoreductase	func	oxidoreductase activity	1	2	747.67	200.33	0.1772
KIRST.1786.C1	AT5G47630.2	acyl carrier family protein / ACP family protein			1	2	303.33	80.67	0.1736
KIRST.17871.C1	AT4G17830.1	peptidase M20/M25/M40 family protein	func	metallopeptidase activity	1	2	607.67	172.33	0.1873
KIRST.17871.C1	AT4G17830.1	peptidase M20/M25/M40 family protein	proc	proteolysis	1	2	607.67	172.33	0.1873
KIRST.1795.C1	AT2G45740.3	PEX11D	comp	peroxisomal membrane	4	2	417	129	0.5117
KIRST.1795.C1	AT2G45740.3	PEX11D	proc	peroxisome fission	4	2	417	129	0.5117
KIRST.1799.C1	AT5G56130.1	transducin family protein / WD-40 repeat family protein	proc	biological_process_unknown	2	6	738.67	197.33	0.1121
KIRST.1799.C1	AT5G56130.1	transducin family protein / WD-40 repeat family protein	comp	cellular_component_unknown	2	6	738.67	197.33	0.1121
KIRST.1799.C1	AT5G56130.1	transducin family protein / WD-40 repeat family protein	func	nucleotide binding	2	6	738.67	197.33	0.1121
KIRST.18.C10	AT5G11420.1		proc	biological_process_unknown	4	9	800.67	231.33	0.1408
KIRST.18.C10	AT5G11420.1		comp	endomembrane system	4	9	800.67	231.33	0.1408
KIRST.18.C10	AT5G11420.1		func	molecular_function_unknown	4	9	800.67	231.33	0.1408
KIRST.18.C18	AT5G60390.1	elongation factor 1-alpha / EF-1-alpha	func	calmodulin binding	4	16	1023.33	284.67	0.0788
[truncated: 3,953 more rows]
