# Supplementary material for: High-throughput gene and SNP discovery in Eucalyptus grandis, an uncharacterized genome
Source: BMC Genomics. 2008 Jun 30;9:312. doi: 10.1186/1471-2164-9-312 (PMC2483731; doi:10.1186/1471-2164-9-312)
Supplement: Additional file 2 — Annotation and β estimates for 2,392 contigs. Annotation of 2,392 contigs for which β was estimated. Provided for each contig are the sequence length, number of non- and synonymous nucleotides sites, average sequencing depth (reads/nt), number of SNPs in non-coding (nc), non-synonymous (ns) and synonymous (s) sites. [file 1471-2164-9-312-S2.xls]

## Sheet: Beta supplemental table
Contig ID	Arabidopsis best hit	TAIR7 annotation	Ontology	GO term	Seq length	Non-syn sites	Syn sites	Seq depth/nt	nc SNP	ns SNP	s SNP	β	βn	βs
contig00028					616	308	99	16	0	0	0	0.00048923	0.00097846	0.0030441
contig00322	AT5G59720.1	HSP18.2 (HEAT SHOCK PROTEIN 18.2)	proc	heat acclimation	734	367	117	21	0	0	0	0.00041733	0.00075736	0.00237566
contig00322	AT5G59720.1	HSP18.2 (HEAT SHOCK PROTEIN 18.2)	proc	response to heat	734	367	117	21	0	0	0	0.00041733	0.00075736	0.00237566
contig00322	AT5G59720.1	HSP18.2 (HEAT SHOCK PROTEIN 18.2)	proc	response to high light intensity	734	367	117	21	0	0	0	0.00041733	0.00075736	0.00237566
contig00322	AT5G59720.1	HSP18.2 (HEAT SHOCK PROTEIN 18.2)	proc	response to hydrogen peroxide	734	367	117	21	0	0	0	0.00041733	0.00075736	0.00237566
contig00641	AT1G60420.1	DC1 domain-containing protein	proc	cell redox homeostasis	817	409	131	18	0	0	0	0.00042445	0.00071084	0.00221935
contig00641	AT1G60420.1	DC1 domain-containing protein	comp	cellular_component_unknown	817	409	131	18	0	0	0	0.00042445	0.00071084	0.00221935
contig00641	AT1G60420.1	DC1 domain-containing protein	func	electron carrier activity	817	409	131	18	0	0	0	0.00042445	0.00071084	0.00221935
contig00641	AT1G60420.1	DC1 domain-containing protein	proc	electron transport	817	409	131	18	0	0	0	0.00042445	0.00071084	0.00221935
contig00641	AT1G60420.1	DC1 domain-containing protein	func	oxidoreductase activity	817	409	131	18	0	0	0	0.00042445	0.00071084	0.00221935
contig00641	AT1G60420.1	DC1 domain-containing protein	func	protein disulfide oxidoreductase activity	817	409	131	18	0	0	0	0.00042445	0.00071084	0.00221935
contig00887	AT2G30860.1	ATGSTF9 (Arabidopsis thaliana Glutathione S-transferase (class phi) 9); glutathione transferase	func	glutathione transferase activity	577	387	111	42	0	1	1	0.00120832	0.00120103	0.00418738
contig00976	AT4G34880.1	amidase family protein	proc	acrylonitrile catabolic process	640	320	102	10	0	0	0	0.00055666	0.00110464	0.00346555
contig00976	AT4G34880.1	amidase family protein	proc	aldoxime metabolic process	640	320	102	10	0	0	0	0.00055666	0.00110464	0.00346555
contig00976	AT4G34880.1	amidase family protein	func	amidase activity	640	320	102	10	0	0	0	0.00055666	0.00110464	0.00346555
contig00976	AT4G34880.1	amidase family protein	comp	endomembrane system	640	320	102	10	0	0	0	0.00055666	0.00110464	0.00346555
contig01012	AT4G31870.1	ATGPX7 (GLUTATHIONE PEROXIDASE 7); glutathione peroxidase	func	glutathione peroxidase activity	1166	389	103	24	4	2	0	0.00191273	0.00206521	0.00259989
contig01012	AT4G31870.1	ATGPX7 (GLUTATHIONE PEROXIDASE 7); glutathione peroxidase	proc	response to oxidative stress	1166	389	103	24	4	2	0	0.00191273	0.00206521	0.00259989
contig01278					1682	841	269	18	0	0	0	0.00019525	0.0003457	0.0010808
contig01310					482	241	77	10	0	0	0	0.00137002	0.00146675	0.00459072
contig01332	AT1G70180.2	sterile alpha motif (SAM) domain-containing protein	proc	regulation of transcription, DNA-dependent	1235	618	198	82	0	0	0	0.00051379	0.00032507	0.0010146
contig01332	AT1G70180.2	sterile alpha motif (SAM) domain-containing protein	func	transcription factor activity	1235	618	198	82	0	0	0	0.00051379	0.00032507	0.0010146
contig01404	AT1G04980.1	ATPDIL2-2 (PDI-LIKE 2-2); thiol-disulfide exchange intermediate	proc	cell redox homeostasis	1641	899	265	20	0	0	1	0.00037508	0.00031354	0.00212732
contig01404	AT1G04980.1	ATPDIL2-2 (PDI-LIKE 2-2); thiol-disulfide exchange intermediate	comp	cellulose and pectin-containing cell wall	1641	899	265	20	0	0	1	0.00037508	0.00031354	0.00212732
contig01404	AT1G04980.1	ATPDIL2-2 (PDI-LIKE 2-2); thiol-disulfide exchange intermediate	func	thiol-disulfide exchange intermediate activity	1641	899	265	20	0	0	1	0.00037508	0.00031354	0.00212732
contig01526	AT1G36240.1	60S ribosomal protein L30 (RPL30A)	comp	intracellular	634	317	101	76	0	0	0	0.00082599	0.00064361	0.00202005
contig01526	AT1G36240.1	60S ribosomal protein L30 (RPL30A)	comp	ribosome	634	317	101	76	0	0	0	0.00082599	0.00064361	0.00202005
contig01526	AT1G36240.1	60S ribosomal protein L30 (RPL30A)	func	structural constituent of ribosome	634	317	101	76	0	0	0	0.00082599	0.00064361	0.00202005
contig01526	AT1G36240.1	60S ribosomal protein L30 (RPL30A)	proc	translation	634	317	101	76	0	0	0	0.00082599	0.00064361	0.00202005
contig01645	AT5G25610.1	RD22 (RESPONSIVE TO DESSICATION 22)	comp	endomembrane system	1368	575	157	52	0	3	1	0.00107529	0.00153946	0.00281907
contig01839	AT1G31490.1	transferase family protein	proc	biological_process_unknown	1230	818	238	13	0	1	1	0.00078597	0.00078789	0.00270796
contig01839	AT1G31490.1	transferase family protein	comp	cellular_component_unknown	1230	818	238	13	0	1	1	0.00078597	0.00078789	0.00270796
contig01839	AT1G31490.1	transferase family protein	func	transferase activity	1230	818	238	13	0	1	1	0.00078597	0.00078789	0.00270796
contig01920	AT5G16990.1	NADP-dependent oxidoreductase, putative	comp	cellular_component_unknown	755	449	130	10	0	1	0	0.00095152	0.00157455	0.00271912
contig01920	AT5G16990.1	NADP-dependent oxidoreductase, putative	func	oxidoreductase activity	755	449	130	10	0	1	0	0.00095152	0.00157455	0.00271912
contig01920	AT5G16990.1	NADP-dependent oxidoreductase, putative	func	zinc ion binding	755	449	130	10	0	1	0	0.00095152	0.00157455	0.00271912
contig02171	AT5G59290.2	UXS3 (UDP-GLUCURONIC ACID DECARBOXYLASE)			1663	795	225	35	0	0	4	0.00079356	0.00030544	0.00539609
contig02254	AT4G11820.2	BAP1 (hydroxymethylglutaryl-CoA synthase)			1051	541	146	17	0	1	0	0.00072146	0.00109351	0.00202599
contig02416	AT5G67050.1	lipase class 3 family protein	comp	cellular_component_unknown	1317	860	223	12	0	2	1	0.00119873	0.00115514	0.00296986
contig02416	AT5G67050.1	lipase class 3 family protein	proc	lipid metabolic process	1317	860	223	12	0	2	1	0.00119873	0.00115514	0.00296986
contig02416	AT5G67050.1	lipase class 3 family protein	func	triacylglycerol lipase activity	1317	860	223	12	0	2	1	0.00119873	0.00115514	0.00296986
contig03079	AT4G26850.1	VTC2 (VITAMIN C DEFECTIVE 2)			2309	935	259	19	0	2	1	0.00061169	0.00091801	0.00220938
contig03113	AT1G78870.2	UBC35; ubiquitin-protein ligase	comp	cellular_component_unknown	906	453	145	92	0	0	0	0.00076979	0.00043339	0.00135397
contig03113	AT1G78870.2	UBC35; ubiquitin-protein ligase	func	ubiquitin-protein ligase activity	906	453	145	92	0	0	0	0.00076979	0.00043339	0.00135397
contig03596	AT3G19820.2	DWF1 (DIMINUTO 1); catalytic	func	catalytic activity	1498	749	240	107	0	0	0	0.00093031	0.00025453	0.00079435
contig03596	AT3G19820.2	DWF1 (DIMINUTO 1); catalytic	comp	integral to membrane	1498	749	240	107	0	0	0	0.00093031	0.00025453	0.00079435
contig03596	AT3G19820.2	DWF1 (DIMINUTO 1); catalytic	proc	response to light stimulus	1498	749	240	107	0	0	0	0.00093031	0.00025453	0.00079435
contig03596	AT3G19820.2	DWF1 (DIMINUTO 1); catalytic	proc	steroid biosynthetic process	1498	749	240	107	0	0	0	0.00093031	0.00025453	0.00079435
contig03596	AT3G19820.2	DWF1 (DIMINUTO 1); catalytic	proc	unidimensional cell growth	1498	749	240	107	0	0	0	0.00093031	0.00025453	0.00079435
contig04080	AT5G17060.1	ADP-ribosylation factor, putative	func	GTP binding	931	466	149	16	0	0	0	0.00040835	0.00064671	0.00202259
contig04080	AT5G17060.1	ADP-ribosylation factor, putative	comp	intracellular	931	466	149	16	0	0	0	0.00040835	0.00064671	0.00202259
contig04080	AT5G17060.1	ADP-ribosylation factor, putative	proc	N-terminal protein myristoylation	931	466	149	16	0	0	0	0.00040835	0.00064671	0.00202259
contig04804	AT3G56190.1	ALPHA-SNAP2 (ALPHA-SOLUBLE NSF ATTACHMENT PROTEIN); soluble NSF attachment protein	comp	endoplasmic reticulum	1215	644	160	14	0	0	1	0.00055313	0.00048828	0.00393065
contig04804	AT3G56190.1	ALPHA-SNAP2 (ALPHA-SOLUBLE NSF ATTACHMENT PROTEIN); soluble NSF attachment protein	comp	Golgi apparatus	1215	644	160	14	0	0	1	0.00055313	0.00048828	0.00393065
contig04804	AT3G56190.1	ALPHA-SNAP2 (ALPHA-SOLUBLE NSF ATTACHMENT PROTEIN); soluble NSF attachment protein	proc	intracellular protein transport	1215	644	160	14	0	0	1	0.00055313	0.00048828	0.00393065
contig04804	AT3G56190.1	ALPHA-SNAP2 (ALPHA-SOLUBLE NSF ATTACHMENT PROTEIN); soluble NSF attachment protein	func	soluble NSF attachment protein activity	1215	644	160	14	0	0	1	0.00055313	0.00048828	0.00393065
contig05081	AT5G08040.1	TOM5 (MITOCHONDRIAL IMPORT RECEPTOR SUBUNIT TOM5 HOMOLOG)	proc	biological_process_unknown	436	218	70	22	0	0	0	0.00097623	0.00125836	0.00391888
contig05081	AT5G08040.1	TOM5 (MITOCHONDRIAL IMPORT RECEPTOR SUBUNIT TOM5 HOMOLOG)	comp	cellular_component_unknown	436	218	70	22	0	0	0	0.00097623	0.00125836	0.00391888
contig05081	AT5G08040.1	TOM5 (MITOCHONDRIAL IMPORT RECEPTOR SUBUNIT TOM5 HOMOLOG)	func	molecular_function_unknown	436	218	70	22	0	0	0	0.00097623	0.00125836	0.00391888
contig06214	AT3G27200.1	plastocyanin-like domain-containing protein	comp	anchored to membrane	390	195	62	30	0	0	0	0.00064723	0.00129446	0.00407129
contig06214	AT3G27200.1	plastocyanin-like domain-containing protein	func	copper ion binding	390	195	62	30	0	0	0	0.00064723	0.00129446	0.00407129
contig06214	AT3G27200.1	plastocyanin-like domain-containing protein	proc	electron transport	390	195	62	30	0	0	0	0.00064723	0.00129446	0.00407129
contig06230	AT3G01090.2	AKIN10 (Arabidopsis SNF1 kinase homolog 10, SNF1-RELATED PROTEIN KINASE 1.1); protein kinase	proc	protein amino acid phosphorylation	785	393	126	10	0	0	0	0.00066949	0.00089945	0.00280544
contig06230	AT3G01090.2	AKIN10 (Arabidopsis SNF1 kinase homolog 10, SNF1-RELATED PROTEIN KINASE 1.1); protein kinase	func	protein kinase activity	785	393	126	10	0	0	0	0.00066949	0.00089945	0.00280544
contig06419	AT3G04730.1	IAA16 (indoleacetic acid-induced protein 16); transcription factor	comp	nucleus	679	340	109	14	0	0	0	0.00050071	0.00092486	0.00288488
contig06419	AT3G04730.1	IAA16 (indoleacetic acid-induced protein 16); transcription factor	func	transcription factor activity	679	340	109	14	0	0	0	0.00050071	0.00092486	0.00288488
contig07175	AT4G04860.1	Der1-like family protein / degradation in the ER-like family protein	comp	cellular_component_unknown	850	425	136	42	0	0	0	0.00114494	0.00054682	0.00170882
contig07175	AT4G04860.1	Der1-like family protein / degradation in the ER-like family protein	proc	proteolysis	850	425	136	42	0	0	0	0.00114494	0.00054682	0.00170882
contig11555	AT3G22630.1	PBD1 (PROTEASOME SUBUNIT PRGB); peptidase	func	peptidase activity	903	469	131	21	0	0	1	0.000826	0.00059265	0.00424355
contig11555	AT3G22630.1	PBD1 (PROTEASOME SUBUNIT PRGB); peptidase	comp	proteasome core complex (sensu Eukaryota)	903	469	131	21	0	0	1	0.000826	0.00059265	0.00424355
contig11555	AT3G22630.1	PBD1 (PROTEASOME SUBUNIT PRGB); peptidase	proc	ubiquitin-dependent protein catabolic process	903	469	131	21	0	0	1	0.000826	0.00059265	0.00424355
contig12835	AT4G38840.1	auxin-responsive protein, putative	func	molecular_function_unknown	338	169	54	12	0	0	0	0.0009797	0.0019594	0.00613221
contig12835	AT4G38840.1	auxin-responsive protein, putative	proc	response to auxin stimulus	338	169	54	12	0	0	0	0.0009797	0.0019594	0.00613221
contig12835	AT4G38840.1	auxin-responsive protein, putative	proc	response to cold	338	169	54	12	0	0	0	0.0009797	0.0019594	0.00613221
contig12908	AT3G55530.1	zinc finger (C3HC4-type RING finger) family protein	func	protein binding	1359	680	217	17	0	0	0	0.00037347	0.00043499	0.00136311
contig12908	AT3G55530.1	zinc finger (C3HC4-type RING finger) family protein	func	zinc ion binding	1359	680	217	17	0	0	0	0.00037347	0.00043499	0.00136311
contig22667	AT3G53980.2	protease inhibitor/seed storage/lipid transfer protein (LTP) family protein	comp	endomembrane system	595	298	95	425	0	0	0	0.00062088	0.00050628	0.00158813
contig22667	AT3G53980.2	protease inhibitor/seed storage/lipid transfer protein (LTP) family protein	func	lipid binding	595	298	95	425	0	0	0	0.00062088	0.00050628	0.00158813
contig22667	AT3G53980.2	protease inhibitor/seed storage/lipid transfer protein (LTP) family protein	proc	lipid transport	595	298	95	425	0	0	0	0.00062088	0.00050628	0.00158813
contig22678	AT2G40490.1	HEME2; uroporphyrinogen decarboxylase	comp	chloroplast	1457	860	250	12	0	1	2	0.00091986	0.00077009	0.00397367
contig22678	AT2G40490.1	HEME2; uroporphyrinogen decarboxylase	proc	porphyrin biosynthetic process	1457	860	250	12	0	1	2	0.00091986	0.00077009	0.00397367
contig22678	AT2G40490.1	HEME2; uroporphyrinogen decarboxylase	func	uroporphyrinogen decarboxylase activity	1457	860	250	12	0	1	2	0.00091986	0.00077009	0.00397367
contig22716	AT3G43810.1	CAM7 (CALMODULIN 7); calcium ion binding	func	calcium ion binding	876	438	140	86	0	0	0	0.00060474	0.00045428	0.00142126
contig22823	AT3G22550.1	senescence-associated protein-related	func	molecular_function_unknown	525	232	53	19	0	2	0	0.00231972	0.00369975	0.00539838
contig22837					411	206	66	16	0	0	0	0.00156143	0.00146294	0.00456615
contig22850	AT4G30010.1		proc	biological_process_unknown	721	361	115	52	0	0	0	0.00037253	0.00061301	0.00192432
contig22850	AT4G30010.1		func	molecular_function_unknown	721	361	115	52	0	0	0	0.00037253	0.00061301	0.00192432
contig22853	AT2G45980.1		proc	biological_process_unknown	1431	690	183	38	2	2	0	0.00086418	0.00103481	0.00130058
contig22853	AT2G45980.1		comp	cellular_component_unknown	1431	690	183	38	2	2	0	0.00086418	0.00103481	0.00130058
contig22853	AT2G45980.1		func	molecular_function_unknown	1431	690	183	38	2	2	0	0.00086418	0.00103481	0.00130058
contig22874	AT5G23860.1	TUB8 (tubulin beta-8)			1733	1005	273	36	0	2	1	0.00104961	0.00071985	0.00176667
contig23763	AT3G49910.1	60S ribosomal protein L26 (RPL26A)	comp	cytosolic ribosome (sensu Eukaryota)	453	227	72	13	0	0	0	0.00071136	0.00141959	0.00447565
contig23763	AT3G49910.1	60S ribosomal protein L26 (RPL26A)	comp	large ribosomal subunit	453	227	72	13	0	0	0	0.00071136	0.00141959	0.00447565
contig23763	AT3G49910.1	60S ribosomal protein L26 (RPL26A)	proc	response to cold	453	227	72	13	0	0	0	0.00071136	0.00141959	0.00447565
contig23763	AT3G49910.1	60S ribosomal protein L26 (RPL26A)	func	structural constituent of ribosome	453	227	72	13	0	0	0	0.00071136	0.00141959	0.00447565
contig23763	AT3G49910.1	60S ribosomal protein L26 (RPL26A)	proc	translation	453	227	72	13	0	0	0	0.00071136	0.00141959	0.00447565
contig23888	AT5G41390.1		proc	biological_process_unknown	601	183	45	33	0	0	2	0.00138428	0.00134643	0.0164264
contig23888	AT5G41390.1		func	molecular_function_unknown	601	183	45	33	0	0	2	0.00138428	0.00134643	0.0164264
contig24118	AT1G64230.2	UBC28; ubiquitin-protein ligase	func	ubiquitin-protein ligase activity	853	349	95	20	0	1	0	0.00077972	0.0016153	0.00296705
contig24168	AT2G45260.1		proc	biological_process_unknown	346	173	55	14	0	0	0	0.00090882	0.00181764	0.00571731
contig24168	AT2G45260.1		comp	cellular_component_unknown	346	173	55	14	0	0	0	0.00090882	0.00181764	0.00571731
contig24168	AT2G45260.1		func	molecular_function_unknown	346	173	55	14	0	0	0	0.00090882	0.00181764	0.00571731
contig24483	AT1G64230.2	UBC28; ubiquitin-protein ligase	func	ubiquitin-protein ligase activity	487	244	78	13	0	0	0	0.0006617	0.00132068	0.00413137
contig24647	AT3G13510.1		proc	biological_process_unknown	1812	915	234	21	1	2	1	0.00081706	0.00091132	0.00237566
contig24647	AT3G13510.1		comp	endomembrane system	1812	915	234	21	1	2	1	0.00081706	0.00091132	0.00237566
contig24647	AT3G13510.1		func	molecular_function_unknown	1812	915	234	21	1	2	1	0.00081706	0.00091132	0.00237566
contig24787	AT2G24360.1	serine/threonine/tyrosine kinase, putative	comp	cellular_component_unknown	1155	706	188	14	0	1	2	0.0011092	0.0008908	0.00501785
contig24787	AT2G24360.1	serine/threonine/tyrosine kinase, putative	func	kinase activity	1155	706	188	14	0	1	2	0.0011092	0.0008908	0.00501785
contig24787	AT2G24360.1	serine/threonine/tyrosine kinase, putative	proc	protein amino acid phosphorylation	1155	706	188	14	0	1	2	0.0011092	0.0008908	0.00501785
contig24787	AT2G24360.1	serine/threonine/tyrosine kinase, putative	func	protein threonine/tyrosine kinase activity	1155	706	188	14	0	1	2	0.0011092	0.0008908	0.00501785
contig24787	AT2G24360.1	serine/threonine/tyrosine kinase, putative	func	protein-tyrosine kinase activity	1155	706	188	14	0	1	2	0.0011092	0.0008908	0.00501785
contig24944	AT4G18780.1	CESA8 (CELLULASE SYNTHASE 8); cellulose synthase/ transferase, transferring glycosyl groups	proc	cellulose and pectin-containing secondary cell wall biogenesis	1763	1133	322	11	0	1	1	0.00062003	0.00060268	0.0021206
contig24944	AT4G18780.1	CESA8 (CELLULASE SYNTHASE 8); cellulose synthase/ transferase, transferring glycosyl groups	proc	cellulose biosynthetic process	1763	1133	322	11	0	1	1	0.00062003	0.00060268	0.0021206
contig24944	AT4G18780.1	CESA8 (CELLULASE SYNTHASE 8); cellulose synthase/ transferase, transferring glycosyl groups	func	cellulose synthase activity	1763	1133	322	11	0	1	1	0.00062003	0.00060268	0.0021206
contig24944	AT4G18780.1	CESA8 (CELLULASE SYNTHASE 8); cellulose synthase/ transferase, transferring glycosyl groups	proc	defense response to bacterium	1763	1133	322	11	0	1	1	0.00062003	0.00060268	0.0021206
contig24944	AT4G18780.1	CESA8 (CELLULASE SYNTHASE 8); cellulose synthase/ transferase, transferring glycosyl groups	proc	defense response to fungus	1763	1133	322	11	0	1	1	0.00062003	0.00060268	0.0021206
contig24944	AT4G18780.1	CESA8 (CELLULASE SYNTHASE 8); cellulose synthase/ transferase, transferring glycosyl groups	comp	plasma membrane	1763	1133	322	11	0	1	1	0.00062003	0.00060268	0.0021206
contig24944	AT4G18780.1	CESA8 (CELLULASE SYNTHASE 8); cellulose synthase/ transferase, transferring glycosyl groups	proc	positive regulation of abscisic acid biosynthetic process	1763	1133	322	11	0	1	1	0.00062003	0.00060268	0.0021206
contig24944	AT4G18780.1	CESA8 (CELLULASE SYNTHASE 8); cellulose synthase/ transferase, transferring glycosyl groups	func	transferase activity, transferring glycosyl groups	1763	1133	322	11	0	1	1	0.00062003	0.00060268	0.0021206
contig24966					562	281	90	18	0	0	0	0.00082363	0.00103465	0.00323039
contig25071	AT4G10340.1	LHCB5 (LIGHT HARVESTING COMPLEX OF PHOTOSYSTEM II 5); chlorophyll binding	func	chlorophyll binding	1001	628	182	189	0	1	5	0.00142589	0.00054755	0.00566803
contig25071	AT4G10340.1	LHCB5 (LIGHT HARVESTING COMPLEX OF PHOTOSYSTEM II 5); chlorophyll binding	comp	chloroplast thylakoid membrane	1001	628	182	189	0	1	5	0.00142589	0.00054755	0.00566803
contig25071	AT4G10340.1	LHCB5 (LIGHT HARVESTING COMPLEX OF PHOTOSYSTEM II 5); chlorophyll binding	comp	light-harvesting complex	1001	628	182	189	0	1	5	0.00142589	0.00054755	0.00566803
contig25071	AT4G10340.1	LHCB5 (LIGHT HARVESTING COMPLEX OF PHOTOSYSTEM II 5); chlorophyll binding	proc	photosynthesis	1001	628	182	189	0	1	5	0.00142589	0.00054755	0.00566803
contig25071	AT4G10340.1	LHCB5 (LIGHT HARVESTING COMPLEX OF PHOTOSYSTEM II 5); chlorophyll binding	comp	plastoglobule	1001	628	182	189	0	1	5	0.00142589	0.00054755	0.00566803
contig25108	AT2G12400.1		proc	biological_process_unknown	1149	575	184	19	0	0	0	0.00029772	0.00049759	0.00155497
contig25108	AT2G12400.1		comp	endomembrane system	1149	575	184	19	0	0	0	0.00029772	0.00049759	0.00155497
contig25108	AT2G12400.1		func	molecular_function_unknown	1149	575	184	19	0	0	0	0.00029772	0.00049759	0.00155497
contig25109	AT3G17210.1	stable protein 1-related	proc	biological_process_unknown	373	250	65	24	0	2	1	0.00291073	0.00321346	0.00823964
contig25163					312	156	50	18	0	0	0	0.00250631	0.00186369	0.00581471
contig25363	AT3G43740.1	leucine-rich repeat family protein	comp	endomembrane system	862	431	138	39	0	0	0	0.00037842	0.00054878	0.00171394
contig25363	AT3G43740.1	leucine-rich repeat family protein	func	protein binding	862	431	138	39	0	0	0	0.00037842	0.00054878	0.00171394
contig25363	AT3G43740.1	leucine-rich repeat family protein	proc	signal transduction	862	431	138	39	0	0	0	0.00037842	0.00054878	0.00171394
contig30252	AT3G04730.1	IAA16 (indoleacetic acid-induced protein 16); transcription factor	comp	nucleus	714	357	114	144	0	0	0	0.00168543	0.00050529	0.00158237
contig30252	AT3G04730.1	IAA16 (indoleacetic acid-induced protein 16); transcription factor	func	transcription factor activity	714	357	114	144	0	0	0	0.00168543	0.00050529	0.00158237
contig32878					409	205	65	28	0	0	0	0.00262227	0.00125353	0.00395343
contig36049	AT5G08570.1	pyruvate kinase, putative	comp	cellular_component_unknown	532	357	120	17	0	0	4	0.00278002	0.00082856	0.0123248
contig36049	AT5G08570.1	pyruvate kinase, putative	proc	glycolysis	532	357	120	17	0	0	4	0.00278002	0.00082856	0.0123248
contig36049	AT5G08570.1	pyruvate kinase, putative	func	pyruvate kinase activity	532	357	120	17	0	0	4	0.00278002	0.00082856	0.0123248
contig36474	AT1G20850.1	XCP2 (XYLEM CYSTEINE PEPTIDASE 2); cysteine-type peptidase/ peptidase	func	cysteine-type peptidase activity	407	320	85	23	0	0	1	0.00133142	0.0008467	0.00637513
contig36474	AT1G20850.1	XCP2 (XYLEM CYSTEINE PEPTIDASE 2); cysteine-type peptidase/ peptidase	comp	endomembrane system	407	320	85	23	0	0	1	0.00133142	0.0008467	0.00637513
contig36474	AT1G20850.1	XCP2 (XYLEM CYSTEINE PEPTIDASE 2); cysteine-type peptidase/ peptidase	func	peptidase activity	407	320	85	23	0	0	1	0.00133142	0.0008467	0.00637513
contig36474	AT1G20850.1	XCP2 (XYLEM CYSTEINE PEPTIDASE 2); cysteine-type peptidase/ peptidase	proc	proteolysis	407	320	85	23	0	0	1	0.00133142	0.0008467	0.00637513
contig37007					310	155	50	16	0	0	0	0.00099138	0.00194429	0.00602731
contig37335	AT3G43810.1	CAM7 (CALMODULIN 7); calcium ion binding	func	calcium ion binding	688	251	58	165	0	0	1	0.00057913	0.0007014	0.00607077
contig37430	AT5G19780.1	TUA5 (tubulin alpha-5)			228	170	55	94	0	0	1	0.00710979	0.00114998	0.00710896
contig37573					512	256	82	84	0	0	0	0.00215013	0.00078093	0.00243802
contig37670	AT5G59420.1	oxysterol-binding family protein	comp	cellular_component_unknown	432	216	69	44	0	0	0	0.00218898	0.00106428	0.00333167
contig37670	AT5G59420.1	oxysterol-binding family protein	func	oxysterol binding	432	216	69	44	0	0	0	0.00218898	0.00106428	0.00333167
contig37670	AT5G59420.1	oxysterol-binding family protein	proc	steroid metabolic process	432	216	69	44	0	0	0	0.00218898	0.00106428	0.00333167
contig37722	AT3G09640.2	APX2 (ASCORBATE PEROXIDASE 2); L-ascorbate peroxidase	comp	cytoplasm	1043	522	167	174	0	0	0	0.00036409	0.00033413	0.00104441
contig37722	AT3G09640.2	APX2 (ASCORBATE PEROXIDASE 2); L-ascorbate peroxidase	func	L-ascorbate peroxidase activity	1043	522	167	174	0	0	0	0.00036409	0.00033413	0.00104441
contig37821	AT3G51860.1	CAX3 (cation exchanger 3); cation:cation antiporter	proc	cation transport	614	377	130	15	0	1	2	0.00204339	0.00163154	0.00709718
contig37821	AT3G51860.1	CAX3 (cation exchanger 3); cation:cation antiporter	func	cation:cation antiporter activity	614	377	130	15	0	1	2	0.00204339	0.00163154	0.00709718
contig37821	AT3G51860.1	CAX3 (cation exchanger 3); cation:cation antiporter	proc	response to nematode	614	377	130	15	0	1	2	0.00204339	0.00163154	0.00709718
contig37828	AT3G25520.1	ATL5 (A. THALIANA RIBOSOMAL PROTEIN L5); structural constituent of ribosome	comp	cytosolic ribosome (sensu Eukaryota)	729	567	159	36	0	5	4	0.00330797	0.00255186	0.00758336
contig37828	AT3G25520.1	ATL5 (A. THALIANA RIBOSOMAL PROTEIN L5); structural constituent of ribosome	comp	ribosome	729	567	159	36	0	5	4	0.00330797	0.00255186	0.00758336
contig37828	AT3G25520.1	ATL5 (A. THALIANA RIBOSOMAL PROTEIN L5); structural constituent of ribosome	proc	ribosome biogenesis and assembly	729	567	159	36	0	5	4	0.00330797	0.00255186	0.00758336
contig37828	AT3G25520.1	ATL5 (A. THALIANA RIBOSOMAL PROTEIN L5); structural constituent of ribosome	func	structural constituent of ribosome	729	567	159	36	0	5	4	0.00330797	0.00255186	0.00758336
contig37828	AT3G25520.1	ATL5 (A. THALIANA RIBOSOMAL PROTEIN L5); structural constituent of ribosome	proc	translation	729	567	159	36	0	5	4	0.00330797	0.00255186	0.00758336
contig37919	AT5G10860.1	CBS domain-containing protein	comp	mitochondrion	319	244	71	22	0	1	1	0.00257983	0.00224854	0.00772736
contig38153	AT4G02620.1	(VACUOLAR ATPASE SUBUNIT F); hydrogen ion transporting ATP synthase, rotational mechanism / hydrogen ion transporting ATPase, rotational mechanism	proc	ATP synthesis coupled proton transport	356	178	57	42	0	0	0	0.0021921	0.00130562	0.00407719
contig38153	AT4G02620.1	(VACUOLAR ATPASE SUBUNIT F); hydrogen ion transporting ATP synthase, rotational mechanism / hydrogen ion transporting ATPase, rotational mechanism	func	hydrogen ion transporting ATP synthase activity, rotational mechanism	356	178	57	42	0	0	0	0.0021921	0.00130562	0.00407719
contig38153	AT4G02620.1	(VACUOLAR ATPASE SUBUNIT F); hydrogen ion transporting ATP synthase, rotational mechanism / hydrogen ion transporting ATPase, rotational mechanism	func	hydrogen ion transporting ATPase activity, rotational mechanism	356	178	57	42	0	0	0	0.0021921	0.00130562	0.00407719
contig38153	AT4G02620.1	(VACUOLAR ATPASE SUBUNIT F); hydrogen ion transporting ATP synthase, rotational mechanism / hydrogen ion transporting ATPase, rotational mechanism	comp	proton-transporting two-sector ATPase complex	356	178	57	42	0	0	0	0.0021921	0.00130562	0.00407719
contig38200	AT3G07560.1	APM2/PEX13 (ABERRANT PEROXISOME MORPHOLOGY 2); protein binding	proc	fatty acid beta-oxidation	333	167	53	17	0	0	0	0.00198541	0.00177122	0.00558102
contig38200	AT3G07560.1	APM2/PEX13 (ABERRANT PEROXISOME MORPHOLOGY 2); protein binding	comp	peroxisomal membrane	333	167	53	17	0	0	0	0.00198541	0.00177122	0.00558102
contig38200	AT3G07560.1	APM2/PEX13 (ABERRANT PEROXISOME MORPHOLOGY 2); protein binding	func	protein binding	333	167	53	17	0	0	0	0.00198541	0.00177122	0.00558102
contig38200	AT3G07560.1	APM2/PEX13 (ABERRANT PEROXISOME MORPHOLOGY 2); protein binding	proc	protein import into peroxisome matrix	333	167	53	17	0	0	0	0.00198541	0.00177122	0.00558102
contig38402	AT2G47730.1	ATGSTF8 (GLUTATHIONE S-TRANSFERASE 8); glutathione transferase	func	glutathione transferase activity	548	274	88	47	0	0	0	0.00246078	0.00082633	0.00257289
contig38402	AT2G47730.1	ATGSTF8 (GLUTATHIONE S-TRANSFERASE 8); glutathione transferase	proc	N-terminal protein myristoylation	548	274	88	47	0	0	0	0.00246078	0.00082633	0.00257289
contig38404	AT2G45260.1		proc	biological_process_unknown	316	158	51	23	0	0	0	0.00199213	0.00171483	0.00531261
contig38404	AT2G45260.1		comp	cellular_component_unknown	316	158	51	23	0	0	0	0.00199213	0.00171483	0.00531261
contig38404	AT2G45260.1		func	molecular_function_unknown	316	158	51	23	0	0	0	0.00199213	0.00171483	0.00531261
contig38528	AT5G11500.1		proc	biological_process_unknown	316	158	51	15	0	0	0	0.00298632	0.00194648	0.00603028
contig38528	AT5G11500.1		comp	cellular_component_unknown	316	158	51	15	0	0	0	0.00298632	0.00194648	0.00603028
contig38528	AT5G11500.1		func	molecular_function_unknown	316	158	51	15	0	0	0	0.00298632	0.00194648	0.00603028
contig38623	AT4G08150.1	KNAT1 (BREVIPEDICELLUS 1); transcription factor	func	transcription factor activity	336	168	54	28	0	0	0	0.00233598	0.0015296	0.00475876
contig38743	AT5G05340.1	peroxidase, putative	comp	endomembrane system	492	246	79	43	0	0	0	0.00117322	0.00093952	0.00292558
contig38743	AT5G05340.1	peroxidase, putative	func	peroxidase activity	492	246	79	43	0	0	0	0.00117322	0.00093952	0.00292558
contig38743	AT5G05340.1	peroxidase, putative	proc	response to oxidative stress	492	246	79	43	0	0	0	0.00117322	0.00093952	0.00292558
contig38819					373	187	60	20	0	0	0	0.00273699	0.00150732	0.00469783
contig39038	AT3G43190.1	SUS4; UDP-glycosyltransferase/ sucrose synthase/ transferase, transferring glycosyl groups	proc	sucrose biosynthetic process	636	500	130	30	0	1	2	0.00158755	0.00100968	0.00582507
contig39038	AT3G43190.1	SUS4; UDP-glycosyltransferase/ sucrose synthase/ transferase, transferring glycosyl groups	func	sucrose synthase activity	636	500	130	30	0	1	2	0.00158755	0.00100968	0.00582507
contig39038	AT3G43190.1	SUS4; UDP-glycosyltransferase/ sucrose synthase/ transferase, transferring glycosyl groups	func	transferase activity, transferring glycosyl groups	636	500	130	30	0	1	2	0.00158755	0.00100968	0.00582507
contig39038	AT3G43190.1	SUS4; UDP-glycosyltransferase/ sucrose synthase/ transferase, transferring glycosyl groups	func	UDP-glycosyltransferase activity	636	500	130	30	0	1	2	0.00158755	0.00100968	0.00582507
contig39150	AT3G20770.1	EIN3 (ETHYLENE-INSENSITIVE3); transcription factor	proc	ethylene mediated signaling pathway	205	157	47	10	0	0	1	0.00344864	0.0022515	0.015042
contig39150	AT3G20770.1	EIN3 (ETHYLENE-INSENSITIVE3); transcription factor	comp	nucleus	205	157	47	10	0	0	1	0.00344864	0.0022515	0.015042
contig39150	AT3G20770.1	EIN3 (ETHYLENE-INSENSITIVE3); transcription factor	proc	sugar mediated signaling	205	157	47	10	0	0	1	0.00344864	0.0022515	0.015042
contig39150	AT3G20770.1	EIN3 (ETHYLENE-INSENSITIVE3); transcription factor	func	transcription factor activity	205	157	47	10	0	0	1	0.00344864	0.0022515	0.015042
contig39354					377	189	60	18	0	0	0	0.00181711	0.00153828	0.00484559
contig39368					319	160	51	35	0	0	0	0.00179869	0.00151765	0.00476125
contig39946	AT1G63610.2		proc	biological_process_unknown	285	222	60	16	0	2	0	0.00317227	0.00407251	0.00502276
contig39946	AT1G63610.2		comp	chloroplast	285	222	60	16	0	2	0	0.00317227	0.00407251	0.00502276
contig39946	AT1G63610.2		func	molecular_function_unknown	285	222	60	16	0	2	0	0.00317227	0.00407251	0.00502276
contig39999					332	166	53	13	0	0	0	0.00171397	0.00194125	0.00608013
contig40396	AT4G22485.1				516	258	83	14	0	0	0	0.00099203	0.00121881	0.00378858
contig40406	AT4G27130.1	eukaryotic translation initiation factor SUI1, putative	comp	cellular_component_unknown	598	299	96	168	0	0	0	0.00153971	0.00058694	0.00182806
contig40406	AT4G27130.1	eukaryotic translation initiation factor SUI1, putative	func	translation initiation factor activity	598	299	96	168	0	0	0	0.00153971	0.00058694	0.00182806
contig40406	AT4G27130.1	eukaryotic translation initiation factor SUI1, putative	proc	translational initiation	598	299	96	168	0	0	0	0.00153971	0.00058694	0.00182806
contig40429	AT4G34640.1	SQS1 (SQUALENE SYNTHASE 1); farnesyl-diphosphate farnesyltransferase	func	farnesyl-diphosphate farnesyltransferase activity	476	238	76	67	0	0	0	0.00203336	0.00088004	0.00275591
contig40642	AT1G36050.1		comp	cellular_component_unknown	365	270	66	19	0	0	1	0.00156775	0.00105968	0.00867013
contig40642	AT1G36050.1		proc	fatty acid biosynthetic process	365	270	66	19	0	0	1	0.00156775	0.00105968	0.00867013
contig40642	AT1G36050.1		func	molecular_function_unknown	365	270	66	19	0	0	1	0.00156775	0.00105968	0.00867013
contig40686					326	163	52	11	0	0	0	0.00130309	0.00209458	0.00656571
contig41196	AT4G20840.1	FAD-binding domain-containing protein	func	electron carrier activity	231	180	48	13	0	1	1	0.00418502	0.00358052	0.0134269
contig41196	AT4G20840.1	FAD-binding domain-containing protein	proc	electron transport	231	180	48	13	0	1	1	0.00418502	0.00358052	0.0134269
contig41196	AT4G20840.1	FAD-binding domain-containing protein	comp	endomembrane system	231	180	48	13	0	1	1	0.00418502	0.00358052	0.0134269
contig41576					381	191	61	16	0	0	0	0.00342418	0.00157783	0.00494042
contig41945	AT3G52990.1	pyruvate kinase, putative	proc	glycolysis	333	167	53	15	0	0	0	0.00277095	0.00184158	0.00580273
contig41945	AT3G52990.1	pyruvate kinase, putative	func	pyruvate kinase activity	333	167	53	15	0	0	0	0.00277095	0.00184158	0.00580273
contig42010	AT1G16180.1	TMS membrane family protein / tumour differentially expressed (TDE) family protein	comp	membrane	394	197	63	13	0	0	0	0.0009795	0.00163577	0.00511503
contig42010	AT1G16180.1	TMS membrane family protein / tumour differentially expressed (TDE) family protein	func	molecular_function_unknown	394	197	63	13	0	0	0	0.0009795	0.00163577	0.00511503
contig42192	AT4G16730.1	lyase/ magnesium ion binding	func	lyase activity	335	168	54	10	0	0	0	0.00114024	0.00210408	0.00654603
contig42192	AT4G16730.1	lyase/ magnesium ion binding	func	magnesium ion binding	335	168	54	10	0	0	0	0.00114024	0.00210408	0.00654603
contig42192	AT4G16730.1	lyase/ magnesium ion binding	proc	metabolic process	335	168	54	10	0	0	0	0.00114024	0.00210408	0.00654603
contig42224	AT5G25560.1	zinc finger (C3HC4-type RING finger) family protein	func	protein binding	447	224	72	16	0	0	0	0.00135762	0.00134538	0.00418563
contig42224	AT5G25560.1	zinc finger (C3HC4-type RING finger) family protein	func	zinc ion binding	447	224	72	16	0	0	0	0.00135762	0.00134538	0.00418563
contig42330	AT1G33540.1	SCPL18 (serine carboxypeptidase-like 18); serine carboxypeptidase	comp	endomembrane system	433	217	69	42	0	0	0	0.00225607	0.00107097	0.00336811
contig42330	AT1G33540.1	SCPL18 (serine carboxypeptidase-like 18); serine carboxypeptidase	proc	proteolysis	433	217	69	42	0	0	0	0.00225607	0.00107097	0.00336811
contig42330	AT1G33540.1	SCPL18 (serine carboxypeptidase-like 18); serine carboxypeptidase	func	serine carboxypeptidase activity	433	217	69	42	0	0	0	0.00225607	0.00107097	0.00336811
contig42869					455	228	73	11	0	0	0	0.00075037	0.00149744	0.00467695
contig42894	AT1G17370.1	UBP1B (OLIGOURIDYLATE BINDING PROTEIN 1B); mRNA 3'-UTR binding	func	mRNA 3'-UTR binding	289	201	54	11	0	0	3	0.0047255	0.00169859	0.0252902
contig42949	AT3G43740.2	leucine-rich repeat family protein	comp	endomembrane system	568	284	91	43	0	0	0	0.00090282	0.00081381	0.00253979
contig42949	AT3G43740.2	leucine-rich repeat family protein	func	protein binding	568	284	91	43	0	0	0	0.00090282	0.00081381	0.00253979
contig42949	AT3G43740.2	leucine-rich repeat family protein	proc	signal transduction	568	284	91	43	0	0	0	0.00090282	0.00081381	0.00253979
contig43660	AT5G54270.1	LHCB3 (LIGHT-HARVESTING CHLOROPHYLL BINDING PROTEIN 3)	comp	chloroplast thylakoid membrane	640	320	102	40	0	0	0	0.00148781	0.00073468	0.00230488
contig43660	AT5G54270.1	LHCB3 (LIGHT-HARVESTING CHLOROPHYLL BINDING PROTEIN 3)	comp	light-harvesting complex	640	320	102	40	0	0	0	0.00148781	0.00073468	0.00230488
contig43660	AT5G54270.1	LHCB3 (LIGHT-HARVESTING CHLOROPHYLL BINDING PROTEIN 3)	proc	photosynthesis	640	320	102	40	0	0	0	0.00148781	0.00073468	0.00230488
contig43744	AT4G04860.1	Der1-like family protein / degradation in the ER-like family protein	comp	cellular_component_unknown	917	459	147	17	0	0	0	0.00059514	0.00064443	0.00201221
contig43744	AT4G04860.1	Der1-like family protein / degradation in the ER-like family protein	proc	proteolysis	917	459	147	17	0	0	0	0.00059514	0.00064443	0.00201221
contig44149	AT4G35410.2	clathrin adaptor complex small chain family protein	comp	clathrin vesicle coat	813	383	97	22	1	1	2	0.00168709	0.00143249	0.00848417
contig44149	AT4G35410.2	clathrin adaptor complex small chain family protein	proc	intracellular protein transport	813	383	97	22	1	1	2	0.00168709	0.00143249	0.00848417
contig44255	AT1G08480.1		proc	biological_process_unknown	564	282	90	95	0	0	0	0.00182343	0.00069181	0.00216767
contig44255	AT1G08480.1		comp	mitochondrion	564	282	90	95	0	0	0	0.00182343	0.00069181	0.00216767
contig44255	AT1G08480.1		func	molecular_function_unknown	564	282	90	95	0	0	0	0.00182343	0.00069181	0.00216767
contig44489	ATCG01130.1		comp	endomembrane system	805	403	129	23	0	0	0	0.00040198	0.00067232	0.00210033
contig45291					350	175	56	22	0	0	0	0.00253978	0.00156755	0.0048986
contig45546	AT3G26650.1	GAPA (GLYCERALDEHYDE 3-PHOSPHATE DEHYDROGENASE A SUBUNIT); glyceraldehyde-3-phosphate dehydrogenase	comp	chloroplast thylakoid membrane	257	188	61	31	0	0	1	0.00194797	0.00133146	0.00820701
contig45546	AT3G26650.1	GAPA (GLYCERALDEHYDE 3-PHOSPHATE DEHYDROGENASE A SUBUNIT); glyceraldehyde-3-phosphate dehydrogenase	func	glyceraldehyde-3-phosphate dehydrogenase activity	257	188	61	31	0	0	1	0.00194797	0.00133146	0.00820701
contig45546	AT3G26650.1	GAPA (GLYCERALDEHYDE 3-PHOSPHATE DEHYDROGENASE A SUBUNIT); glyceraldehyde-3-phosphate dehydrogenase	proc	glycolysis	257	188	61	31	0	0	1	0.00194797	0.00133146	0.00820701
contig45813	AT4G18480.1	CHLI1 (CHLORINA 42); magnesium chelatase	proc	chlorophyll biosynthetic process	370	280	86	23	0	0	4	0.00366139	0.00096765	0.0157525
contig45813	AT4G18480.1	CHLI1 (CHLORINA 42); magnesium chelatase	comp	chloroplast	370	280	86	23	0	0	4	0.00366139	0.00096765	0.0157525
contig45813	AT4G18480.1	CHLI1 (CHLORINA 42); magnesium chelatase	func	magnesium chelatase activity	370	280	86	23	0	0	4	0.00366139	0.00096765	0.0157525
contig46013	AT2G38750.1	ANNAT4 (ANNEXIN 4, ANNEXIN ARABIDOPSIS 4); calcium ion binding / calcium-dependent phospholipid binding	func	calcium ion binding	349	175	56	31	0	0	0	0.00238362	0.00143036	0.00446989
contig46013	AT2G38750.1	ANNAT4 (ANNEXIN 4, ANNEXIN ARABIDOPSIS 4); calcium ion binding / calcium-dependent phospholipid binding	func	calcium-dependent phospholipid binding	349	175	56	31	0	0	0	0.00238362	0.00143036	0.00446989
contig46203	AT3G63140.1	mRNA-binding protein, putative	proc	cellular metabolic process	258	191	58	16	0	1	0	0.00233617	0.00315566	0.00519596
contig46203	AT3G63140.1	mRNA-binding protein, putative	func	mRNA binding	258	191	58	16	0	1	0	0.00233617	0.00315566	0.00519596
contig46203	AT3G63140.1	mRNA-binding protein, putative	comp	plastoglobule	258	191	58	16	0	1	0	0.00233617	0.00315566	0.00519596
contig46756	AT5G35630.3	GS2 (GLUTAMINE SYNTHETASE 2)			383	192	61	23	0	0	0	0.00105428	0.00141116	0.00444169
contig46900	AT3G11810.1				731	309	108	12	0	1	0	0.00090599	0.0021433	0.0030661
contig46981	AT2G28510.1	Dof-type zinc finger domain-containing protein	func	DNA binding	329	165	53	12	0	0	0	0.00331086	0.0020069	0.00624791
contig46981	AT2G28510.1	Dof-type zinc finger domain-containing protein	proc	regulation of transcription	329	165	53	12	0	0	0	0.00331086	0.0020069	0.00624791
contig46981	AT2G28510.1	Dof-type zinc finger domain-containing protein	func	transcription factor activity	329	165	53	12	0	0	0	0.00331086	0.0020069	0.00624791
contig46996	AT1G72680.1	cinnamyl-alcohol dehydrogenase, putative	func	cofactor binding	661	516	144	28	0	2	3	0.00233259	0.00149403	0.00713814
contig46996	AT1G72680.1	cinnamyl-alcohol dehydrogenase, putative	proc	lignin biosynthetic process	661	516	144	28	0	2	3	0.00233259	0.00149403	0.00713814
contig46996	AT1G72680.1	cinnamyl-alcohol dehydrogenase, putative	func	oxidoreductase activity	661	516	144	28	0	2	3	0.00233259	0.00149403	0.00713814
contig46996	AT1G72680.1	cinnamyl-alcohol dehydrogenase, putative	func	oxidoreductase activity, acting on the CH-OH group of donors, NAD or NADP as acceptor	661	516	144	28	0	2	3	0.00233259	0.00149403	0.00713814
contig46996	AT1G72680.1	cinnamyl-alcohol dehydrogenase, putative	func	zinc ion binding	661	516	144	28	0	2	3	0.00233259	0.00149403	0.00713814
KIRST.10008.C1	AT1G75290.1	isoflavone reductase, putative	comp	cellular_component_unknown	1437	739	206	11	0	2	3	0.00148556	0.001386	0.00662946
KIRST.10008.C1	AT1G75290.1	isoflavone reductase, putative	func	oxidoreductase activity, acting on NADH or NADPH	1437	739	206	11	0	2	3	0.00148556	0.001386	0.00662946
KIRST.10008.C1	AT1G75290.1	isoflavone reductase, putative	proc	regulation of nitrogen utilization	1437	739	206	11	0	2	3	0.00148556	0.001386	0.00662946
KIRST.10012.C1					306	153	49	11	0	0	0	0.00165737	0.00223148	0.0069677
KIRST.10014.C1	AT4G08150.1	KNAT1 (BREVIPEDICELLUS 1); transcription factor	func	transcription factor activity	1368	830	214	10	0	0	1	0.00053037	0.00042589	0.00330361
KIRST.10020.C2					346	173	55	10	0	0	0	0.00102164	0.00204327	0.00642701
KIRST.10028.C3	AT3G52090.1	ATRPB13.6 (Arabidopsis thaliana RNA polymerase II 13.6 kDa subunit); DNA binding / DNA-directed RNA polymerase	func	DNA binding	724	277	71	15	0	1	2	0.00174486	0.00222054	0.0129948
KIRST.10028.C3	AT3G52090.1	ATRPB13.6 (Arabidopsis thaliana RNA polymerase II 13.6 kDa subunit); DNA binding / DNA-directed RNA polymerase	func	DNA-directed RNA polymerase activity	724	277	71	15	0	1	2	0.00174486	0.00222054	0.0129948
KIRST.10028.C3	AT3G52090.1	ATRPB13.6 (Arabidopsis thaliana RNA polymerase II 13.6 kDa subunit); DNA binding / DNA-directed RNA polymerase	proc	transcription	724	277	71	15	0	1	2	0.00174486	0.00222054	0.0129948
KIRST.1003.C1	AT2G45300.1	3-phosphoshikimate 1-carboxyvinyltransferase / 5-enolpyruvylshikimate-3-phosphate / EPSP synthase	func	3-phosphoshikimate 1-carboxyvinyltransferase activity	1968	1176	366	22	0	10	12	0.00327577	0.00256593	0.00974366
KIRST.1003.C1	AT2G45300.1	3-phosphoshikimate 1-carboxyvinyltransferase / 5-enolpyruvylshikimate-3-phosphate / EPSP synthase	proc	aromatic amino acid family biosynthetic process, shikimate pathway	1968	1176	366	22	0	10	12	0.00327577	0.00256593	0.00974366
KIRST.1003.C1	AT2G45300.1	3-phosphoshikimate 1-carboxyvinyltransferase / 5-enolpyruvylshikimate-3-phosphate / EPSP synthase	comp	chloroplast	1968	1176	366	22	0	10	12	0.00327577	0.00256593	0.00974366
KIRST.1003.C1	AT2G45300.1	3-phosphoshikimate 1-carboxyvinyltransferase / 5-enolpyruvylshikimate-3-phosphate / EPSP synthase	proc	glyphosate metabolic process	1968	1176	366	22	0	10	12	0.00327577	0.00256593	0.00974366
KIRST.1004.C1	AT2G39080.1		proc	biological_process_unknown	1416	690	210	18	0	5	1	0.00149309	0.00252813	0.00276891
KIRST.1004.C1	AT2G39080.1		comp	chloroplast	1416	690	210	18	0	5	1	0.00149309	0.00252813	0.00276891
KIRST.1004.C1	AT2G39080.1		func	molecular_function_unknown	1416	690	210	18	0	5	1	0.00149309	0.00252813	0.00276891
KIRST.10049.C1	AT4G18890.1	brassinosteroid signalling positive regulator-related	proc	biological_process_unknown	396	198	63	12	0	0	0	0.00093809	0.00167242	0.00525618
KIRST.10049.C1	AT4G18890.1	brassinosteroid signalling positive regulator-related	comp	cellular_component_unknown	396	198	63	12	0	0	0	0.00093809	0.00167242	0.00525618
KIRST.10049.C1	AT4G18890.1	brassinosteroid signalling positive regulator-related	func	transcription regulator activity	396	198	63	12	0	0	0	0.00093809	0.00167242	0.00525618
KIRST.10049.C7					336	168	54	43	0	0	0	0.00228829	0.00137572	0.00428001
KIRST.10054.C1	AT4G14960.2	TUA6 (tubulin alpha-6 chiain)			234	181	50	41	0	0	7	0.00799058	0.0012913	0.0373959
KIRST.10067.C1					307	154	49	12	0	0	0	0.0010965	0.00215026	0.00675794
KIRST.10071.C2	AT1G01620.1	PIP1C (PLASMA MEMBRANE INTRINSIC PROTEIN 1;3); water channel	comp	membrane	1224	639	204	37	0	3	6	0.00202995	0.00149951	0.00821972
KIRST.10071.C2	AT1G01620.1	PIP1C (PLASMA MEMBRANE INTRINSIC PROTEIN 1;3); water channel	comp	plasma membrane	1224	639	204	37	0	3	6	0.00202995	0.00149951	0.00821972
KIRST.10071.C2	AT1G01620.1	PIP1C (PLASMA MEMBRANE INTRINSIC PROTEIN 1;3); water channel	proc	response to salt stress	1224	639	204	37	0	3	6	0.00202995	0.00149951	0.00821972
KIRST.10071.C2	AT1G01620.1	PIP1C (PLASMA MEMBRANE INTRINSIC PROTEIN 1;3); water channel	proc	response to water deprivation	1224	639	204	37	0	3	6	0.00202995	0.00149951	0.00821972
KIRST.10071.C2	AT1G01620.1	PIP1C (PLASMA MEMBRANE INTRINSIC PROTEIN 1;3); water channel	proc	transport	1224	639	204	37	0	3	6	0.00202995	0.00149951	0.00821972
KIRST.10071.C2	AT1G01620.1	PIP1C (PLASMA MEMBRANE INTRINSIC PROTEIN 1;3); water channel	func	water channel activity	1224	639	204	37	0	3	6	0.00202995	0.00149951	0.00821972
KIRST.10097.C1	AT2G24590.1	splicing factor, putative	comp	cellular_component_unknown	1583	238	71	21	2	0	4	0.0012291	0.00116787	0.0195741
KIRST.10097.C1	AT2G24590.1	splicing factor, putative	func	nucleic acid binding	1583	238	71	21	2	0	4	0.0012291	0.00116787	0.0195741
KIRST.10097.C1	AT2G24590.1	splicing factor, putative	func	nucleotide binding	1583	238	71	21	2	0	4	0.0012291	0.00116787	0.0195741
KIRST.10097.C1	AT2G24590.1	splicing factor, putative	proc	RNA splicing	1583	238	71	21	2	0	4	0.0012291	0.00116787	0.0195741
KIRST.10097.C1	AT2G24590.1	splicing factor, putative	func	zinc ion binding	1583	238	71	21	2	0	4	0.0012291	0.00116787	0.0195741
KIRST.1011.C11	AT1G09640.1	elongation factor 1B-gamma, putative / eEF-1B gamma, putative	comp	eukaryotic translation elongation factor 1 complex	311	156	50	18	0	0	0	0.00093484	0.00186369	0.00581471
KIRST.1011.C11	AT1G09640.1	elongation factor 1B-gamma, putative / eEF-1B gamma, putative	func	translation elongation factor activity	311	156	50	18	0	0	0	0.00093484	0.00186369	0.00581471
KIRST.1011.C11	AT1G09640.1	elongation factor 1B-gamma, putative / eEF-1B gamma, putative	proc	translational elongation	311	156	50	18	0	0	0	0.00093484	0.00186369	0.00581471
KIRST.1011.C13	AT2G29500.1	17.6 kDa class I small heat shock protein (HSP17.6B-CI)	func	molecular_function_unknown	488	165	39	17	1	1	0	0.0019633	0.00358538	0.00758447
KIRST.1011.C13	AT2G29500.1	17.6 kDa class I small heat shock protein (HSP17.6B-CI)	proc	response to heat	488	165	39	17	1	1	0	0.0019633	0.00358538	0.00758447
KIRST.1011.C13	AT2G29500.1	17.6 kDa class I small heat shock protein (HSP17.6B-CI)	proc	response to high light intensity	488	165	39	17	1	1	0	0.0019633	0.00358538	0.00758447
KIRST.1011.C13	AT2G29500.1	17.6 kDa class I small heat shock protein (HSP17.6B-CI)	proc	response to hydrogen peroxide	488	165	39	17	1	1	0	0.0019633	0.00358538	0.00758447
KIRST.1011.C13	AT2G29500.1	17.6 kDa class I small heat shock protein (HSP17.6B-CI)	proc	response to oxidative stress	488	165	39	17	1	1	0	0.0019633	0.00358538	0.00758447
KIRST.1011.C15					516	258	83	102	0	0	0	0.00045275	0.00074577	0.00231817
KIRST.1011.C18	AT5G59720.1	HSP18.2 (HEAT SHOCK PROTEIN 18.2)	proc	heat acclimation	811	386	100	46	1	3	11	0.00451106	0.00235786	0.0273041
KIRST.1011.C18	AT5G59720.1	HSP18.2 (HEAT SHOCK PROTEIN 18.2)	proc	response to heat	811	386	100	46	1	3	11	0.00451106	0.00235786	0.0273041
KIRST.1011.C18	AT5G59720.1	HSP18.2 (HEAT SHOCK PROTEIN 18.2)	proc	response to high light intensity	811	386	100	46	1	3	11	0.00451106	0.00235786	0.0273041
KIRST.1011.C18	AT5G59720.1	HSP18.2 (HEAT SHOCK PROTEIN 18.2)	proc	response to hydrogen peroxide	811	386	100	46	1	3	11	0.00451106	0.00235786	0.0273041
KIRST.1011.C26					321	161	51	35	0	0	0	0.00075646	0.00150822	0.00476125
KIRST.1011.C30					377	189	60	18	0	0	0	0.00107287	0.00153828	0.00484559
KIRST.1011.C4	AT5G59720.1	HSP18.2 (HEAT SHOCK PROTEIN 18.2)	proc	heat acclimation	891	385	101	39	0	5	3	0.00245821	0.00368609	0.00936728
KIRST.1011.C4	AT5G59720.1	HSP18.2 (HEAT SHOCK PROTEIN 18.2)	proc	response to heat	891	385	101	39	0	5	3	0.00245821	0.00368609	0.00936728
KIRST.1011.C4	AT5G59720.1	HSP18.2 (HEAT SHOCK PROTEIN 18.2)	proc	response to high light intensity	891	385	101	39	0	5	3	0.00245821	0.00368609	0.00936728
KIRST.1011.C4	AT5G59720.1	HSP18.2 (HEAT SHOCK PROTEIN 18.2)	proc	response to hydrogen peroxide	891	385	101	39	0	5	3	0.00245821	0.00368609	0.00936728
KIRST.1011.C5	AT5G59720.1	HSP18.2 (HEAT SHOCK PROTEIN 18.2)	proc	heat acclimation	577	341	88	75	0	1	0	0.00099317	0.00119989	0.00232479
KIRST.1011.C5	AT5G59720.1	HSP18.2 (HEAT SHOCK PROTEIN 18.2)	proc	response to heat	577	341	88	75	0	1	0	0.00099317	0.00119989	0.00232479
KIRST.1011.C5	AT5G59720.1	HSP18.2 (HEAT SHOCK PROTEIN 18.2)	proc	response to high light intensity	577	341	88	75	0	1	0	0.00099317	0.00119989	0.00232479
KIRST.1011.C5	AT5G59720.1	HSP18.2 (HEAT SHOCK PROTEIN 18.2)	proc	response to hydrogen peroxide	577	341	88	75	0	1	0	0.00099317	0.00119989	0.00232479
KIRST.1011.C6	AT5G59720.1	HSP18.2 (HEAT SHOCK PROTEIN 18.2)	proc	heat acclimation	495	319	80	10	1	2	5	0.00642701	0.00332432	0.0265114
KIRST.1011.C6	AT5G59720.1	HSP18.2 (HEAT SHOCK PROTEIN 18.2)	proc	response to heat	495	319	80	10	1	2	5	0.00642701	0.00332432	0.0265114
KIRST.1011.C6	AT5G59720.1	HSP18.2 (HEAT SHOCK PROTEIN 18.2)	proc	response to high light intensity	495	319	80	10	1	2	5	0.00642701	0.00332432	0.0265114
KIRST.1011.C6	AT5G59720.1	HSP18.2 (HEAT SHOCK PROTEIN 18.2)	proc	response to hydrogen peroxide	495	319	80	10	1	2	5	0.00642701	0.00332432	0.0265114
KIRST.1011.C7	AT5G59720.1	HSP18.2 (HEAT SHOCK PROTEIN 18.2)	proc	heat acclimation	838	385	101	52	2	3	3	0.00247109	0.00229919	0.00876424
KIRST.1011.C7	AT5G59720.1	HSP18.2 (HEAT SHOCK PROTEIN 18.2)	proc	response to heat	838	385	101	52	2	3	3	0.00247109	0.00229919	0.00876424
KIRST.1011.C7	AT5G59720.1	HSP18.2 (HEAT SHOCK PROTEIN 18.2)	proc	response to high light intensity	838	385	101	52	2	3	3	0.00247109	0.00229919	0.00876424
KIRST.1011.C7	AT5G59720.1	HSP18.2 (HEAT SHOCK PROTEIN 18.2)	proc	response to hydrogen peroxide	838	385	101	52	2	3	3	0.00247109	0.00229919	0.00876424
KIRST.1011.C8	AT4G27090.1	60S ribosomal protein L14 (RPL14B)	comp	cytosolic ribosome (sensu Eukaryota)	802	296	73	38	0	1	3	0.00149685	0.00160814	0.0130414
KIRST.1011.C8	AT4G27090.1	60S ribosomal protein L14 (RPL14B)	comp	ribosome	802	296	73	38	0	1	3	0.00149685	0.00160814	0.0130414
KIRST.1011.C8	AT4G27090.1	60S ribosomal protein L14 (RPL14B)	proc	ribosome biogenesis and assembly	802	296	73	38	0	1	3	0.00149685	0.00160814	0.0130414
KIRST.1011.C8	AT4G27090.1	60S ribosomal protein L14 (RPL14B)	func	structural constituent of ribosome	802	296	73	38	0	1	3	0.00149685	0.00160814	0.0130414
KIRST.1011.C8	AT4G27090.1	60S ribosomal protein L14 (RPL14B)	proc	translation	802	296	73	38	0	1	3	0.00149685	0.00160814	0.0130414
KIRST.1011.C9	AT5G59720.1	HSP18.2 (HEAT SHOCK PROTEIN 18.2)	proc	heat acclimation	933	385	101	24	2	3	1	0.00215226	0.00278222	0.00530274
KIRST.1011.C9	AT5G59720.1	HSP18.2 (HEAT SHOCK PROTEIN 18.2)	proc	response to heat	933	385	101	24	2	3	1	0.00215226	0.00278222	0.00530274
KIRST.1011.C9	AT5G59720.1	HSP18.2 (HEAT SHOCK PROTEIN 18.2)	proc	response to high light intensity	933	385	101	24	2	3	1	0.00215226	0.00278222	0.00530274
KIRST.1011.C9	AT5G59720.1	HSP18.2 (HEAT SHOCK PROTEIN 18.2)	proc	response to hydrogen peroxide	933	385	101	24	2	3	1	0.00215226	0.00278222	0.00530274
KIRST.10131.C4	AT2G33850.1		proc	biological_process_unknown	1279	567	144	28	1	4	3	0.00187113	0.00226608	0.00713814
KIRST.10131.C4	AT2G33850.1		comp	endomembrane system	1279	567	144	28	1	4	3	0.00187113	0.00226608	0.00713814
KIRST.10131.C4	AT2G33850.1		func	molecular_function_unknown	1279	567	144	28	1	4	3	0.00187113	0.00226608	0.00713814
KIRST.10140.C3	AT5G40370.1	glutaredoxin, putative	func	arsenate reductase (glutaredoxin) activity	744	239	70	74	1	3	2	0.00216265	0.00343345	0.00879209
KIRST.10140.C3	AT5G40370.1	glutaredoxin, putative	proc	electron transport	744	239	70	74	1	3	2	0.00216265	0.00343345	0.00879209
KIRST.10140.C3	AT5G40370.1	glutaredoxin, putative	comp	endomembrane system	744	239	70	74	1	3	2	0.00216265	0.00343345	0.00879209
KIRST.10140.C3	AT5G40370.1	glutaredoxin, putative	func	thiol-disulfide exchange intermediate activity	744	239	70	74	1	3	2	0.00216265	0.00343345	0.00879209
KIRST.10141.C1	AT4G00755.2	F-box family protein	proc	biological_process_unknown	1348	837	234	11	1	5	4	0.00296893	0.00244743	0.00729524
KIRST.10141.C1	AT4G00755.2	F-box family protein	comp	cellular_component_unknown	1348	837	234	11	1	5	4	0.00296893	0.00244743	0.00729524
KIRST.10141.C1	AT4G00755.2	F-box family protein	func	molecular_function_unknown	1348	837	234	11	1	5	4	0.00296893	0.00244743	0.00729524
KIRST.1015.C2	AT3G16640.1	TCTP (TRANSLATIONALLY CONTROLLED TUMOR PROTEIN)	proc	biological_process_unknown	895	402	102	39	0	6	5	0.00323996	0.00411858	0.0139132
KIRST.1015.C2	AT3G16640.1	TCTP (TRANSLATIONALLY CONTROLLED TUMOR PROTEIN)	comp	cytoplasm	895	402	102	39	0	6	5	0.00323996	0.00411858	0.0139132
KIRST.10176.C1					370	185	59	82	0	0	0	0.00061433	0.0010859	0.00340493
KIRST.10176.C3					341	171	55	102	0	0	0	0.0008476	0.0011252	0.00349833
KIRST.10177.C1	AT2G38940.1	ATPT2 (PHOSPHATE TRANSPORTER 2); carbohydrate transporter/ phosphate transporter/ sugar porter	func	carbohydrate transmembrane transporter activity	1795	1145	337	25	1	6	4	0.00177242	0.00161907	0.00392928
KIRST.10177.C1	AT2G38940.1	ATPT2 (PHOSPHATE TRANSPORTER 2); carbohydrate transporter/ phosphate transporter/ sugar porter	comp	membrane	1795	1145	337	25	1	6	4	0.00177242	0.00161907	0.00392928
KIRST.10177.C1	AT2G38940.1	ATPT2 (PHOSPHATE TRANSPORTER 2); carbohydrate transporter/ phosphate transporter/ sugar porter	func	phosphate transmembrane transporter activity	1795	1145	337	25	1	6	4	0.00177242	0.00161907	0.00392928
KIRST.10177.C1	AT2G38940.1	ATPT2 (PHOSPHATE TRANSPORTER 2); carbohydrate transporter/ phosphate transporter/ sugar porter	proc	phosphate transport	1795	1145	337	25	1	6	4	0.00177242	0.00161907	0.00392928
KIRST.10177.C1	AT2G38940.1	ATPT2 (PHOSPHATE TRANSPORTER 2); carbohydrate transporter/ phosphate transporter/ sugar porter	func	sugar:hydrogen ion symporter activity	1795	1145	337	25	1	6	4	0.00177242	0.00161907	0.00392928
KIRST.10177.C1	AT2G38940.1	ATPT2 (PHOSPHATE TRANSPORTER 2); carbohydrate transporter/ phosphate transporter/ sugar porter	proc	transport	1795	1145	337	25	1	6	4	0.00177242	0.00161907	0.00392928
KIRST.10178.C1	AT2G22425.2	signal peptidase	comp	endomembrane system	555	181	50	11	0	0	1	0.00123033	0.00188628	0.0136567
KIRST.10178.C1	AT2G22425.2	signal peptidase	comp	integral to membrane	555	181	50	11	0	0	1	0.00123033	0.00188628	0.0136567
KIRST.10178.C1	AT2G22425.2	signal peptidase	comp	microsome	555	181	50	11	0	0	1	0.00123033	0.00188628	0.0136567
KIRST.10178.C1	AT2G22425.2	signal peptidase	func	signal peptidase activity	555	181	50	11	0	0	1	0.00123033	0.00188628	0.0136567
KIRST.10178.C1	AT2G22425.2	signal peptidase	comp	signal peptidase complex	555	181	50	11	0	0	1	0.00123033	0.00188628	0.0136567
KIRST.10178.C1	AT2G22425.2	signal peptidase	proc	signal peptide processing	555	181	50	11	0	0	1	0.00123033	0.00188628	0.0136567
KIRST.10199.C1	AT2G20890.1	PSB29 (THYLAKOID FORMATION1)	comp	chloroplast	1143	549	144	11	0	1	5	0.00226314	0.00124378	0.0142257
KIRST.10199.C1	AT2G20890.1	PSB29 (THYLAKOID FORMATION1)	comp	chloroplast thylakoid membrane	1143	549	144	11	0	1	5	0.00226314	0.00124378	0.0142257
KIRST.10199.C1	AT2G20890.1	PSB29 (THYLAKOID FORMATION1)	proc	G-protein coupled receptor protein signaling pathway	1143	549	144	11	0	1	5	0.00226314	0.00124378	0.0142257
KIRST.10199.C1	AT2G20890.1	PSB29 (THYLAKOID FORMATION1)	func	molecular_function_unknown	1143	549	144	11	0	1	5	0.00226314	0.00124378	0.0142257
KIRST.10199.C1	AT2G20890.1	PSB29 (THYLAKOID FORMATION1)	comp	plastid inner membrane	1143	549	144	11	0	1	5	0.00226314	0.00124378	0.0142257
KIRST.10199.C1	AT2G20890.1	PSB29 (THYLAKOID FORMATION1)	comp	plastid outer membrane	1143	549	144	11	0	1	5	0.00226314	0.00124378	0.0142257
KIRST.10199.C1	AT2G20890.1	PSB29 (THYLAKOID FORMATION1)	comp	plastid stroma	1143	549	144	11	0	1	5	0.00226314	0.00124378	0.0142257
KIRST.10199.C1	AT2G20890.1	PSB29 (THYLAKOID FORMATION1)	proc	protein import into chloroplast stroma	1143	549	144	11	0	1	5	0.00226314	0.00124378	0.0142257
KIRST.10199.C1	AT2G20890.1	PSB29 (THYLAKOID FORMATION1)	proc	protein import into chloroplast thylakoid membrane	1143	549	144	11	0	1	5	0.00226314	0.00124378	0.0142257
KIRST.10199.C1	AT2G20890.1	PSB29 (THYLAKOID FORMATION1)	comp	stromule	1143	549	144	11	0	1	5	0.00226314	0.00124378	0.0142257
KIRST.10199.C1	AT2G20890.1	PSB29 (THYLAKOID FORMATION1)	proc	sugar mediated signaling	1143	549	144	11	0	1	5	0.00226314	0.00124378	0.0142257
KIRST.10199.C1	AT2G20890.1	PSB29 (THYLAKOID FORMATION1)	proc	thylakoid membrane organization and biogenesis	1143	549	144	11	0	1	5	0.00226314	0.00124378	0.0142257
KIRST.1021.C3					518	259	83	24	0	0	0	0.00080902	0.00103393	0.00322637
KIRST.1022.C1	AT4G31080.1		proc	biological_process_unknown	1854	704	208	13	1	2	5	0.00156431	0.00137321	0.00929558
KIRST.1022.C1	AT4G31080.1		comp	cellular_component_unknown	1854	704	208	13	1	2	5	0.00156431	0.00137321	0.00929558
KIRST.1022.C1	AT4G31080.1		func	molecular_function_unknown	1854	704	208	13	1	2	5	0.00156431	0.00137321	0.00929558
KIRST.10230.C1	AT1G01230.1	ORMDL family protein	comp	endoplasmic reticulum	1040	367	104	14	3	1	1	0.00181415	0.00171364	0.00604716
KIRST.10230.C1	AT1G01230.1	ORMDL family protein	func	molecular_function_unknown	1040	367	104	14	3	1	1	0.00181415	0.00171364	0.00604716
KIRST.10230.C1	AT1G01230.1	ORMDL family protein	proc	protein folding	1040	367	104	14	3	1	1	0.00181415	0.00171364	0.00604716
KIRST.10242.C1	AT2G24050.1	MIF4G domain-containing protein / MA3 domain-containing protein	func	RNA binding	456	233	70	10	0	0	1	0.00155038	0.00151711	0.0100996
KIRST.10242.C1	AT2G24050.1	MIF4G domain-containing protein / MA3 domain-containing protein	proc	translation	456	233	70	10	0	0	1	0.00155038	0.00151711	0.0100996
KIRST.10247.C1	AT4G37830.1	cytochrome c oxidase-related	func	cytochrome-c oxidase activity	626	228	66	49	2	2	1	0.00217748	0.002951	0.00679623
KIRST.10247.C1	AT4G37830.1	cytochrome c oxidase-related	proc	electron transport	626	228	66	49	2	2	1	0.00217748	0.002951	0.00679623
KIRST.10247.C1	AT4G37830.1	cytochrome c oxidase-related	comp	mitochondrion	626	228	66	49	2	2	1	0.00217748	0.002951	0.00679623
KIRST.10252.C1	AT1G11680.1	CYP51G1 (CYTOCHROME P450 51); oxygen binding	proc	embryonic development ending in seed dormancy	1808	1055	298	15	0	0	7	0.00151404	0.00029151	0.00825623
KIRST.10252.C1	AT1G11680.1	CYP51G1 (CYTOCHROME P450 51); oxygen binding	comp	endomembrane system	1808	1055	298	15	0	0	7	0.00151404	0.00029151	0.00825623
KIRST.10252.C1	AT1G11680.1	CYP51G1 (CYTOCHROME P450 51); oxygen binding	func	oxygen binding	1808	1055	298	15	0	0	7	0.00151404	0.00029151	0.00825623
KIRST.10252.C1	AT1G11680.1	CYP51G1 (CYTOCHROME P450 51); oxygen binding	proc	sterol biosynthetic process	1808	1055	298	15	0	0	7	0.00151404	0.00029151	0.00825623
KIRST.10253.C1	AT3G22190.1	IQD5 (IQ-domain 5); calmodulin binding	proc	biological_process_unknown	444	222	71	15	0	0	0	0.00075934	0.00138534	0.00433161
KIRST.10253.C1	AT3G22190.1	IQD5 (IQ-domain 5); calmodulin binding	func	calmodulin binding	444	222	71	15	0	0	0	0.00075934	0.00138534	0.00433161
KIRST.10253.C1	AT3G22190.1	IQD5 (IQ-domain 5); calmodulin binding	comp	cellular_component_unknown	444	222	71	15	0	0	0	0.00075934	0.00138534	0.00433161
KIRST.10253.C2					389	195	62	16	0	0	0	0.00077472	0.00154546	0.00486074
KIRST.1027.C1	AT3G10410.1	SCPL49 (serine carboxypeptidase-like 49); serine carboxypeptidase	comp	endomembrane system	1942	1145	301	21	1	3	2	0.00100239	0.00097101	0.00277029
KIRST.1027.C1	AT3G10410.1	SCPL49 (serine carboxypeptidase-like 49); serine carboxypeptidase	proc	proteolysis	1942	1145	301	21	1	3	2	0.00100239	0.00097101	0.00277029
KIRST.1027.C1	AT3G10410.1	SCPL49 (serine carboxypeptidase-like 49); serine carboxypeptidase	func	serine carboxypeptidase activity	1942	1145	301	21	1	3	2	0.00100239	0.00097101	0.00277029
KIRST.10296.C1	AT1G54690.1	histone H2A, putative	comp	chloroplast	844	422	135	21	0	0	0	0.0004343	0.00065865	0.00205891
KIRST.10296.C1	AT1G54690.1	histone H2A, putative	proc	chromosome organization and biogenesis (sensu Eukaryota)	844	422	135	21	0	0	0	0.0004343	0.00065865	0.00205891
KIRST.10296.C1	AT1G54690.1	histone H2A, putative	func	DNA binding	844	422	135	21	0	0	0	0.0004343	0.00065865	0.00205891
KIRST.10296.C1	AT1G54690.1	histone H2A, putative	comp	nucleosome	844	422	135	21	0	0	0	0.0004343	0.00065865	0.00205891
KIRST.10296.C1	AT1G54690.1	histone H2A, putative	proc	nucleosome assembly	844	422	135	21	0	0	0	0.0004343	0.00065865	0.00205891
KIRST.10296.C1	AT1G54690.1	histone H2A, putative	comp	nucleus	844	422	135	21	0	0	0	0.0004343	0.00065865	0.00205891
KIRST.10296.C2	AT1G54690.1	histone H2A, putative	comp	chloroplast	793	231	72	27	2	0	1	0.00207132	0.00112313	0.00720673
KIRST.10296.C2	AT1G54690.1	histone H2A, putative	proc	chromosome organization and biogenesis (sensu Eukaryota)	793	231	72	27	2	0	1	0.00207132	0.00112313	0.00720673
KIRST.10296.C2	AT1G54690.1	histone H2A, putative	func	DNA binding	793	231	72	27	2	0	1	0.00207132	0.00112313	0.00720673
KIRST.10296.C2	AT1G54690.1	histone H2A, putative	comp	nucleosome	793	231	72	27	2	0	1	0.00207132	0.00112313	0.00720673
KIRST.10296.C2	AT1G54690.1	histone H2A, putative	proc	nucleosome assembly	793	231	72	27	2	0	1	0.00207132	0.00112313	0.00720673
KIRST.10296.C2	AT1G54690.1	histone H2A, putative	comp	nucleus	793	231	72	27	2	0	1	0.00207132	0.00112313	0.00720673
KIRST.1030.C1	AT5G20920.3	EIF2 BETA (EMBRYO DEFECTIVE 1401)			1103	606	168	15	1	2	7	0.00306708	0.0015225	0.014645
KIRST.10305.C1	AT3G19820.2	DWF1 (DIMINUTO 1); catalytic	func	catalytic activity	487	289	77	12	1	0	1	0.00203987	0.00114581	0.00860102
KIRST.10305.C1	AT3G19820.2	DWF1 (DIMINUTO 1); catalytic	comp	integral to membrane	487	289	77	12	1	0	1	0.00203987	0.00114581	0.00860102
KIRST.10305.C1	AT3G19820.2	DWF1 (DIMINUTO 1); catalytic	proc	response to light stimulus	487	289	77	12	1	0	1	0.00203987	0.00114581	0.00860102
KIRST.10305.C1	AT3G19820.2	DWF1 (DIMINUTO 1); catalytic	proc	steroid biosynthetic process	487	289	77	12	1	0	1	0.00203987	0.00114581	0.00860102
KIRST.10305.C1	AT3G19820.2	DWF1 (DIMINUTO 1); catalytic	proc	unidimensional cell growth	487	289	77	12	1	0	1	0.00203987	0.00114581	0.00860102
KIRST.1032.C1					398	199	64	10	0	0	0	0.00103963	0.00177631	0.00552322
KIRST.10322.C1	AT5G64030.1	dehydration-responsive protein-related	proc	biological_process_unknown	1028	519	141	9	0	3	2	0.00215374	0.00283574	0.00782845
KIRST.1033.C2	AT3G27740.1	CARA (CARBAMOYL PHOSPHATE SYNTHETASE A); carbamoyl-phosphate synthase (glutamine-hydrolyzing)	proc	arginine biosynthetic process	1676	938	271	11	2	4	5	0.00261445	0.00181992	0.00755905
KIRST.1033.C2	AT3G27740.1	CARA (CARBAMOYL PHOSPHATE SYNTHETASE A); carbamoyl-phosphate synthase (glutamine-hydrolyzing)	proc	biosynthetic process	1676	938	271	11	2	4	5	0.00261445	0.00181992	0.00755905
KIRST.1033.C2	AT3G27740.1	CARA (CARBAMOYL PHOSPHATE SYNTHETASE A); carbamoyl-phosphate synthase (glutamine-hydrolyzing)	func	carbamoyl-phosphate synthase (glutamine-hydrolyzing) activity	1676	938	271	11	2	4	5	0.00261445	0.00181992	0.00755905
KIRST.1033.C2	AT3G27740.1	CARA (CARBAMOYL PHOSPHATE SYNTHETASE A); carbamoyl-phosphate synthase (glutamine-hydrolyzing)	comp	chloroplast	1676	938	271	11	2	4	5	0.00261445	0.00181992	0.00755905
KIRST.1033.C2	AT3G27740.1	CARA (CARBAMOYL PHOSPHATE SYNTHETASE A); carbamoyl-phosphate synthase (glutamine-hydrolyzing)	proc	'de novo' pyrimidine base biosynthetic process	1676	938	271	11	2	4	5	0.00261445	0.00181992	0.00755905
KIRST.1033.C2	AT3G27740.1	CARA (CARBAMOYL PHOSPHATE SYNTHETASE A); carbamoyl-phosphate synthase (glutamine-hydrolyzing)	proc	glutamine metabolic process	1676	938	271	11	2	4	5	0.00261445	0.00181992	0.00755905
KIRST.1033.C2	AT3G27740.1	CARA (CARBAMOYL PHOSPHATE SYNTHETASE A); carbamoyl-phosphate synthase (glutamine-hydrolyzing)	proc	nitrogen compound metabolic process	1676	938	271	11	2	4	5	0.00261445	0.00181992	0.00755905
KIRST.10330.C1	AT1G19580.1	GAMMA CA1 (GAMMA CARBONIC ANHYDRASE 1); carbonate dehydratase	func	carbonate dehydratase activity	1295	620	187	12	0	2	1	0.00102364	0.00160229	0.0035416
KIRST.10330.C1	AT1G19580.1	GAMMA CA1 (GAMMA CARBONIC ANHYDRASE 1); carbonate dehydratase	comp	mitochondrial membrane	1295	620	187	12	0	2	1	0.00102364	0.00160229	0.0035416
KIRST.10330.C1	AT1G19580.1	GAMMA CA1 (GAMMA CARBONIC ANHYDRASE 1); carbonate dehydratase	comp	mitochondrion	1295	620	187	12	0	2	1	0.00102364	0.00160229	0.0035416
KIRST.10330.C1	AT1G19580.1	GAMMA CA1 (GAMMA CARBONIC ANHYDRASE 1); carbonate dehydratase	proc	photorespiration	1295	620	187	12	0	2	1	0.00102364	0.00160229	0.0035416
KIRST.10330.C1	AT1G19580.1	GAMMA CA1 (GAMMA CARBONIC ANHYDRASE 1); carbonate dehydratase	comp	respiratory chain complex I	1295	620	187	12	0	2	1	0.00102364	0.00160229	0.0035416
KIRST.10342.C2	AT1G48630.1	guanine nucleotide-binding family protein / activated protein kinase C receptor, putative / RACK, putative	proc	biological_process_unknown	411	224	70	12	1	1	2	0.00402846	0.0029566	0.0141917
KIRST.10342.C2	AT1G48630.1	guanine nucleotide-binding family protein / activated protein kinase C receptor, putative / RACK, putative	comp	cellular_component_unknown	411	224	70	12	1	1	2	0.00402846	0.0029566	0.0141917
KIRST.10342.C2	AT1G48630.1	guanine nucleotide-binding family protein / activated protein kinase C receptor, putative / RACK, putative	func	nucleotide binding	411	224	70	12	1	1	2	0.00402846	0.0029566	0.0141917
KIRST.10345.C1	AT2G05620.1	PGR5 (PROTON GRADIENT REGULATION 5)			851	300	87	13	2	1	0	0.00152183	0.00214831	0.00370399
KIRST.10349.C2	AT5G61510.1	NADP-dependent oxidoreductase, putative	proc	cell differentiation	746	542	169	22	0	5	6	0.00441268	0.00303677	0.0113624
KIRST.10349.C2	AT5G61510.1	NADP-dependent oxidoreductase, putative	func	oxidoreductase activity	746	542	169	22	0	5	6	0.00441268	0.00303677	0.0113624
KIRST.10349.C2	AT5G61510.1	NADP-dependent oxidoreductase, putative	func	zinc ion binding	746	542	169	22	0	5	6	0.00441268	0.00303677	0.0113624
KIRST.1035.C1					448	224	72	10	0	0	0	0.00079797	0.00157806	0.00490952
KIRST.1036.C1	AT5G52640.1	HSP81-1 (HEAT SHOCK PROTEIN 81-1); ATP binding / unfolded protein binding	func	ATP binding	808	387	96	58	1	1	1	0.00106945	0.00111643	0.0045006
KIRST.1036.C1	AT5G52640.1	HSP81-1 (HEAT SHOCK PROTEIN 81-1); ATP binding / unfolded protein binding	proc	defense response to bacterium	808	387	96	58	1	1	1	0.00106945	0.00111643	0.0045006
KIRST.1036.C1	AT5G52640.1	HSP81-1 (HEAT SHOCK PROTEIN 81-1); ATP binding / unfolded protein binding	func	unfolded protein binding	808	387	96	58	1	1	1	0.00106945	0.00111643	0.0045006
KIRST.1036.C2					348	174	56	107	0	0	0	0.00071406	0.00109566	0.00340437
KIRST.10366.C1	AT3G01190.1	peroxidase 27 (PER27) (P27) (PRXR7)	comp	endomembrane system	585	348	102	10	0	2	1	0.002417	0.00304729	0.00693109
KIRST.10366.C1	AT3G01190.1	peroxidase 27 (PER27) (P27) (PRXR7)	func	peroxidase activity	585	348	102	10	0	2	1	0.002417	0.00304729	0.00693109
KIRST.10366.C1	AT3G01190.1	peroxidase 27 (PER27) (P27) (PRXR7)	proc	response to oxidative stress	585	348	102	10	0	2	1	0.002417	0.00304729	0.00693109
KIRST.10367.C1	AT1G04680.1	pectate lyase family protein	proc	biological_process_unknown	1087	427	125	11	0	1	1	0.00094227	0.00159914	0.00546267
KIRST.10367.C1	AT1G04680.1	pectate lyase family protein	comp	endomembrane system	1087	427	125	11	0	1	1	0.00094227	0.00159914	0.00546267
KIRST.10367.C1	AT1G04680.1	pectate lyase family protein	func	lyase activity	1087	427	125	11	0	1	1	0.00094227	0.00159914	0.00546267
KIRST.10367.C1	AT1G04680.1	pectate lyase family protein	func	pectate lyase activity	1087	427	125	11	0	1	1	0.00094227	0.00159914	0.00546267
KIRST.10381.C1	ATCG00670.1				466	233	75	13	0	0	0	0.0009677	0.00138303	0.00429663
KIRST.10381.C2	ATCG00670.1				644	274	77	13	0	0	1	0.00104968	0.00117608	0.00837005
KIRST.10386.C1	AT2G12400.1		proc	biological_process_unknown	731	366	117	35	0	0	0	0.00071207	0.00066345	0.00207542
KIRST.10386.C1	AT2G12400.1		comp	endomembrane system	731	366	117	35	0	0	0	0.00071207	0.00066345	0.00207542
KIRST.10386.C1	AT2G12400.1		func	molecular_function_unknown	731	366	117	35	0	0	0	0.00071207	0.00066345	0.00207542
KIRST.10399.C1	AT1G17020.1	SRG1 (SENESCENCE-RELATED GENE 1); oxidoreductase, acting on paired donors, with incorporation or reduction of molecular oxygen, 2-oxoglutarate as one donor, and incorporation of one atom each of oxygen into both donors	proc	flavonoid biosynthetic process	428	214	68	11	0	0	0	0.00101917	0.00159541	0.00502084
KIRST.10399.C1	AT1G17020.1	SRG1 (SENESCENCE-RELATED GENE 1); oxidoreductase, acting on paired donors, with incorporation or reduction of molecular oxygen, 2-oxoglutarate as one donor, and incorporation of one atom each of oxygen into both donors	func	oxidoreductase activity, acting on paired donors, with incorporation or reduction of molecular oxygen, 2-oxoglutarate as one donor, and incorporation of one atom each of oxygen into both donors	428	214	68	11	0	0	0	0.00101917	0.00159541	0.00502084
KIRST.10399.C4	AT1G17020.1	SRG1 (SENESCENCE-RELATED GENE 1); oxidoreductase, acting on paired donors, with incorporation or reduction of molecular oxygen, 2-oxoglutarate as one donor, and incorporation of one atom each of oxygen into both donors	proc	flavonoid biosynthetic process	1350	847	227	18	5	5	3	0.00301503	0.00205952	0.00512309
KIRST.10399.C4	AT1G17020.1	SRG1 (SENESCENCE-RELATED GENE 1); oxidoreductase, acting on paired donors, with incorporation or reduction of molecular oxygen, 2-oxoglutarate as one donor, and incorporation of one atom each of oxygen into both donors	func	oxidoreductase activity, acting on paired donors, with incorporation or reduction of molecular oxygen, 2-oxoglutarate as one donor, and incorporation of one atom each of oxygen into both donors	1350	847	227	18	5	5	3	0.00301503	0.00205952	0.00512309
KIRST.1040.C1	AT3G28715.1	H+-transporting two-sector ATPase, putative	func	hydrogen ion transporting ATPase activity, rotational mechanism	1503	834	216	12	0	2	6	0.00203163	0.00119115	0.0107314
KIRST.1040.C1	AT3G28715.1	H+-transporting two-sector ATPase, putative	proc	proton transport	1503	834	216	12	0	2	6	0.00203163	0.00119115	0.0107314
KIRST.1040.C1	AT3G28715.1	H+-transporting two-sector ATPase, putative	comp	proton-transporting two-sector ATPase complex	1503	834	216	12	0	2	6	0.00203163	0.00119115	0.0107314
KIRST.10402.C1	AT4G38620.1	MYB4 (myb domain protein 4); transcription factor	comp	nucleus	467	298	77	11	1	1	0	0.00219326	0.00229139	0.00443399
KIRST.10402.C1	AT4G38620.1	MYB4 (myb domain protein 4); transcription factor	proc	response to abscisic acid stimulus	467	298	77	11	1	1	0	0.00219326	0.00229139	0.00443399
KIRST.10402.C1	AT4G38620.1	MYB4 (myb domain protein 4); transcription factor	proc	response to auxin stimulus	467	298	77	11	1	1	0	0.00219326	0.00229139	0.00443399
KIRST.10402.C1	AT4G38620.1	MYB4 (myb domain protein 4); transcription factor	proc	response to cadmium ion	467	298	77	11	1	1	0	0.00219326	0.00229139	0.00443399
KIRST.10402.C1	AT4G38620.1	MYB4 (myb domain protein 4); transcription factor	proc	response to ethylene stimulus	467	298	77	11	1	1	0	0.00219326	0.00229139	0.00443399
KIRST.10402.C1	AT4G38620.1	MYB4 (myb domain protein 4); transcription factor	proc	response to gibberellin stimulus	467	298	77	11	1	1	0	0.00219326	0.00229139	0.00443399
KIRST.10402.C1	AT4G38620.1	MYB4 (myb domain protein 4); transcription factor	proc	response to jasmonic acid stimulus	467	298	77	11	1	1	0	0.00219326	0.00229139	0.00443399
KIRST.10402.C1	AT4G38620.1	MYB4 (myb domain protein 4); transcription factor	proc	response to salicylic acid stimulus	467	298	77	11	1	1	0	0.00219326	0.00229139	0.00443399
KIRST.10402.C1	AT4G38620.1	MYB4 (myb domain protein 4); transcription factor	proc	response to salt stress	467	298	77	11	1	1	0	0.00219326	0.00229139	0.00443399
KIRST.10402.C1	AT4G38620.1	MYB4 (myb domain protein 4); transcription factor	func	transcription factor activity	467	298	77	11	1	1	0	0.00219326	0.00229139	0.00443399
KIRST.10421.C1	AT3G10640.1	SNF7 family protein	func	molecular_function_unknown	1085	551	148	14	1	2	1	0.00145039	0.00171208	0.00424935
KIRST.10421.C1	AT3G10640.1	SNF7 family protein	proc	protein transport	1085	551	148	14	1	2	1	0.00145039	0.00171208	0.00424935
KIRST.1043.C1					895	448	143	62	0	0	0	0.00023818	0.0004753	0.00148906
KIRST.10434.C1	AT3G27890.1	NQR (NADPH:QUINONE OXIDOREDUCTASE); FMN reductase	func	FMN reductase activity	798	443	142	12	0	2	1	0.00165985	0.00224248	0.00466393
KIRST.1044.C1	AT1G28110.2	SCPL45; serine carboxypeptidase	proc	proteolysis	1760	1060	305	13	2	8	13	0.0044835	0.00273606	0.0147917
KIRST.1044.C1	AT1G28110.2	SCPL45; serine carboxypeptidase	func	serine carboxypeptidase activity	1760	1060	305	13	2	8	13	0.0044835	0.00273606	0.0147917
KIRST.1045.C1	AT2G38750.1	ANNAT4 (ANNEXIN 4, ANNEXIN ARABIDOPSIS 4); calcium ion binding / calcium-dependent phospholipid binding	func	calcium ion binding	1220	741	195	10	0	2	3	0.0017601	0.00143112	0.00725099
KIRST.1045.C1	AT2G38750.1	ANNAT4 (ANNEXIN 4, ANNEXIN ARABIDOPSIS 4); calcium ion binding / calcium-dependent phospholipid binding	func	calcium-dependent phospholipid binding	1220	741	195	10	0	2	3	0.0017601	0.00143112	0.00725099
KIRST.10457.C1	AT1G53670.1	transcription factor-related	comp	chloroplast	909	440	136	15	0	1	6	0.00276134	0.00139793	0.0158295
KIRST.10457.C1	AT1G53670.1	transcription factor-related	proc	N-terminal protein myristoylation	909	440	136	15	0	1	6	0.00276134	0.00139793	0.0158295
KIRST.10457.C1	AT1G53670.1	transcription factor-related	func	protein-methionine-S-oxide reductase activity	909	440	136	15	0	1	6	0.00276134	0.00139793	0.0158295
KIRST.10457.C1	AT1G53670.1	transcription factor-related	proc	response to oxidative stress	909	440	136	15	0	1	6	0.00276134	0.00139793	0.0158295
KIRST.10462.C1	AT3G48930.1	EMB1080 (EMBRYO DEFECTIVE 1080); structural constituent of ribosome	comp	cytosolic ribosome (sensu Eukaryota)	1008	375	105	35	2	1	2	0.00144538	0.00129506	0.00693783
KIRST.10462.C1	AT3G48930.1	EMB1080 (EMBRYO DEFECTIVE 1080); structural constituent of ribosome	comp	cytosolic small ribosomal subunit (sensu Eukaryota)	1008	375	105	35	2	1	2	0.00144538	0.00129506	0.00693783
KIRST.10462.C1	AT3G48930.1	EMB1080 (EMBRYO DEFECTIVE 1080); structural constituent of ribosome	proc	embryonic development ending in seed dormancy	1008	375	105	35	2	1	2	0.00144538	0.00129506	0.00693783
KIRST.10462.C1	AT3G48930.1	EMB1080 (EMBRYO DEFECTIVE 1080); structural constituent of ribosome	func	structural constituent of ribosome	1008	375	105	35	2	1	2	0.00144538	0.00129506	0.00693783
KIRST.10462.C1	AT3G48930.1	EMB1080 (EMBRYO DEFECTIVE 1080); structural constituent of ribosome	proc	translation	1008	375	105	35	2	1	2	0.00144538	0.00129506	0.00693783
KIRST.10470.C1	AT3G08890.2		proc	biological_process_unknown	921	403	107	16	1	1	1	0.00149379	0.00149561	0.005633
KIRST.10470.C1	AT3G08890.2		comp	cellular_component_unknown	921	403	107	16	1	1	1	0.00149379	0.00149561	0.005633
KIRST.10470.C1	AT3G08890.2		func	molecular_function_unknown	921	403	107	16	1	1	1	0.00149379	0.00149561	0.005633
KIRST.1048.C1	AT1G06460.1	ACD32.1 (ALPHA-CRYSTALLIN DOMAIN 31.2)	proc	response to heat	775	318	87	12	0	4	1	0.00256366	0.00520659	0.0076124
KIRST.10484.C2	AT3G27200.1	plastocyanin-like domain-containing protein	comp	anchored to membrane	314	157	50	19	0	0	0	0.00133704	0.00182238	0.00572228
KIRST.10484.C2	AT3G27200.1	plastocyanin-like domain-containing protein	func	copper ion binding	314	157	50	19	0	0	0	0.00133704	0.00182238	0.00572228
KIRST.10484.C2	AT3G27200.1	plastocyanin-like domain-containing protein	proc	electron transport	314	157	50	19	0	0	0	0.00133704	0.00182238	0.00572228
KIRST.10485.C1	AT1G80160.1	lactoylglutathione lyase family protein / glyoxalase I family protein	proc	carbohydrate metabolic process	950	330	87	14	2	2	2	0.00245942	0.00285866	0.0108432
KIRST.10485.C1	AT1G80160.1	lactoylglutathione lyase family protein / glyoxalase I family protein	func	lactoylglutathione lyase activity	950	330	87	14	2	2	2	0.00245942	0.00285866	0.0108432
KIRST.10487.C1	AT4G02290.1	glycosyl hydrolase family 9 protein	proc	carbohydrate metabolic process	1878	1131	324	10	1	1	3	0.00112935	0.00062509	0.00436402
KIRST.10487.C1	AT4G02290.1	glycosyl hydrolase family 9 protein	comp	endomembrane system	1878	1131	324	10	1	1	3	0.00112935	0.00062509	0.00436402
KIRST.10487.C1	AT4G02290.1	glycosyl hydrolase family 9 protein	func	hydrolase activity, hydrolyzing O-glycosyl compounds	1878	1131	324	10	1	1	3	0.00112935	0.00062509	0.00436402
KIRST.10490.C2					356	178	57	12	0	0	0	0.00121289	0.00186033	0.00580946
KIRST.10496.C5	AT5G04800.4	structural constituent of ribosome	comp	ribosome	741	305	85	189	0	0	1	0.00046912	0.00056371	0.00404542
KIRST.10496.C5	AT5G04800.4	structural constituent of ribosome	func	structural constituent of ribosome	741	305	85	189	0	0	1	0.00046912	0.00056371	0.00404542
KIRST.10496.C5	AT5G04800.4	structural constituent of ribosome	proc	translation	741	305	85	189	0	0	1	0.00046912	0.00056371	0.00404542
KIRST.105.C1	AT2G27420.1	cysteine proteinase, putative	func	cysteine-type peptidase activity	1342	729	201	27	1	5	1	0.00155359	0.00213533	0.00258152
KIRST.105.C1	AT2G27420.1	cysteine proteinase, putative	comp	endomembrane system	1342	729	201	27	1	5	1	0.00155359	0.00213533	0.00258152
KIRST.105.C1	AT2G27420.1	cysteine proteinase, putative	proc	proteolysis	1342	729	201	27	1	5	1	0.00155359	0.00213533	0.00258152
KIRST.105.C2	AT5G50260.1	cysteine proteinase, putative	func	cysteine-type peptidase activity	913	506	142	28	0	16	7	0.00696109	0.00863349	0.0144774
KIRST.105.C2	AT5G50260.1	cysteine proteinase, putative	comp	endomembrane system	913	506	142	28	0	16	7	0.00696109	0.00863349	0.0144774
KIRST.105.C2	AT5G50260.1	cysteine proteinase, putative	proc	proteolysis	913	506	142	28	0	16	7	0.00696109	0.00863349	0.0144774
KIRST.105.C4	AT3G49340.1	cysteine proteinase, putative	func	cysteine-type peptidase activity	1175	787	218	30	0	7	5	0.00302998	0.00256589	0.00694733
KIRST.105.C4	AT3G49340.1	cysteine proteinase, putative	proc	proteolysis	1175	787	218	30	0	7	5	0.00302998	0.00256589	0.00694733
KIRST.10504.C1	AT2G24390.1		proc	biological_process_unknown	768	345	96	15	0	3	4	0.00332495	0.00356573	0.0160179
KIRST.10504.C1	AT2G24390.1		comp	endomembrane system	768	345	96	15	0	3	4	0.00332495	0.00356573	0.0160179
KIRST.10504.C1	AT2G24390.1		func	molecular_function_unknown	768	345	96	15	0	3	4	0.00332495	0.00356573	0.0160179
KIRST.1051.C1	AT1G51200.2	DNA binding / zinc ion binding	func	DNA binding	922	319	89	16	0	5	2	0.00321872	0.00566832	0.0101584
KIRST.1051.C1	AT1G51200.2	DNA binding / zinc ion binding	func	zinc ion binding	922	319	89	16	0	5	2	0.00321872	0.00566832	0.0101584
KIRST.1051.C4	AT1G16890.2	UBC36; ubiquitin-protein ligase	comp	cellular_component_unknown	449	225	72	45	0	0	0	0.00109936	0.0010164	0.00317625
KIRST.1051.C4	AT1G16890.2	UBC36; ubiquitin-protein ligase	func	ubiquitin-protein ligase activity	449	225	72	45	0	0	0	0.00109936	0.0010164	0.00317625
KIRST.10543.C1					557	279	89	18	0	0	0	0.00055801	0.00104206	0.00326669
KIRST.10584.C1	AT1G15880.1	GOS11 (GOLGI SNARE 11); SNARE binding	comp	integral to membrane	1135	539	154	16	3	4	3	0.00292072	0.0027956	0.00782768
KIRST.10584.C1	AT1G15880.1	GOS11 (GOLGI SNARE 11); SNARE binding	proc	intra-Golgi vesicle-mediated transport	1135	539	154	16	3	4	3	0.00292072	0.0027956	0.00782768
KIRST.10584.C1	AT1G15880.1	GOS11 (GOLGI SNARE 11); SNARE binding	proc	membrane fusion	1135	539	154	16	3	4	3	0.00292072	0.0027956	0.00782768
KIRST.10584.C1	AT1G15880.1	GOS11 (GOLGI SNARE 11); SNARE binding	func	SNARE binding	1135	539	154	16	3	4	3	0.00292072	0.0027956	0.00782768
KIRST.1059.C1	AT1G31817.1	NFD3 (NUCLEAR FUSION DEFECTIVE 3); structural constituent of ribosome	comp	cytosolic small ribosomal subunit (sensu Eukaryota)	1122	417	114	13	4	0	5	0.00287208	0.00077277	0.0169604
KIRST.1059.C1	AT1G31817.1	NFD3 (NUCLEAR FUSION DEFECTIVE 3); structural constituent of ribosome	func	structural constituent of ribosome	1122	417	114	13	4	0	5	0.00287208	0.00077277	0.0169604
KIRST.1059.C1	AT1G31817.1	NFD3 (NUCLEAR FUSION DEFECTIVE 3); structural constituent of ribosome	proc	translation	1122	417	114	13	4	0	5	0.00287208	0.00077277	0.0169604
KIRST.10590.C2	AT5G54770.1	THI1 (THIAZOLE REQUIRING)	comp	chloroplast	970	365	106	21	0	3	3	0.00211475	0.00304605	0.0104888
KIRST.10590.C2	AT5G54770.1	THI1 (THIAZOLE REQUIRING)	proc	thiamin biosynthetic process	970	365	106	21	0	3	3	0.00211475	0.00304605	0.0104888
KIRST.10595.C1	AT3G59350.3	kinase	func	kinase activity	620	310	99	10	0	0	0	0.00057014	0.00114028	0.00357056
KIRST.10595.C1	AT3G59350.3	kinase	proc	protein amino acid phosphorylation	620	310	99	10	0	0	0	0.00057014	0.00114028	0.00357056
KIRST.1063.C2	AT4G15510.1	photosystem II reaction center PsbP family protein	func	calcium ion binding	1173	482	133	11	0	3	0	0.0012139	0.00283334	0.00256705
KIRST.1063.C2	AT4G15510.1	photosystem II reaction center PsbP family protein	comp	chloroplast photosystem II	1173	482	133	11	0	3	0	0.0012139	0.00283334	0.00256705
KIRST.1063.C2	AT4G15510.1	photosystem II reaction center PsbP family protein	comp	chloroplast thylakoid lumen	1173	482	133	11	0	3	0	0.0012139	0.00283334	0.00256705
KIRST.1063.C2	AT4G15510.1	photosystem II reaction center PsbP family protein	comp	oxygen evolving complex	1173	482	133	11	0	3	0	0.0012139	0.00283334	0.00256705
KIRST.1063.C2	AT4G15510.1	photosystem II reaction center PsbP family protein	proc	photosynthesis	1173	482	133	11	0	3	0	0.0012139	0.00283334	0.00256705
KIRST.10633.C1	AT5G03170.1	FLA11 (fasciclin-like arabinogalactan-protein 11)	comp	anchored to membrane	930	338	106	26	1	0	3	0.00140891	0.00077532	0.00988896
KIRST.10633.C1	AT5G03170.1	FLA11 (fasciclin-like arabinogalactan-protein 11)	proc	cell adhesion	930	338	106	26	1	0	3	0.00140891	0.00077532	0.00988896
KIRST.10633.C1	AT5G03170.1	FLA11 (fasciclin-like arabinogalactan-protein 11)	func	molecular_function_unknown	930	338	106	26	1	0	3	0.00140891	0.00077532	0.00988896
KIRST.10648.C1	AT4G05180.1	PSBQ/PSBQ-2 (photosystem II subunit Q-2); calcium ion binding	func	calcium ion binding	1046	525	168	48	0	2	6	0.00195559	0.00128759	0.00938869
KIRST.10648.C1	AT4G05180.1	PSBQ/PSBQ-2 (photosystem II subunit Q-2); calcium ion binding	comp	chloroplast photosystem II	1046	525	168	48	0	2	6	0.00195559	0.00128759	0.00938869
KIRST.10648.C1	AT4G05180.1	PSBQ/PSBQ-2 (photosystem II subunit Q-2); calcium ion binding	comp	chloroplast thylakoid lumen	1046	525	168	48	0	2	6	0.00195559	0.00128759	0.00938869
KIRST.10648.C1	AT4G05180.1	PSBQ/PSBQ-2 (photosystem II subunit Q-2); calcium ion binding	comp	chloroplast thylakoid membrane	1046	525	168	48	0	2	6	0.00195559	0.00128759	0.00938869
KIRST.10648.C1	AT4G05180.1	PSBQ/PSBQ-2 (photosystem II subunit Q-2); calcium ion binding	comp	oxygen evolving complex	1046	525	168	48	0	2	6	0.00195559	0.00128759	0.00938869
KIRST.10648.C1	AT4G05180.1	PSBQ/PSBQ-2 (photosystem II subunit Q-2); calcium ion binding	proc	photosynthesis	1046	525	168	48	0	2	6	0.00195559	0.00128759	0.00938869
KIRST.1065.C1	AT5G28840.1	GME (GDP-D-MANNOSE 3',5'-EPIMERASE); GDP-mannose 3,5-epimerase/ NAD binding / catalytic	func	catalytic activity	1529	915	228	11	3	2	4	0.00227318	0.0011194	0.00748722
KIRST.1065.C1	AT5G28840.1	GME (GDP-D-MANNOSE 3',5'-EPIMERASE); GDP-mannose 3,5-epimerase/ NAD binding / catalytic	comp	cellular_component_unknown	1529	915	228	11	3	2	4	0.00227318	0.0011194	0.00748722
KIRST.1065.C1	AT5G28840.1	GME (GDP-D-MANNOSE 3',5'-EPIMERASE); GDP-mannose 3,5-epimerase/ NAD binding / catalytic	func	GDP-mannose 3,5-epimerase activity	1529	915	228	11	3	2	4	0.00227318	0.0011194	0.00748722
KIRST.1065.C1	AT5G28840.1	GME (GDP-D-MANNOSE 3',5'-EPIMERASE); GDP-mannose 3,5-epimerase/ NAD binding / catalytic	proc	L-ascorbic acid biosynthetic process	1529	915	228	11	3	2	4	0.00227318	0.0011194	0.00748722
KIRST.1065.C1	AT5G28840.1	GME (GDP-D-MANNOSE 3',5'-EPIMERASE); GDP-mannose 3,5-epimerase/ NAD binding / catalytic	func	NAD binding	1529	915	228	11	3	2	4	0.00227318	0.0011194	0.00748722
KIRST.1065.C1	AT5G28840.1	GME (GDP-D-MANNOSE 3',5'-EPIMERASE); GDP-mannose 3,5-epimerase/ NAD binding / catalytic	proc	nucleotide-sugar metabolic process	1529	915	228	11	3	2	4	0.00227318	0.0011194	0.00748722
KIRST.1065.C2	AT1G08500.1	plastocyanin-like domain-containing protein	comp	anchored to membrane	966	337	89	18	1	3	0	0.00153822	0.00345087	0.00326669
KIRST.1065.C2	AT1G08500.1	plastocyanin-like domain-containing protein	func	copper ion binding	966	337	89	18	1	3	0	0.00153822	0.00345087	0.00326669
KIRST.1065.C2	AT1G08500.1	plastocyanin-like domain-containing protein	proc	electron transport	966	337	89	18	1	3	0	0.00153822	0.00345087	0.00326669
KIRST.1065.C3	AT5G28840.1	GME (GDP-D-MANNOSE 3',5'-EPIMERASE); GDP-mannose 3,5-epimerase/ NAD binding / catalytic	func	catalytic activity	1647	908	229	13	2	0	7	0.00200407	0.0003549	0.0112575
KIRST.1065.C3	AT5G28840.1	GME (GDP-D-MANNOSE 3',5'-EPIMERASE); GDP-mannose 3,5-epimerase/ NAD binding / catalytic	comp	cellular_component_unknown	1647	908	229	13	2	0	7	0.00200407	0.0003549	0.0112575
KIRST.1065.C3	AT5G28840.1	GME (GDP-D-MANNOSE 3',5'-EPIMERASE); GDP-mannose 3,5-epimerase/ NAD binding / catalytic	func	GDP-mannose 3,5-epimerase activity	1647	908	229	13	2	0	7	0.00200407	0.0003549	0.0112575
KIRST.1065.C3	AT5G28840.1	GME (GDP-D-MANNOSE 3',5'-EPIMERASE); GDP-mannose 3,5-epimerase/ NAD binding / catalytic	proc	L-ascorbic acid biosynthetic process	1647	908	229	13	2	0	7	0.00200407	0.0003549	0.0112575
KIRST.1065.C3	AT5G28840.1	GME (GDP-D-MANNOSE 3',5'-EPIMERASE); GDP-mannose 3,5-epimerase/ NAD binding / catalytic	func	NAD binding	1647	908	229	13	2	0	7	0.00200407	0.0003549	0.0112575
KIRST.1065.C3	AT5G28840.1	GME (GDP-D-MANNOSE 3',5'-EPIMERASE); GDP-mannose 3,5-epimerase/ NAD binding / catalytic	proc	nucleotide-sugar metabolic process	1647	908	229	13	2	0	7	0.00200407	0.0003549	0.0112575
KIRST.10653.C1	AT2G35760.1	integral membrane family protein	proc	biological_process_unknown	1052	444	138	26	1	6	4	0.00298925	0.00413154	0.00949483
KIRST.10653.C1	AT2G35760.1	integral membrane family protein	comp	cellular_component_unknown	1052	444	138	26	1	6	4	0.00298925	0.00413154	0.00949483
KIRST.10653.C1	AT2G35760.1	integral membrane family protein	func	molecular_function_unknown	1052	444	138	26	1	6	4	0.00298925	0.00413154	0.00949483
KIRST.10665.C1	AT1G26880.1	60S ribosomal protein L34 (RPL34A)	comp	ribosome	742	215	70	35	1	1	0	0.0010304	0.00225883	0.00346891
KIRST.10665.C1	AT1G26880.1	60S ribosomal protein L34 (RPL34A)	proc	ribosome biogenesis and assembly	742	215	70	35	1	1	0	0.0010304	0.00225883	0.00346891
KIRST.10665.C1	AT1G26880.1	60S ribosomal protein L34 (RPL34A)	func	structural constituent of ribosome	742	215	70	35	1	1	0	0.0010304	0.00225883	0.00346891
KIRST.10665.C1	AT1G26880.1	60S ribosomal protein L34 (RPL34A)	proc	translation	742	215	70	35	1	1	0	0.0010304	0.00225883	0.00346891
KIRST.10665.C4	AT1G26880.2	60S ribosomal protein L34 (RPL34A)			298	164	49	15	1	1	1	0.00412811	0.00375054	0.0125528
KIRST.1067.C3	AT5G46800.1	BOU (A BOUT DE SOUFFLE); binding	func	binding	530	265	85	12	0	0	0	0.00108565	0.00124958	0.00389576
KIRST.1067.C3	AT5G46800.1	BOU (A BOUT DE SOUFFLE); binding	comp	mitochondrial inner membrane	530	265	85	12	0	0	0	0.00108565	0.00124958	0.00389576
KIRST.1067.C3	AT5G46800.1	BOU (A BOUT DE SOUFFLE); binding	proc	mitochondrial transport	530	265	85	12	0	0	0	0.00108565	0.00124958	0.00389576
KIRST.1067.C3	AT5G46800.1	BOU (A BOUT DE SOUFFLE); binding	comp	mitochondrion	530	265	85	12	0	0	0	0.00108565	0.00124958	0.00389576
KIRST.1067.C3	AT5G46800.1	BOU (A BOUT DE SOUFFLE); binding	proc	ornithine transport	530	265	85	12	0	0	0	0.00108565	0.00124958	0.00389576
KIRST.1067.C3	AT5G46800.1	BOU (A BOUT DE SOUFFLE); binding	proc	transport	530	265	85	12	0	0	0	0.00108565	0.00124958	0.00389576
KIRST.1067.C4	AT5G46800.1	BOU (A BOUT DE SOUFFLE); binding	func	binding	1464	669	225	11	0	1	4	0.00152192	0.00102068	0.00758705
KIRST.1067.C4	AT5G46800.1	BOU (A BOUT DE SOUFFLE); binding	comp	mitochondrial inner membrane	1464	669	225	11	0	1	4	0.00152192	0.00102068	0.00758705
KIRST.1067.C4	AT5G46800.1	BOU (A BOUT DE SOUFFLE); binding	proc	mitochondrial transport	1464	669	225	11	0	1	4	0.00152192	0.00102068	0.00758705
KIRST.1067.C4	AT5G46800.1	BOU (A BOUT DE SOUFFLE); binding	comp	mitochondrion	1464	669	225	11	0	1	4	0.00152192	0.00102068	0.00758705
KIRST.1067.C4	AT5G46800.1	BOU (A BOUT DE SOUFFLE); binding	proc	ornithine transport	1464	669	225	11	0	1	4	0.00152192	0.00102068	0.00758705
KIRST.1067.C4	AT5G46800.1	BOU (A BOUT DE SOUFFLE); binding	proc	transport	1464	669	225	11	0	1	4	0.00152192	0.00102068	0.00758705
KIRST.10695.C1					328	164	52	17	0	0	0	0.00091862	0.00180362	0.00568835
KIRST.10698.C4	AT4G35450.1	AKR2 (ANKYRIN REPEAT-CONTAINING PROTEIN 2); protein binding	comp	chloroplast	1519	809	223	25	2	1	3	0.00123425	0.00065472	0.00475038
KIRST.10698.C4	AT4G35450.1	AKR2 (ANKYRIN REPEAT-CONTAINING PROTEIN 2); protein binding	func	protein binding	1519	809	223	25	2	1	3	0.00123425	0.00065472	0.00475038
KIRST.10708.C1					411	206	66	10	0	0	0	0.00086006	0.00171595	0.00535584
KIRST.1071.C1					606	303	97	12	0	0	0	0.00056702	0.00109287	0.00341381
KIRST.1071.C2					319	160	51	14	0	0	0	0.00293901	0.00196533	0.00616573
KIRST.10725.C5	AT2G47400.1	CP12-1 (CP12 domain-containing protein 1)	proc	biological_process_unknown	546	170	43	76	1	0	1	0.00112518	0.00120015	0.00948954
KIRST.10725.C5	AT2G47400.1	CP12-1 (CP12 domain-containing protein 1)	func	molecular_function_unknown	546	170	43	76	1	0	1	0.00112518	0.00120015	0.00948954
KIRST.1074.C1	AT3G01190.1	peroxidase 27 (PER27) (P27) (PRXR7)	comp	endomembrane system	315	193	56	11	0	1	2	0.00433546	0.003538	0.0182902
KIRST.1074.C1	AT3G01190.1	peroxidase 27 (PER27) (P27) (PRXR7)	func	peroxidase activity	315	193	56	11	0	1	2	0.00433546	0.003538	0.0182902
KIRST.1074.C1	AT3G01190.1	peroxidase 27 (PER27) (P27) (PRXR7)	proc	response to oxidative stress	315	193	56	11	0	1	2	0.00433546	0.003538	0.0182902
KIRST.10757.C1	AT2G29530.2	TIM10 (Arabidopsis thaliana translocase inner membrane subunit 10)			767	198	48	21	2	2	4	0.00346489	0.0042114	0.0289534
KIRST.1076.C1	AT3G03070.1	NADH-ubiquinone oxidoreductase-related	comp	mitochondrion	630	264	69	10	1	2	1	0.00293119	0.00401688	0.010246
KIRST.10769.C1	AT1G02305.1	cathepsin B-like cysteine protease, putative	func	cysteine-type peptidase activity	477	377	97	47	0	4	2	0.00332264	0.00300284	0.0070025
KIRST.10769.C1	AT1G02305.1	cathepsin B-like cysteine protease, putative	comp	endomembrane system	477	377	97	47	0	4	2	0.00332264	0.00300284	0.0070025
KIRST.10769.C1	AT1G02305.1	cathepsin B-like cysteine protease, putative	proc	proteolysis	477	377	97	47	0	4	2	0.00332264	0.00300284	0.0070025
KIRST.10776.C1	AT5G65020.1	ANNAT2 (ANNEXIN ARABIDOPSIS 2); calcium ion binding / calcium-dependent phospholipid binding	func	calcium ion binding	1346	740	208	29	0	6	4	0.00214645	0.00240872	0.00612106
KIRST.10776.C1	AT5G65020.1	ANNAT2 (ANNEXIN ARABIDOPSIS 2); calcium ion binding / calcium-dependent phospholipid binding	func	calcium-dependent phospholipid binding	1346	740	208	29	0	6	4	0.00214645	0.00240872	0.00612106
KIRST.10779.C1					408	204	65	23	0	0	0	0.00116791	0.00132815	0.00416835
KIRST.10779.C3	AT1G10200.1	transcription factor LIM, putative	proc	biological_process_unknown	801	395	103	10	0	0	2	0.00132392	0.0008949	0.0102957
KIRST.10779.C3	AT1G10200.1	transcription factor LIM, putative	comp	cellular_component_unknown	801	395	103	10	0	0	2	0.00132392	0.0008949	0.0102957
KIRST.10779.C3	AT1G10200.1	transcription factor LIM, putative	func	transcription factor activity	801	395	103	10	0	0	2	0.00132392	0.0008949	0.0102957
KIRST.10782.C1					1049	525	168	49	0	0	0	0.00023936	0.00042719	0.00133497
KIRST.10782.C5					1126	563	180	54	0	0	0	0.00019507	0.00038978	0.00121915
KIRST.1079.C1	AT4G20330.1	transcription initiation factor-related	proc	biological_process_unknown	1212	676	176	13	1	1	1	0.00109427	0.00095339	0.0036619
KIRST.1079.C1	AT4G20330.1	transcription initiation factor-related	func	molecular_function_unknown	1212	676	176	13	1	1	1	0.00109427	0.00095339	0.0036619
KIRST.10794.C1	AT1G79010.1	NADH-ubiquinone oxidoreductase 23 kDa subunit, mitochondrial (TYKY)	proc	electron transport	1113	521	142	35	0	0	1	0.0004729	0.00046607	0.00342006
KIRST.10794.C1	AT1G79010.1	NADH-ubiquinone oxidoreductase 23 kDa subunit, mitochondrial (TYKY)	comp	mitochondrion	1113	521	142	35	0	0	1	0.0004729	0.00046607	0.00342006
KIRST.10794.C1	AT1G79010.1	NADH-ubiquinone oxidoreductase 23 kDa subunit, mitochondrial (TYKY)	func	NADH dehydrogenase (ubiquinone) activity	1113	521	142	35	0	0	1	0.0004729	0.00046607	0.00342006
KIRST.1080.C1					339	170	54	10	0	0	0	0.00111857	0.00207933	0.00654603
KIRST.10808.C1	AT2G33385.1	ARPC2B (actin-related protein C2B); structural molecule	proc	actin filament organization	1334	870	243	11	0	1	4	0.00169306	0.00078487	0.00702504
KIRST.10808.C1	AT2G33385.1	ARPC2B (actin-related protein C2B); structural molecule	comp	Arp2/3 protein complex	1334	870	243	11	0	1	4	0.00169306	0.00078487	0.00702504
KIRST.10808.C1	AT2G33385.1	ARPC2B (actin-related protein C2B); structural molecule	func	structural molecule activity	1334	870	243	11	0	1	4	0.00169306	0.00078487	0.00702504
KIRST.10810.C1	AT2G33990.1	IQD9 (IQ-domain 9); calmodulin binding	proc	biological_process_unknown	1474	590	163	12	3	1	3	0.00186029	0.00112251	0.00812612
KIRST.10810.C1	AT2G33990.1	IQD9 (IQ-domain 9); calmodulin binding	func	calmodulin binding	1474	590	163	12	3	1	3	0.00186029	0.00112251	0.00812612
KIRST.10810.C1	AT2G33990.1	IQD9 (IQ-domain 9); calmodulin binding	comp	cellular_component_unknown	1474	590	163	12	3	1	3	0.00186029	0.00112251	0.00812612
KIRST.10831.C1	AT4G31870.1	ATGPX7 (GLUTATHIONE PEROXIDASE 7); glutathione peroxidase	func	glutathione peroxidase activity	893	447	143	65	0	0	0	0.00124765	0.00047158	0.00147411
KIRST.10831.C1	AT4G31870.1	ATGPX7 (GLUTATHIONE PEROXIDASE 7); glutathione peroxidase	proc	response to oxidative stress	893	447	143	65	0	0	0	0.00124765	0.00047158	0.00147411
KIRST.10831.C2					412	206	66	26	0	0	0	0.00222089	0.00127212	0.00397057
KIRST.10852.C1	AT2G25910.1	3'-5' exonuclease domain-containing protein / K homology domain-containing protein / KH domain-containing protein	func	3'-5' exonuclease activity	1060	790	224	12	0	0	2	0.00093719	0.00041916	0.0044349
KIRST.10852.C1	AT2G25910.1	3'-5' exonuclease domain-containing protein / K homology domain-containing protein / KH domain-containing protein	comp	intracellular	1060	790	224	12	0	0	2	0.00093719	0.00041916	0.0044349
KIRST.10852.C1	AT2G25910.1	3'-5' exonuclease domain-containing protein / K homology domain-containing protein / KH domain-containing protein	func	nucleic acid binding	1060	790	224	12	0	0	2	0.00093719	0.00041916	0.0044349
KIRST.10853.C1	AT4G32940.1	GAMMA-VPE (Vacuolar processing enzyme gamma); cysteine-type endopeptidase	func	cysteine-type endopeptidase activity	1463	901	248	10	0	1	2	0.0009725	0.00078465	0.00427604
KIRST.10853.C1	AT4G32940.1	GAMMA-VPE (Vacuolar processing enzyme gamma); cysteine-type endopeptidase	proc	proteolysis	1463	901	248	10	0	1	2	0.0009725	0.00078465	0.00427604
KIRST.10854.C1					535	268	86	11	0	0	0	0.00068151	0.00127394	0.00396997
KIRST.1088.C1	AT5G20910.1	zinc finger (C3HC4-type RING finger) family protein	func	protein binding	1223	666	186	16	0	3	3	0.00172629	0.00181	0.00648098
KIRST.1088.C1	AT5G20910.1	zinc finger (C3HC4-type RING finger) family protein	proc	protein folding	1223	666	186	16	0	3	3	0.00172629	0.00181	0.00648098
KIRST.1088.C1	AT5G20910.1	zinc finger (C3HC4-type RING finger) family protein	func	zinc ion binding	1223	666	186	16	0	3	3	0.00172629	0.00181	0.00648098
KIRST.10892.C1	AT1G63770.2	peptidase M1 family protein	comp	chloroplast	816	363	99	13	0	1	1	0.00144497	0.00177546	0.00651004
KIRST.10892.C1	AT1G63770.2	peptidase M1 family protein	func	membrane alanyl aminopeptidase activity	816	363	99	13	0	1	1	0.00144497	0.00177546	0.00651004
KIRST.10892.C1	AT1G63770.2	peptidase M1 family protein	proc	proteolysis	816	363	99	13	0	1	1	0.00144497	0.00177546	0.00651004
KIRST.10937.C2					349	175	56	16	0	0	0	0.00129346	0.00172209	0.00538153
KIRST.10941.C1	AT2G27860.1	AXS1 (UDP-D-APIOSE/UDP-D-XYLOSE SYNTHASE 1)			830	286	77	13	0	4	0	0.0021656	0.00563369	0.00418502
KIRST.10945.C1					320	160	51	11	0	0	0	0.00114183	0.00213386	0.00669445
KIRST.1096.C1	AT2G02760.1	ATUBC2 (UBIQUITING-CONJUGATING ENZYME 2); ubiquitin-protein ligase	proc	ubiquitin-dependent protein catabolic process	993	362	94	54	5	4	8	0.00422461	0.00303103	0.0210109
KIRST.1096.C1	AT2G02760.1	ATUBC2 (UBIQUITING-CONJUGATING ENZYME 2); ubiquitin-protein ligase	func	ubiquitin-protein ligase activity	993	362	94	54	5	4	8	0.00422461	0.00303103	0.0210109
KIRST.10960.C1	AT4G27090.1	60S ribosomal protein L14 (RPL14B)	comp	cytosolic ribosome (sensu Eukaryota)	648	313	80	16	0	3	0	0.00186028	0.00385132	0.00376707
KIRST.10960.C1	AT4G27090.1	60S ribosomal protein L14 (RPL14B)	comp	ribosome	648	313	80	16	0	3	0	0.00186028	0.00385132	0.00376707
KIRST.10960.C1	AT4G27090.1	60S ribosomal protein L14 (RPL14B)	proc	ribosome biogenesis and assembly	648	313	80	16	0	3	0	0.00186028	0.00385132	0.00376707
KIRST.10960.C1	AT4G27090.1	60S ribosomal protein L14 (RPL14B)	func	structural constituent of ribosome	648	313	80	16	0	3	0	0.00186028	0.00385132	0.00376707
KIRST.10960.C1	AT4G27090.1	60S ribosomal protein L14 (RPL14B)	proc	translation	648	313	80	16	0	3	0	0.00186028	0.00385132	0.00376707
KIRST.10962.C1	AT4G10300.1		comp	chloroplast	739	305	91	26	0	2	2	0.00185602	0.00257761	0.00863925
KIRST.10962.C1	AT4G10300.1		func	molecular_function_unknown	739	305	91	26	0	2	2	0.00185602	0.00257761	0.00863925
KIRST.10962.C1	AT4G10300.1		proc	regulation of transcription, DNA-dependent	739	305	91	26	0	2	2	0.00185602	0.00257761	0.00863925
KIRST.10963.C1	AT3G11280.2	myb family transcription factor	func	DNA binding	727	200	55	11	0	0	1	0.00093925	0.00170709	0.0124152
KIRST.10963.C1	AT3G11280.2	myb family transcription factor	func	transcription factor activity	727	200	55	11	0	0	1	0.00093925	0.00170709	0.0124152
KIRST.10969.C1	AT5G09510.1	40S ribosomal protein S15 (RPS15D)	comp	cytosolic small ribosomal subunit (sensu Eukaryota)	781	354	99	30	0	1	4	0.0020357	0.0014261	0.0127485
KIRST.10969.C1	AT5G09510.1	40S ribosomal protein S15 (RPS15D)	func	structural constituent of ribosome	781	354	99	30	0	1	4	0.0020357	0.0014261	0.0127485
KIRST.10969.C1	AT5G09510.1	40S ribosomal protein S15 (RPS15D)	proc	translation	781	354	99	30	0	1	4	0.0020357	0.0014261	0.0127485
KIRST.10969.C2	AT3G51730.1	saposin B domain-containing protein	comp	endomembrane system	897	471	123	13	2	2	2	0.00273431	0.00205253	0.00785968
KIRST.10969.C2	AT3G51730.1	saposin B domain-containing protein	proc	lipid metabolic process	897	471	123	13	2	2	2	0.00273431	0.00205253	0.00785968
KIRST.10969.C2	AT3G51730.1	saposin B domain-containing protein	comp	lysosome	897	471	123	13	2	2	2	0.00273431	0.00205253	0.00785968
KIRST.10969.C2	AT3G51730.1	saposin B domain-containing protein	func	molecular_function_unknown	897	471	123	13	2	2	2	0.00273431	0.00205253	0.00785968
KIRST.10969.C2	AT3G51730.1	saposin B domain-containing protein	proc	sphingolipid metabolic process	897	471	123	13	2	2	2	0.00273431	0.00205253	0.00785968
KIRST.1099.C1	AT1G32050.1	secretory carrier membrane protein (SCAMP) family protein	comp	mitochondrion	1157	634	173	16	0	1	2	0.00104189	0.00095068	0.00522599
KIRST.1099.C1	AT1G32050.1	secretory carrier membrane protein (SCAMP) family protein	proc	secretory pathway	1157	634	173	16	0	1	2	0.00104189	0.00095068	0.00522599
KIRST.1099.C1	AT1G32050.1	secretory carrier membrane protein (SCAMP) family protein	func	transmembrane transporter activity	1157	634	173	16	0	1	2	0.00104189	0.00095068	0.00522599
KIRST.1099.C2					359	180	57	30	0	0	0	0.00074239	0.00140233	0.00442842
KIRST.1099.C5	AT2G40010.1	60S acidic ribosomal protein P0 (RPP0A)	comp	ribosome	1376	603	177	109	5	2	5	0.00179478	0.00094513	0.00643969
KIRST.1099.C5	AT2G40010.1	60S acidic ribosomal protein P0 (RPP0A)	func	structural constituent of ribosome	1376	603	177	109	5	2	5	0.00179478	0.00094513	0.00643969
KIRST.1099.C5	AT2G40010.1	60S acidic ribosomal protein P0 (RPP0A)	proc	translation	1376	603	177	109	5	2	5	0.00179478	0.00094513	0.00643969
KIRST.1099.C5	AT2G40010.1	60S acidic ribosomal protein P0 (RPP0A)	proc	translational elongation	1376	603	177	109	5	2	5	0.00179478	0.00094513	0.00643969
KIRST.10993.C1	AT2G05070.1	LHCB2.2 (Photosystem II light harvesting complex gene 2.2); chlorophyll binding	func	chlorophyll binding	1061	616	179	91	1	0	10	0.00224638	0.0003194	0.0120908
KIRST.10993.C1	AT2G05070.1	LHCB2.2 (Photosystem II light harvesting complex gene 2.2); chlorophyll binding	comp	chloroplast thylakoid membrane	1061	616	179	91	1	0	10	0.00224638	0.0003194	0.0120908
KIRST.10993.C1	AT2G05070.1	LHCB2.2 (Photosystem II light harvesting complex gene 2.2); chlorophyll binding	comp	light-harvesting complex	1061	616	179	91	1	0	10	0.00224638	0.0003194	0.0120908
KIRST.10993.C1	AT2G05070.1	LHCB2.2 (Photosystem II light harvesting complex gene 2.2); chlorophyll binding	proc	photosynthesis	1061	616	179	91	1	0	10	0.00224638	0.0003194	0.0120908
KIRST.10993.C1	AT2G05070.1	LHCB2.2 (Photosystem II light harvesting complex gene 2.2); chlorophyll binding	comp	plastoglobule	1061	616	179	91	1	0	10	0.00224638	0.0003194	0.0120908
KIRST.1100.C1	AT1G30580.1	GTP binding	func	GTP binding	1334	823	203	15	0	2	3	0.00138423	0.00112106	0.00605999
KIRST.1100.C1	AT1G30580.1	GTP binding	comp	intracellular	1334	823	203	15	0	2	3	0.00138423	0.00112106	0.00605999
KIRST.11013.C1	AT4G08685.1	SAH7	comp	endomembrane system	765	316	92	28	3	1	3	0.00270135	0.00162641	0.0111728
KIRST.11013.C1	AT4G08685.1	SAH7	func	molecular_function_unknown	765	316	92	28	3	1	3	0.00270135	0.00162641	0.0111728
KIRST.1102.C1	AT5G43060.1	cysteine proteinase, putative / thiol protease, putative	func	cysteine-type peptidase activity	1290	725	190	15	1	2	1	0.00123706	0.0012726	0.00323731
KIRST.1102.C1	AT5G43060.1	cysteine proteinase, putative / thiol protease, putative	comp	endomembrane system	1290	725	190	15	1	2	1	0.00123706	0.0012726	0.00323731
KIRST.1102.C1	AT5G43060.1	cysteine proteinase, putative / thiol protease, putative	proc	proteolysis	1290	725	190	15	1	2	1	0.00123706	0.0012726	0.00323731
KIRST.11027.C1	AT1G24440.1	protein binding / zinc ion binding	func	protein binding	896	501	126	15	0	0	1	0.00076031	0.00061386	0.00488166
KIRST.11027.C1	AT1G24440.1	protein binding / zinc ion binding	func	zinc ion binding	896	501	126	15	0	0	1	0.00076031	0.00061386	0.00488166
KIRST.11047.C1	AT3G21510.1	AHP1 (HISTIDINE-CONTAINING PHOSPHOTRANSMITTER 3); histidine phosphotransfer kinase	proc	cytokinin mediated signaling	1019	365	91	15	1	3	1	0.00188102	0.00337035	0.00675922
KIRST.11047.C1	AT3G21510.1	AHP1 (HISTIDINE-CONTAINING PHOSPHOTRANSMITTER 3); histidine phosphotransfer kinase	func	histidine phosphotransfer kinase activity	1019	365	91	15	1	3	1	0.00188102	0.00337035	0.00675922
KIRST.1105.C1					394	197	63	26	0	0	0	0.00066512	0.00133024	0.00415964
KIRST.11056.C1	AT1G06430.1	FTSH8 (FtsH protease 8); ATP-dependent peptidase/ ATPase/ metallopeptidase/ zinc ion binding	func	ATPase activity	1786	1121	331	15	2	2	6	0.0019199	0.00082304	0.00650396
KIRST.11056.C1	AT1G06430.1	FTSH8 (FtsH protease 8); ATP-dependent peptidase/ ATPase/ metallopeptidase/ zinc ion binding	func	ATP-dependent peptidase activity	1786	1121	331	15	2	2	6	0.0019199	0.00082304	0.00650396
KIRST.11056.C1	AT1G06430.1	FTSH8 (FtsH protease 8); ATP-dependent peptidase/ ATPase/ metallopeptidase/ zinc ion binding	comp	chloroplast	1786	1121	331	15	2	2	6	0.0019199	0.00082304	0.00650396
KIRST.11056.C1	AT1G06430.1	FTSH8 (FtsH protease 8); ATP-dependent peptidase/ ATPase/ metallopeptidase/ zinc ion binding	comp	chloroplast thylakoid membrane	1786	1121	331	15	2	2	6	0.0019199	0.00082304	0.00650396
KIRST.11056.C1	AT1G06430.1	FTSH8 (FtsH protease 8); ATP-dependent peptidase/ ATPase/ metallopeptidase/ zinc ion binding	func	metallopeptidase activity	1786	1121	331	15	2	2	6	0.0019199	0.00082304	0.00650396
KIRST.11056.C1	AT1G06430.1	FTSH8 (FtsH protease 8); ATP-dependent peptidase/ ATPase/ metallopeptidase/ zinc ion binding	proc	PSII associated light-harvesting complex II catabolic process	1786	1121	331	15	2	2	6	0.0019199	0.00082304	0.00650396
KIRST.11056.C1	AT1G06430.1	FTSH8 (FtsH protease 8); ATP-dependent peptidase/ ATPase/ metallopeptidase/ zinc ion binding	func	zinc ion binding	1786	1121	331	15	2	2	6	0.0019199	0.00082304	0.00650396
KIRST.1106.C4	AT5G62740.1	band 7 family protein	proc	N-terminal protein myristoylation	1274	665	190	33	2	2	5	0.00193404	0.00111156	0.00778095
KIRST.1106.C5	AT5G40810.1	cytochrome c1, putative	proc	electron transport	1405	716	214	21	1	0	6	0.0015906	0.0003882	0.0090919
KIRST.1106.C5	AT5G40810.1	cytochrome c1, putative	func	electron transporter, transferring electrons within CoQH2-cytochrome c reductase complex activity	1405	716	214	21	1	0	6	0.0015906	0.0003882	0.0090919
KIRST.1106.C5	AT5G40810.1	cytochrome c1, putative	comp	mitochondrial respiratory chain	1405	716	214	21	1	0	6	0.0015906	0.0003882	0.0090919
KIRST.1106.C5	AT5G40810.1	cytochrome c1, putative	comp	mitochondrion	1405	716	214	21	1	0	6	0.0015906	0.0003882	0.0090919
KIRST.11060.C1					413	207	66	17	0	0	0	0.00082399	0.00142896	0.00448173
KIRST.11078.C2	AT2G30980.1	shaggy-related protein kinase delta / ASK-delta / ASK-dzeta (ASK4)	comp	cellular_component_unknown	1054	569	166	17	0	1	4	0.00168384	0.0010397	0.00890946
KIRST.11078.C2	AT2G30980.1	shaggy-related protein kinase delta / ASK-delta / ASK-dzeta (ASK4)	func	kinase activity	1054	569	166	17	0	1	4	0.00168384	0.0010397	0.00890946
KIRST.11078.C2	AT2G30980.1	shaggy-related protein kinase delta / ASK-delta / ASK-dzeta (ASK4)	proc	protein amino acid phosphorylation	1054	569	166	17	0	1	4	0.00168384	0.0010397	0.00890946
KIRST.11080.C1	AT4G22890.5				594	192	60	23	0	4	4	0.0041052	0.00705581	0.0225786
KIRST.1109.C1	AT1G75270.1	DHAR2; glutathione dehydrogenase (ascorbate)	func	glutathione dehydrogenase (ascorbate) activity	1041	497	136	54	2	4	1	0.00174344	0.00220771	0.00322716
KIRST.11098.C1	AT3G48140.1	senescence-associated protein, putative	comp	endomembrane system	493	195	57	28	4	4	2	0.00576887	0.00658906	0.0135249
KIRST.11098.C1	AT3G48140.1	senescence-associated protein, putative	proc	leaf senescence	493	195	57	28	4	4	2	0.00576887	0.00658906	0.0135249
KIRST.11098.C1	AT3G48140.1	senescence-associated protein, putative	func	molecular_function_unknown	493	195	57	28	4	4	2	0.00576887	0.00658906	0.0135249
KIRST.111.C10	AT5G20720.2	CPN20 (CHAPERONIN 20); calmodulin binding	func	calmodulin binding	647	393	123	61	1	1	2	0.00165132	0.00108744	0.00521173
KIRST.111.C11	AT4G39230.1	isoflavone reductase, putative	comp	cellular_component_unknown	629	459	129	18	0	0	1	0.00092444	0.00063341	0.00450753
KIRST.111.C11	AT4G39230.1	isoflavone reductase, putative	func	phenylcoumaran benzylic ether reductase activity	629	459	129	18	0	0	1	0.00092444	0.00063341	0.00450753
KIRST.111.C11	AT4G39230.1	isoflavone reductase, putative	proc	regulation of nitrogen utilization	629	459	129	18	0	0	1	0.00092444	0.00063341	0.00450753
KIRST.111.C12	AT4G39230.1	isoflavone reductase, putative	comp	cellular_component_unknown	1059	712	206	17	0	4	10	0.00418972	0.00207721	0.0157948
KIRST.111.C12	AT4G39230.1	isoflavone reductase, putative	func	phenylcoumaran benzylic ether reductase activity	1059	712	206	17	0	4	10	0.00418972	0.00207721	0.0157948
KIRST.111.C12	AT4G39230.1	isoflavone reductase, putative	proc	regulation of nitrogen utilization	1059	712	206	17	0	4	10	0.00418972	0.00207721	0.0157948
KIRST.111.C15					388	194	62	12	0	0	0	0.00147172	0.0017069	0.00534096
KIRST.111.C4	AT4G39230.1	isoflavone reductase, putative	comp	cellular_component_unknown	933	466	128	26	0	16	5	0.00717103	0.00956003	0.0122839
KIRST.111.C4	AT4G39230.1	isoflavone reductase, putative	func	phenylcoumaran benzylic ether reductase activity	933	466	128	26	0	16	5	0.00717103	0.00956003	0.0122839
KIRST.111.C4	AT4G39230.1	isoflavone reductase, putative	proc	regulation of nitrogen utilization	933	466	128	26	0	16	5	0.00717103	0.00956003	0.0122839
KIRST.111.C7	AT4G39230.1	isoflavone reductase, putative	comp	cellular_component_unknown	482	346	92	24	0	3	1	0.00277789	0.00309582	0.00582149
KIRST.111.C7	AT4G39230.1	isoflavone reductase, putative	func	phenylcoumaran benzylic ether reductase activity	482	346	92	24	0	3	1	0.00277789	0.00309582	0.00582149
KIRST.111.C7	AT4G39230.1	isoflavone reductase, putative	proc	regulation of nitrogen utilization	482	346	92	24	0	3	1	0.00277789	0.00309582	0.00582149
KIRST.111.C9	AT1G75280.1	isoflavone reductase, putative	comp	cellular_component_unknown	418	255	72	25	2	1	7	0.0069693	0.00207713	0.0294259
KIRST.111.C9	AT1G75280.1	isoflavone reductase, putative	proc	response to oxidative stress	418	255	72	25	2	1	7	0.0069693	0.00207713	0.0294259
KIRST.111.C9	AT1G75280.1	isoflavone reductase, putative	func	transcriptional repressor activity	418	255	72	25	2	1	7	0.0069693	0.00207713	0.0294259
KIRST.1113.C1	AT5G39850.1	40S ribosomal protein S9 (RPS9C)	comp	cytosolic small ribosomal subunit (sensu Eukaryota)	696	295	86	22	0	3	4	0.00315312	0.00371961	0.0159489
KIRST.1113.C1	AT5G39850.1	40S ribosomal protein S9 (RPS9C)	func	structural constituent of ribosome	696	295	86	22	0	3	4	0.00315312	0.00371961	0.0159489
KIRST.1113.C1	AT5G39850.1	40S ribosomal protein S9 (RPS9C)	proc	translation	696	295	86	22	0	3	4	0.00315312	0.00371961	0.0159489
KIRST.11142.C1	AT1G02410.1	cytochrome c oxidase assembly protein CtaG / Cox11 family	proc	biological_process_unknown	444	222	71	11	0	0	0	0.00076896	0.00153792	0.00480869
KIRST.11142.C1	AT1G02410.1	cytochrome c oxidase assembly protein CtaG / Cox11 family	func	copper ion binding	444	222	71	11	0	0	0	0.00076896	0.00153792	0.00480869
KIRST.11147.C1	AT3G26430.1	GDSL-motif lipase/hydrolase family protein	func	carboxylesterase activity	766	383	123	12	0	0	0	0.0004357	0.00086459	0.00269219
KIRST.11147.C1	AT3G26430.1	GDSL-motif lipase/hydrolase family protein	comp	endomembrane system	766	383	123	12	0	0	0	0.0004357	0.00086459	0.00269219
KIRST.11147.C1	AT3G26430.1	GDSL-motif lipase/hydrolase family protein	proc	lipid metabolic process	766	383	123	12	0	0	0	0.0004357	0.00086459	0.00269219
KIRST.11153.C2	AT5G12210.2	geranylgeranyl transferase type II beta subunit, putative / RAB geranylgeranyltransferase beta subunit, putative	func	catalytic activity	277	200	55	13	0	0	2	0.00360727	0.00161123	0.0175771
KIRST.11157.C1	AT3G11630.1	2-cys peroxiredoxin, chloroplast (BAS1)	func	antioxidant activity	1350	463	125	42	4	1	6	0.00220467	0.00100389	0.0130144
KIRST.11157.C1	AT3G11630.1	2-cys peroxiredoxin, chloroplast (BAS1)	proc	biological_process_unknown	1350	463	125	42	4	1	6	0.00220467	0.00100389	0.0130144
KIRST.11157.C1	AT3G11630.1	2-cys peroxiredoxin, chloroplast (BAS1)	comp	chloroplast	1350	463	125	42	4	1	6	0.00220467	0.00100389	0.0130144
KIRST.1116.C1	AT5G07580.1	DNA binding / transcription factor	func	DNA binding	1175	385	116	14	1	1	1	0.00108899	0.00163352	0.00542159
KIRST.1116.C1	AT5G07580.1	DNA binding / transcription factor	proc	ethylene mediated signaling pathway	1175	385	116	14	1	1	1	0.00108899	0.00163352	0.00542159
KIRST.1116.C1	AT5G07580.1	DNA binding / transcription factor	comp	nucleus	1175	385	116	14	1	1	1	0.00108899	0.00163352	0.00542159
KIRST.1116.C1	AT5G07580.1	DNA binding / transcription factor	proc	regulation of transcription, DNA-dependent	1175	385	116	14	1	1	1	0.00108899	0.00163352	0.00542159
KIRST.1116.C1	AT5G07580.1	DNA binding / transcription factor	func	transcription factor activity	1175	385	116	14	1	1	1	0.00108899	0.00163352	0.00542159
KIRST.11163.C2	AT3G56240.1	CCH (COPPER CHAPERONE)	proc	aging	702	263	79	32	1	1	1	0.00141884	0.00188828	0.0062863
KIRST.11163.C2	AT3G56240.1	CCH (COPPER CHAPERONE)	proc	cellular copper ion homeostasis	702	263	79	32	1	1	1	0.00141884	0.00188828	0.0062863
KIRST.11163.C2	AT3G56240.1	CCH (COPPER CHAPERONE)	proc	high affinity iron ion transport	702	263	79	32	1	1	1	0.00141884	0.00188828	0.0062863
KIRST.11163.C2	AT3G56240.1	CCH (COPPER CHAPERONE)	proc	response to reactive oxygen species	702	263	79	32	1	1	1	0.00141884	0.00188828	0.0062863
KIRST.11172.C1	AT5G58540.1	protein kinase family protein	func	kinase activity	711	442	116	12	1	2	2	0.00279442	0.00224755	0.00856395
KIRST.11172.C1	AT5G58540.1	protein kinase family protein	proc	protein amino acid phosphorylation	711	442	116	12	1	2	2	0.00279442	0.00224755	0.00856395
KIRST.11194.C1	AT4G38570.1	CDP-diacylglycerol--inositol 3-phosphatidyltransferase, putative / phosphatidylinositol synthase, putative	comp	endomembrane system	927	478	128	10	0	0	1	0.00084261	0.00073951	0.00552322
KIRST.11194.C1	AT4G38570.1	CDP-diacylglycerol--inositol 3-phosphatidyltransferase, putative / phosphatidylinositol synthase, putative	comp	membrane	927	478	128	10	0	0	1	0.00084261	0.00073951	0.00552322
KIRST.11194.C1	AT4G38570.1	CDP-diacylglycerol--inositol 3-phosphatidyltransferase, putative / phosphatidylinositol synthase, putative	proc	phosphatidylinositol biosynthetic process	927	478	128	10	0	0	1	0.00084261	0.00073951	0.00552322
KIRST.11194.C1	AT4G38570.1	CDP-diacylglycerol--inositol 3-phosphatidyltransferase, putative / phosphatidylinositol synthase, putative	func	phosphotransferase activity, for other substituted phosphate groups	927	478	128	10	0	0	1	0.00084261	0.00073951	0.00552322
KIRST.1121.C1					448	224	72	10	0	0	0	0.00078903	0.00157806	0.00490952
KIRST.11217.C1					338	169	54	11	0	0	0	0.0011937	0.00202022	0.00632254
KIRST.11233.C1					443	222	71	10	0	0	0	0.00079794	0.00159228	0.00497867
KIRST.11238.C1	AT2G01060.1	myb family transcription factor	comp	nucleus	577	394	110	11	0	1	3	0.00295855	0.00173308	0.0124152
KIRST.11238.C1	AT2G01060.1	myb family transcription factor	proc	regulation of transcription	577	394	110	11	0	1	3	0.00295855	0.00173308	0.0124152
KIRST.11238.C1	AT2G01060.1	myb family transcription factor	func	transcription factor activity	577	394	110	11	0	1	3	0.00295855	0.00173308	0.0124152
KIRST.11246.C1	AT3G57930.2				934	283	77	11	4	1	3	0.00330409	0.00241284	0.017736
KIRST.11294.C1	AT1G56340.2	CRT1 (CALRETICULIN 1); calcium ion binding	func	calcium ion binding	214	169	44	17	0	0	1	0.00276443	0.00175026	0.0134452
KIRST.11295.C3	AT1G63830.1	proline-rich family protein	comp	membrane	300	241	59	28	0	2	3	0.00513946	0.00319884	0.0174219
KIRST.11295.C4					360	180	58	18	0	0	0	0.00115835	0.0016152	0.00501268
KIRST.113.C1					373	187	60	30	0	0	0	0.00080391	0.00134984	0.004207
KIRST.113.C2	AT3G16140.1	PSAH-1 (photosystem I subunit H-1)	comp	chloroplast thylakoid membrane	689	279	93	117	0	2	4	0.0019043	0.00201546	0.0100773
KIRST.113.C2	AT3G16140.1	PSAH-1 (photosystem I subunit H-1)	func	molecular_function_unknown	689	279	93	117	0	2	4	0.0019043	0.00201546	0.0100773
KIRST.113.C2	AT3G16140.1	PSAH-1 (photosystem I subunit H-1)	proc	photosynthesis	689	279	93	117	0	2	4	0.0019043	0.00201546	0.0100773
KIRST.113.C2	AT3G16140.1	PSAH-1 (photosystem I subunit H-1)	comp	photosystem I reaction center	689	279	93	117	0	2	4	0.0019043	0.00201546	0.0100773
KIRST.11312.C1					571	286	91	14	0	0	0	0.00055655	0.00109948	0.00345552
KIRST.11319.C1	AT2G23910.1	cinnamoyl-CoA reductase-related	comp	cellular_component_unknown	1208	669	189	10	2	3	5	0.00331769	0.00211352	0.0112218
KIRST.11319.C1	AT2G23910.1	cinnamoyl-CoA reductase-related	func	cinnamoyl-CoA reductase activity	1208	669	189	10	2	3	5	0.00331769	0.00211352	0.0112218
KIRST.11319.C1	AT2G23910.1	cinnamoyl-CoA reductase-related	proc	lignin biosynthetic process	1208	669	189	10	2	3	5	0.00331769	0.00211352	0.0112218
KIRST.1132.C1	AT4G30950.1	FAD6 (FATTY ACID DESATURASE 6); omega-6 fatty acid desaturase	func	omega-6 fatty acid desaturase activity	1613	1054	266	11	0	2	4	0.00148166	0.00097178	0.00641762
KIRST.1132.C2					312	156	50	561	0	0	0	0.003532	0.00092821	0.00289601
KIRST.11336.C1	AT3G45010.1	SCPL48 (serine carboxypeptidase-like 48); serine carboxypeptidase	comp	endomembrane system	311	156	50	11	0	0	0	0.0010978	0.00218857	0.00682834
KIRST.11336.C1	AT3G45010.1	SCPL48 (serine carboxypeptidase-like 48); serine carboxypeptidase	proc	proteolysis	311	156	50	11	0	0	0	0.0010978	0.00218857	0.00682834
KIRST.11336.C1	AT3G45010.1	SCPL48 (serine carboxypeptidase-like 48); serine carboxypeptidase	func	serine carboxypeptidase activity	311	156	50	11	0	0	0	0.0010978	0.00218857	0.00682834
KIRST.11349.C1	AT5G06370.1	NC domain-containing protein	proc	biological_process_unknown	720	393	126	11	0	0	4	0.00237095	0.00086875	0.0135483
KIRST.11349.C1	AT5G06370.1	NC domain-containing protein	func	molecular_function_unknown	720	393	126	11	0	0	4	0.00237095	0.00086875	0.0135483
KIRST.11351.C1	AT3G27090.1		proc	biological_process_unknown	1357	708	177	15	1	4	2	0.00185122	0.00217192	0.00521262
KIRST.11351.C1	AT3G27090.1		comp	cellular_component_unknown	1357	708	177	15	1	4	2	0.00185122	0.00217192	0.00521262
KIRST.11351.C1	AT3G27090.1		func	molecular_function_unknown	1357	708	177	15	1	4	2	0.00185122	0.00217192	0.00521262
KIRST.11362.C1	AT4G11010.1	NDPK3 (NUCLEOSIDE DIPHOSPHATE KINASE 3); ATP binding / nucleoside diphosphate kinase	func	ATP binding	786	401	109	30	0	2	3	0.00205774	0.00188843	0.00926311
KIRST.11362.C1	AT4G11010.1	NDPK3 (NUCLEOSIDE DIPHOSPHATE KINASE 3); ATP binding / nucleoside diphosphate kinase	comp	mitochondrion	786	401	109	30	0	2	3	0.00205774	0.00188843	0.00926311
KIRST.11362.C1	AT4G11010.1	NDPK3 (NUCLEOSIDE DIPHOSPHATE KINASE 3); ATP binding / nucleoside diphosphate kinase	func	nucleoside diphosphate kinase activity	786	401	109	30	0	2	3	0.00205774	0.00188843	0.00926311
KIRST.11362.C1	AT4G11010.1	NDPK3 (NUCLEOSIDE DIPHOSPHATE KINASE 3); ATP binding / nucleoside diphosphate kinase	proc	response to oxidative stress	786	401	109	30	0	2	3	0.00205774	0.00188843	0.00926311
KIRST.1137.C1	AT3G19820.2	DWF1 (DIMINUTO 1); catalytic	func	catalytic activity	1583	1069	281	52	0	1	0	0.00100573	0.00041403	0.00078753
KIRST.1137.C1	AT3G19820.2	DWF1 (DIMINUTO 1); catalytic	comp	integral to membrane	1583	1069	281	52	0	1	0	0.00100573	0.00041403	0.00078753
KIRST.1137.C1	AT3G19820.2	DWF1 (DIMINUTO 1); catalytic	proc	response to light stimulus	1583	1069	281	52	0	1	0	0.00100573	0.00041403	0.00078753
KIRST.1137.C1	AT3G19820.2	DWF1 (DIMINUTO 1); catalytic	proc	steroid biosynthetic process	1583	1069	281	52	0	1	0	0.00100573	0.00041403	0.00078753
KIRST.1137.C1	AT3G19820.2	DWF1 (DIMINUTO 1); catalytic	proc	unidimensional cell growth	1583	1069	281	52	0	1	0	0.00100573	0.00041403	0.00078753
KIRST.11394.C1	AT1G68300.1	universal stress protein (USP) family protein	comp	cellular_component_unknown	771	386	123	12	0	0	0	0.00043005	0.00085787	0.00269219
KIRST.11394.C1	AT1G68300.1	universal stress protein (USP) family protein	func	molecular_function_unknown	771	386	123	12	0	0	0	0.00043005	0.00085787	0.00269219
KIRST.11394.C1	AT1G68300.1	universal stress protein (USP) family protein	proc	response to stress	771	386	123	12	0	0	0	0.00043005	0.00085787	0.00269219
KIRST.11397.C1					791	396	127	10	0	0	0	0.00044688	0.00089264	0.00278335
KIRST.11416.C1	AT3G10450.1	SCPL7; serine carboxypeptidase	comp	endomembrane system	1536	952	272	11	0	2	6	0.00200711	0.00107589	0.00878647
KIRST.11416.C1	AT3G10450.1	SCPL7; serine carboxypeptidase	proc	proteolysis	1536	952	272	11	0	2	6	0.00200711	0.00107589	0.00878647
KIRST.11416.C1	AT3G10450.1	SCPL7; serine carboxypeptidase	func	serine carboxypeptidase activity	1536	952	272	11	0	2	6	0.00200711	0.00107589	0.00878647
KIRST.11457.C2	AT4G19950.1		proc	biological_process_unknown	1278	782	226	20	1	7	2	0.00248246	0.00288358	0.00374163
KIRST.11457.C2	AT4G19950.1		comp	cellular_component_unknown	1278	782	226	20	1	7	2	0.00248246	0.00288358	0.00374163
KIRST.11457.C2	AT4G19950.1		func	molecular_function_unknown	1278	782	226	20	1	7	2	0.00248246	0.00288358	0.00374163
KIRST.11463.C1	AT5G58910.1	LAC16 (laccase 16); copper ion binding / oxidoreductase	func	copper ion binding	1154	785	241	14	0	3	1	0.00136244	0.0016023	0.00260956
KIRST.11463.C1	AT5G58910.1	LAC16 (laccase 16); copper ion binding / oxidoreductase	func	oxidoreductase activity	1154	785	241	14	0	3	1	0.00136244	0.0016023	0.00260956
KIRST.11468.C2	AT5G54690.1	GAUT12/IRX8/LGT6 (GALACTURONOSYLTRANSFERASE 12); polygalacturonate 4-alpha-galacturonosyltransferase/ transferase, transferring glycosyl groups / transferase, transferring hexosyl groups	proc	carbohydrate biosynthetic process	1764	1139	307	11	0	0	8	0.00175191	0.00029975	0.010009
KIRST.11468.C2	AT5G54690.1	GAUT12/IRX8/LGT6 (GALACTURONOSYLTRANSFERASE 12); polygalacturonate 4-alpha-galacturonosyltransferase/ transferase, transferring glycosyl groups / transferase, transferring hexosyl groups	proc	cell wall organization and biogenesis	1764	1139	307	11	0	0	8	0.00175191	0.00029975	0.010009
KIRST.11468.C2	AT5G54690.1	GAUT12/IRX8/LGT6 (GALACTURONOSYLTRANSFERASE 12); polygalacturonate 4-alpha-galacturonosyltransferase/ transferase, transferring glycosyl groups / transferase, transferring hexosyl groups	proc	glucuronoxylan biosynthetic process	1764	1139	307	11	0	0	8	0.00175191	0.00029975	0.010009
KIRST.11468.C2	AT5G54690.1	GAUT12/IRX8/LGT6 (GALACTURONOSYLTRANSFERASE 12); polygalacturonate 4-alpha-galacturonosyltransferase/ transferase, transferring glycosyl groups / transferase, transferring hexosyl groups	proc	glucuronoxylan metabolic process	1764	1139	307	11	0	0	8	0.00175191	0.00029975	0.010009
KIRST.11468.C2	AT5G54690.1	GAUT12/IRX8/LGT6 (GALACTURONOSYLTRANSFERASE 12); polygalacturonate 4-alpha-galacturonosyltransferase/ transferase, transferring glycosyl groups / transferase, transferring hexosyl groups	comp	Golgi apparatus	1764	1139	307	11	0	0	8	0.00175191	0.00029975	0.010009
KIRST.11468.C2	AT5G54690.1	GAUT12/IRX8/LGT6 (GALACTURONOSYLTRANSFERASE 12); polygalacturonate 4-alpha-galacturonosyltransferase/ transferase, transferring glycosyl groups / transferase, transferring hexosyl groups	func	polygalacturonate 4-alpha-galacturonosyltransferase activity	1764	1139	307	11	0	0	8	0.00175191	0.00029975	0.010009
KIRST.11468.C2	AT5G54690.1	GAUT12/IRX8/LGT6 (GALACTURONOSYLTRANSFERASE 12); polygalacturonate 4-alpha-galacturonosyltransferase/ transferase, transferring glycosyl groups / transferase, transferring hexosyl groups	func	transferase activity, transferring glycosyl groups	1764	1139	307	11	0	0	8	0.00175191	0.00029975	0.010009
KIRST.11468.C2	AT5G54690.1	GAUT12/IRX8/LGT6 (GALACTURONOSYLTRANSFERASE 12); polygalacturonate 4-alpha-galacturonosyltransferase/ transferase, transferring glycosyl groups / transferase, transferring hexosyl groups	func	transferase activity, transferring hexosyl groups	1764	1139	307	11	0	0	8	0.00175191	0.00029975	0.010009
KIRST.11468.C2	AT5G54690.1	GAUT12/IRX8/LGT6 (GALACTURONOSYLTRANSFERASE 12); polygalacturonate 4-alpha-galacturonosyltransferase/ transferase, transferring glycosyl groups / transferase, transferring hexosyl groups	proc	xylan biosynthetic process	1764	1139	307	11	0	0	8	0.00175191	0.00029975	0.010009
KIRST.11491.C1	AT1G63610.2		proc	biological_process_unknown	217	169	44	10	0	0	2	0.0048869	0.00209163	0.0241013
KIRST.11491.C1	AT1G63610.2		comp	chloroplast	217	169	44	10	0	0	2	0.0048869	0.00209163	0.0241013
KIRST.11491.C1	AT1G63610.2		func	molecular_function_unknown	217	169	44	10	0	0	2	0.0048869	0.00209163	0.0241013
KIRST.11492.C1	AT1G61520.1	LHCA3 (Photosystem I light harvesting complex gene 3); chlorophyll binding	func	chlorophyll binding	651	326	104	75	0	0	0	0.00073597	0.00062755	0.00196713
KIRST.11492.C1	AT1G61520.1	LHCA3 (Photosystem I light harvesting complex gene 3); chlorophyll binding	comp	chloroplast thylakoid membrane	651	326	104	75	0	0	0	0.00073597	0.00062755	0.00196713
KIRST.11492.C1	AT1G61520.1	LHCA3 (Photosystem I light harvesting complex gene 3); chlorophyll binding	comp	light-harvesting complex	651	326	104	75	0	0	0	0.00073597	0.00062755	0.00196713
KIRST.11492.C1	AT1G61520.1	LHCA3 (Photosystem I light harvesting complex gene 3); chlorophyll binding	proc	photosynthesis	651	326	104	75	0	0	0	0.00073597	0.00062755	0.00196713
KIRST.11492.C1	AT1G61520.1	LHCA3 (Photosystem I light harvesting complex gene 3); chlorophyll binding	comp	plastoglobule	651	326	104	75	0	0	0	0.00073597	0.00062755	0.00196713
KIRST.11492.C2	AT1G61520.1	LHCA3 (Photosystem I light harvesting complex gene 3); chlorophyll binding	func	chlorophyll binding	1284	583	176	35	1	1	2	0.00106042	0.00083302	0.00413904
KIRST.11492.C2	AT1G61520.1	LHCA3 (Photosystem I light harvesting complex gene 3); chlorophyll binding	comp	chloroplast thylakoid membrane	1284	583	176	35	1	1	2	0.00106042	0.00083302	0.00413904
KIRST.11492.C2	AT1G61520.1	LHCA3 (Photosystem I light harvesting complex gene 3); chlorophyll binding	comp	light-harvesting complex	1284	583	176	35	1	1	2	0.00106042	0.00083302	0.00413904
KIRST.11492.C2	AT1G61520.1	LHCA3 (Photosystem I light harvesting complex gene 3); chlorophyll binding	proc	photosynthesis	1284	583	176	35	1	1	2	0.00106042	0.00083302	0.00413904
KIRST.11492.C2	AT1G61520.1	LHCA3 (Photosystem I light harvesting complex gene 3); chlorophyll binding	comp	plastoglobule	1284	583	176	35	1	1	2	0.00106042	0.00083302	0.00413904
KIRST.11501.C1	AT5G22540.1		proc	biological_process_unknown	979	630	156	11	1	3	2	0.00244118	0.00216773	0.00656571
KIRST.11501.C1	AT5G22540.1		comp	cellular_component_unknown	979	630	156	11	1	3	2	0.00244118	0.00216773	0.00656571
KIRST.11501.C1	AT5G22540.1		func	molecular_function_unknown	979	630	156	11	1	3	2	0.00244118	0.00216773	0.00656571
KIRST.11516.C1	AT1G24510.2	T-complex protein 1 epsilon subunit, putative / TCP-1-epsilon, putative / chaperonin, putative	func	ATP binding	575	339	90	11	0	1	3	0.00297927	0.00201426	0.0151741
KIRST.11516.C1	AT1G24510.2	T-complex protein 1 epsilon subunit, putative / TCP-1-epsilon, putative / chaperonin, putative	proc	cellular protein metabolic process	575	339	90	11	0	1	3	0.00297927	0.00201426	0.0151741
KIRST.11516.C1	AT1G24510.2	T-complex protein 1 epsilon subunit, putative / TCP-1-epsilon, putative / chaperonin, putative	comp	cellular_component_unknown	575	339	90	11	0	1	3	0.00297927	0.00201426	0.0151741
KIRST.11516.C1	AT1G24510.2	T-complex protein 1 epsilon subunit, putative / TCP-1-epsilon, putative / chaperonin, putative	func	protein binding	575	339	90	11	0	1	3	0.00297927	0.00201426	0.0151741
KIRST.11516.C1	AT1G24510.2	T-complex protein 1 epsilon subunit, putative / TCP-1-epsilon, putative / chaperonin, putative	proc	protein folding	575	339	90	11	0	1	3	0.00297927	0.00201426	0.0151741
KIRST.11516.C1	AT1G24510.2	T-complex protein 1 epsilon subunit, putative / TCP-1-epsilon, putative / chaperonin, putative	func	unfolded protein binding	575	339	90	11	0	1	3	0.00297927	0.00201426	0.0151741
KIRST.11522.C2	AT2G03350.1		proc	biological_process_unknown	951	413	112	12	0	3	3	0.00271426	0.00320716	0.0118264
KIRST.11522.C2	AT2G03350.1		comp	cellular_component_unknown	951	413	112	12	0	3	3	0.00271426	0.00320716	0.0118264
KIRST.11522.C2	AT2G03350.1		func	molecular_function_unknown	951	413	112	12	0	3	3	0.00271426	0.00320716	0.0118264
KIRST.11523.C1	AT4G38130.1	HD1 (HISTONE DEACETYLASE 19, HISTONE DEACETYLASE19); histone deacetylase	func	histone deacetylase activity	1878	1179	315	14	0	5	5	0.00184184	0.00160027	0.00598957
KIRST.11523.C1	AT4G38130.1	HD1 (HISTONE DEACETYLASE 19, HISTONE DEACETYLASE19); histone deacetylase	proc	histone deacetylation	1878	1179	315	14	0	5	5	0.00184184	0.00160027	0.00598957
KIRST.11523.C1	AT4G38130.1	HD1 (HISTONE DEACETYLASE 19, HISTONE DEACETYLASE19); histone deacetylase	proc	negative regulation of transcription	1878	1179	315	14	0	5	5	0.00184184	0.00160027	0.00598957
KIRST.11523.C1	AT4G38130.1	HD1 (HISTONE DEACETYLASE 19, HISTONE DEACETYLASE19); histone deacetylase	comp	nucleus	1878	1179	315	14	0	5	5	0.00184184	0.00160027	0.00598957
KIRST.11544.C1	AT2G45820.1	DNA-binding protein, putative	proc	biological_process_unknown	334	167	53	19	0	0	0	0.00262528	0.00171326	0.00539838
KIRST.11544.C1	AT2G45820.1	DNA-binding protein, putative	comp	cellular_component_unknown	334	167	53	19	0	0	0	0.00262528	0.00171326	0.00539838
KIRST.11544.C1	AT2G45820.1	DNA-binding protein, putative	func	DNA binding	334	167	53	19	0	0	0	0.00262528	0.00171326	0.00539838
KIRST.11544.C2	AT5G23750.1	remorin family protein	proc	biological_process_unknown	859	316	83	28	3	2	1	0.00209408	0.00243962	0.00619212
KIRST.11544.C2	AT5G23750.1	remorin family protein	comp	cellular_component_unknown	859	316	83	28	3	2	1	0.00209408	0.00243962	0.00619212
KIRST.11544.C2	AT5G23750.1	remorin family protein	func	DNA binding	859	316	83	28	3	2	1	0.00209408	0.00243962	0.00619212
KIRST.11544.C4	AT3G26740.1	CCL (CCR-LIKE)	proc	biological_process_unknown	790	191	58	79	2	2	1	0.00153734	0.00317931	0.00697986
KIRST.11544.C4	AT3G26740.1	CCL (CCR-LIKE)	comp	chloroplast	790	191	58	79	2	2	1	0.00153734	0.00317931	0.00697986
KIRST.11544.C4	AT3G26740.1	CCL (CCR-LIKE)	func	molecular_function_unknown	790	191	58	79	2	2	1	0.00153734	0.00317931	0.00697986
KIRST.11582.C1	AT3G11510.1	40S ribosomal protein S14 (RPS14B)	comp	cytosolic ribosome (sensu Eukaryota)	836	322	104	26	0	1	2	0.00127672	0.00162769	0.00755935
KIRST.11582.C1	AT3G11510.1	40S ribosomal protein S14 (RPS14B)	comp	cytosolic small ribosomal subunit (sensu Eukaryota)	836	322	104	26	0	1	2	0.00127672	0.00162769	0.00755935
KIRST.11582.C1	AT3G11510.1	40S ribosomal protein S14 (RPS14B)	func	structural constituent of ribosome	836	322	104	26	0	1	2	0.00127672	0.00162769	0.00755935
KIRST.11582.C1	AT3G11510.1	40S ribosomal protein S14 (RPS14B)	proc	translation	836	322	104	26	0	1	2	0.00127672	0.00162769	0.00755935
KIRST.11582.C4	AT3G11510.1	40S ribosomal protein S14 (RPS14B)	comp	cytosolic ribosome (sensu Eukaryota)	327	164	52	14	0	0	0	0.00096163	0.00191739	0.00604716
KIRST.11582.C4	AT3G11510.1	40S ribosomal protein S14 (RPS14B)	comp	cytosolic small ribosomal subunit (sensu Eukaryota)	327	164	52	14	0	0	0	0.00096163	0.00191739	0.00604716
KIRST.11582.C4	AT3G11510.1	40S ribosomal protein S14 (RPS14B)	func	structural constituent of ribosome	327	164	52	14	0	0	0	0.00096163	0.00191739	0.00604716
KIRST.11582.C4	AT3G11510.1	40S ribosomal protein S14 (RPS14B)	proc	translation	327	164	52	14	0	0	0	0.00096163	0.00191739	0.00604716
KIRST.11582.C5	AT3G52580.1	40S ribosomal protein S14 (RPS14C)	comp	cytosolic small ribosomal subunit (sensu Eukaryota)	1004	316	101	37	1	3	5	0.00260956	0.00303223	0.0142305
KIRST.11582.C5	AT3G52580.1	40S ribosomal protein S14 (RPS14C)	func	structural constituent of ribosome	1004	316	101	37	1	3	5	0.00260956	0.00303223	0.0142305
KIRST.11582.C5	AT3G52580.1	40S ribosomal protein S14 (RPS14C)	proc	translation	1004	316	101	37	1	3	5	0.00260956	0.00303223	0.0142305
KIRST.11593.C2					760	380	122	18	0	0	0	0.00039503	0.00076509	0.00238308
KIRST.11595.C1					677	339	108	11	0	0	0	0.00063459	0.00100713	0.00316127
KIRST.11613.C1	AT4G30935.1	WRKY32 (WRKY DNA-binding protein 32); transcription factor	comp	nucleus	420	210	67	25	0	0	0	0.00064593	0.00126111	0.00395274
KIRST.11613.C1	AT4G30935.1	WRKY32 (WRKY DNA-binding protein 32); transcription factor	proc	regulation of transcription, DNA-dependent	420	210	67	25	0	0	0	0.00064593	0.00126111	0.00395274
KIRST.11613.C1	AT4G30935.1	WRKY32 (WRKY DNA-binding protein 32); transcription factor	func	transcription factor activity	420	210	67	25	0	0	0	0.00064593	0.00126111	0.00395274
KIRST.11643.C1	AT2G37678.1				605	196	44	11	0	2	0	0.00169298	0.00522577	0.00775948
KIRST.1165.C3	AT2G37270.2	ATRPS5B (RIBOSOMAL PROTEIN 5B); structural constituent of ribosome	comp	cytosolic small ribosomal subunit (sensu Eukaryota)	1038	459	132	182	4	1	10	0.00297716	0.00075406	0.0144213
KIRST.1165.C3	AT2G37270.2	ATRPS5B (RIBOSOMAL PROTEIN 5B); structural constituent of ribosome	comp	ribosome	1038	459	132	182	4	1	10	0.00297716	0.00075406	0.0144213
KIRST.1165.C3	AT2G37270.2	ATRPS5B (RIBOSOMAL PROTEIN 5B); structural constituent of ribosome	func	structural constituent of ribosome	1038	459	132	182	4	1	10	0.00297716	0.00075406	0.0144213
KIRST.1165.C3	AT2G37270.2	ATRPS5B (RIBOSOMAL PROTEIN 5B); structural constituent of ribosome	proc	translation	1038	459	132	182	4	1	10	0.00297716	0.00075406	0.0144213
KIRST.1165.C4	AT1G31690.1	copper amine oxidase, putative	proc	biological_process_unknown	459	230	73	340	0	0	0	0.00144566	0.00067885	0.00213884
KIRST.1165.C4	AT1G31690.1	copper amine oxidase, putative	func	copper ion binding	459	230	73	340	0	0	0	0.00144566	0.00067885	0.00213884
KIRST.1165.C4	AT1G31690.1	copper amine oxidase, putative	comp	endomembrane system	459	230	73	340	0	0	0	0.00144566	0.00067885	0.00213884
KIRST.11655.C1	AT2G21160.1	translocon-associated protein alpha (TRAP alpha) family protein	proc	biological_process_unknown	1185	593	190	89	0	0	0	0.00068375	0.00033325	0.0010401
KIRST.11655.C1	AT2G21160.1	translocon-associated protein alpha (TRAP alpha) family protein	comp	chloroplast thylakoid membrane	1185	593	190	89	0	0	0	0.00068375	0.00033325	0.0010401
KIRST.11655.C2	AT2G21160.1	translocon-associated protein alpha (TRAP alpha) family protein	proc	biological_process_unknown	1202	601	192	51	0	0	0	0.00044279	0.00036982	0.00115761
KIRST.11655.C2	AT2G21160.1	translocon-associated protein alpha (TRAP alpha) family protein	comp	chloroplast thylakoid membrane	1202	601	192	51	0	0	0	0.00044279	0.00036982	0.00115761
KIRST.11658.C1	AT1G26750.1		proc	biological_process_unknown	1066	440	112	15	1	2	3	0.00208413	0.00209689	0.0109837
KIRST.11658.C1	AT1G26750.1		func	molecular_function_unknown	1066	440	112	15	1	2	3	0.00208413	0.00209689	0.0109837
KIRST.11669.C2	AT4G20830.2	FAD-binding domain-containing protein	func	electron carrier activity	224	172	47	14	0	2	1	0.00561522	0.00548463	0.0133809
KIRST.1169.C1	AT1G06550.1	enoyl-CoA hydratase/isomerase family protein	func	3-hydroxyisobutyryl-CoA hydrolase activity	1578	935	259	12	5	2	5	0.00273485	0.00106248	0.00767118
KIRST.1169.C1	AT1G06550.1	enoyl-CoA hydratase/isomerase family protein	comp	cellular_component_unknown	1578	935	259	12	5	2	5	0.00273485	0.00106248	0.00767118
KIRST.1169.C1	AT1G06550.1	enoyl-CoA hydratase/isomerase family protein	proc	fatty acid beta-oxidation	1578	935	259	12	5	2	5	0.00273485	0.00106248	0.00767118
KIRST.11702.C1	AT3G01120.1	MTO1 (METHIONINE OVERACCUMULATION 1)			797	451	122	11	0	1	1	0.00130976	0.00151405	0.005597
KIRST.11703.C1	AT1G05170.2	galactosyltransferase family protein	comp	endomembrane system	251	194	55	14	0	1	1	0.00375839	0.00324178	0.0114346
KIRST.11703.C1	AT1G05170.2	galactosyltransferase family protein	comp	membrane	251	194	55	14	0	1	1	0.00375839	0.00324178	0.0114346
KIRST.11703.C1	AT1G05170.2	galactosyltransferase family protein	proc	protein amino acid glycosylation	251	194	55	14	0	1	1	0.00375839	0.00324178	0.0114346
KIRST.11730.C1	AT5G66920.1	SKS17 (SKU5 Similar 17); copper ion binding / oxidoreductase	func	copper ion binding	1816	1193	346	17	0	1	1	0.00049629	0.00049588	0.00170979
KIRST.11730.C1	AT5G66920.1	SKS17 (SKU5 Similar 17); copper ion binding / oxidoreductase	comp	endomembrane system	1816	1193	346	17	0	1	1	0.00049629	0.00049588	0.00170979
KIRST.11730.C1	AT5G66920.1	SKS17 (SKU5 Similar 17); copper ion binding / oxidoreductase	func	oxidoreductase activity	1816	1193	346	17	0	1	1	0.00049629	0.00049588	0.00170979
KIRST.11757.C2	ATCG00810.1				819	318	81	24	0	3	0	0.00130788	0.00336841	0.00330603
KIRST.1177.C1					332	166	53	24	0	0	0	0.00080659	0.00161318	0.00505261
KIRST.1178.C3	AT4G34880.1	amidase family protein	proc	acrylonitrile catabolic process	434	217	69	14	0	0	0	0.00072454	0.00144909	0.00455728
KIRST.1178.C3	AT4G34880.1	amidase family protein	proc	aldoxime metabolic process	434	217	69	14	0	0	0	0.00072454	0.00144909	0.00455728
KIRST.1178.C3	AT4G34880.1	amidase family protein	func	amidase activity	434	217	69	14	0	0	0	0.00072454	0.00144909	0.00455728
KIRST.1178.C3	AT4G34880.1	amidase family protein	comp	endomembrane system	434	217	69	14	0	0	0	0.00072454	0.00144909	0.00455728
KIRST.1178.C4	AT4G34880.1	amidase family protein	proc	acrylonitrile catabolic process	456	336	99	12	0	1	0	0.00145237	0.00197107	0.00334484
KIRST.1178.C4	AT4G34880.1	amidase family protein	proc	aldoxime metabolic process	456	336	99	12	0	1	0	0.00145237	0.00197107	0.00334484
KIRST.1178.C4	AT4G34880.1	amidase family protein	func	amidase activity	456	336	99	12	0	1	0	0.00145237	0.00197107	0.00334484
KIRST.1178.C4	AT4G34880.1	amidase family protein	comp	endomembrane system	456	336	99	12	0	1	0	0.00145237	0.00197107	0.00334484
KIRST.1180.C1	AT1G43890.2	ATRAB18 (Arabidopsis Rab GTPase homolog C1)	comp	endomembrane system	1074	475	128	16	4	1	5	0.00312442	0.00126891	0.0141265
KIRST.1180.C1	AT1G43890.2	ATRAB18 (Arabidopsis Rab GTPase homolog C1)	comp	intracellular	1074	475	128	16	4	1	5	0.00312442	0.00126891	0.0141265
KIRST.1180.C1	AT1G43890.2	ATRAB18 (Arabidopsis Rab GTPase homolog C1)	proc	protein transport	1074	475	128	16	4	1	5	0.00312442	0.00126891	0.0141265
KIRST.1180.C1	AT1G43890.2	ATRAB18 (Arabidopsis Rab GTPase homolog C1)	proc	regulation of transcription, DNA-dependent	1074	475	128	16	4	1	5	0.00312442	0.00126891	0.0141265
KIRST.1180.C1	AT1G43890.2	ATRAB18 (Arabidopsis Rab GTPase homolog C1)	proc	small GTPase mediated signal transduction	1074	475	128	16	4	1	5	0.00312442	0.00126891	0.0141265
KIRST.1184.C1	AT1G64980.1		comp	cellular_component_unknown	1233	600	150	20	0	1	4	0.00141056	0.00093957	0.00939565
KIRST.11915.C1	AT2G27290.1		proc	biological_process_unknown	816	414	132	10	0	2	4	0.00328604	0.00256149	0.0133896
KIRST.11915.C1	AT2G27290.1		comp	chloroplast thylakoid membrane	816	414	132	10	0	2	4	0.00328604	0.00256149	0.0133896
KIRST.11915.C1	AT2G27290.1		func	molecular_function_unknown	816	414	132	10	0	2	4	0.00328604	0.00256149	0.0133896
KIRST.11943.C1	AT1G73140.1		comp	endomembrane system	422	334	86	11	0	1	1	0.00242714	0.00204441	0.00793993
KIRST.11952.C2	AT3G05590.1	RPL18 (RIBOSOMAL PROTEIN L18); structural constituent of ribosome	comp	large ribosomal subunit	372	241	71	34	0	0	5	0.00394469	0.00101482	0.0206679
KIRST.11952.C2	AT3G05590.1	RPL18 (RIBOSOMAL PROTEIN L18); structural constituent of ribosome	func	structural constituent of ribosome	372	241	71	34	0	0	5	0.00394469	0.00101482	0.0206679
KIRST.11952.C2	AT3G05590.1	RPL18 (RIBOSOMAL PROTEIN L18); structural constituent of ribosome	proc	translation	372	241	71	34	0	0	5	0.00394469	0.00101482	0.0206679
KIRST.11952.C3	AT3G05590.1	RPL18 (RIBOSOMAL PROTEIN L18); structural constituent of ribosome	comp	large ribosomal subunit	365	165	51	30	0	0	1	0.00138312	0.00152982	0.00989882
KIRST.11952.C3	AT3G05590.1	RPL18 (RIBOSOMAL PROTEIN L18); structural constituent of ribosome	func	structural constituent of ribosome	365	165	51	30	0	0	1	0.00138312	0.00152982	0.00989882
KIRST.11952.C3	AT3G05590.1	RPL18 (RIBOSOMAL PROTEIN L18); structural constituent of ribosome	proc	translation	365	165	51	30	0	0	1	0.00138312	0.00152982	0.00989882
KIRST.11952.C6	AT3G05590.1	RPL18 (RIBOSOMAL PROTEIN L18); structural constituent of ribosome	comp	large ribosomal subunit	883	398	124	18	1	4	4	0.00331146	0.00365246	0.0117232
KIRST.11952.C6	AT3G05590.1	RPL18 (RIBOSOMAL PROTEIN L18); structural constituent of ribosome	func	structural constituent of ribosome	883	398	124	18	1	4	4	0.00331146	0.00365246	0.0117232
KIRST.11952.C6	AT3G05590.1	RPL18 (RIBOSOMAL PROTEIN L18); structural constituent of ribosome	proc	translation	883	398	124	18	1	4	4	0.00331146	0.00365246	0.0117232
KIRST.11973.C1	AT5G61030.1	GR-RBP3 (glycine-rich RNA-binding protein 3); RNA binding	comp	mitochondrion	1117	284	73	18	0	1	2	0.00106793	0.00204743	0.011948
KIRST.11973.C1	AT5G61030.1	GR-RBP3 (glycine-rich RNA-binding protein 3); RNA binding	func	RNA binding	1117	284	73	18	0	1	2	0.00106793	0.00204743	0.011948
KIRST.11985.C1	AT1G75280.1	isoflavone reductase, putative	comp	cellular_component_unknown	1297	717	198	64	2	5	7	0.00247467	0.00176982	0.00854521
KIRST.11985.C1	AT1G75280.1	isoflavone reductase, putative	proc	response to oxidative stress	1297	717	198	64	2	5	7	0.00247467	0.00176982	0.00854521
KIRST.11985.C1	AT1G75280.1	isoflavone reductase, putative	func	transcriptional repressor activity	1297	717	198	64	2	5	7	0.00247467	0.00176982	0.00854521
KIRST.11986.C2	AT3G54260.1		proc	biological_process_unknown	1342	802	209	13	0	1	5	0.00168087	0.00080361	0.00925111
KIRST.11986.C2	AT3G54260.1		comp	endomembrane system	1342	802	209	13	0	1	5	0.00168087	0.00080361	0.00925111
KIRST.11987.C1	AT2G46080.1		proc	biological_process_unknown	615	219	69	34	1	7	4	0.00529041	0.00893409	0.0177225
KIRST.12.C1	AT4G22670.1	tetratricopeptide repeat (TPR)-containing protein	func	binding	1243	594	159	14	1	2	0	0.00101191	0.00158814	0.00197769
KIRST.12011.C1					398	199	64	19	0	0	0	0.00098315	0.00143776	0.00447053
KIRST.12026.C1	AT3G57490.1	40S ribosomal protein S2 (RPS2D)	comp	cytosolic small ribosomal subunit (sensu Eukaryota)	535	203	67	12	0	2	3	0.00377717	0.00489368	0.0197695
KIRST.12026.C1	AT3G57490.1	40S ribosomal protein S2 (RPS2D)	comp	intracellular	535	203	67	12	0	2	3	0.00377717	0.00489368	0.0197695
KIRST.12026.C1	AT3G57490.1	40S ribosomal protein S2 (RPS2D)	comp	ribosome	535	203	67	12	0	2	3	0.00377717	0.00489368	0.0197695
KIRST.12026.C1	AT3G57490.1	40S ribosomal protein S2 (RPS2D)	func	structural constituent of ribosome	535	203	67	12	0	2	3	0.00377717	0.00489368	0.0197695
KIRST.12026.C1	AT3G57490.1	40S ribosomal protein S2 (RPS2D)	proc	translation	535	203	67	12	0	2	3	0.00377717	0.00489368	0.0197695
KIRST.12029.C1	AT2G29960.2	CYP5 (cyclophilin 5)			391	196	63	59	0	0	0	0.00095234	0.0010981	0.0034163
KIRST.12029.C2	AT2G29960.1	CYP5 (cyclophilin 5); peptidyl-prolyl cis-trans isomerase	func	peptidyl-prolyl cis-trans isomerase activity	921	413	118	60	3	1	4	0.00213963	0.00103847	0.00908665
KIRST.12029.C2	AT2G29960.1	CYP5 (cyclophilin 5); peptidyl-prolyl cis-trans isomerase	proc	protein folding	921	413	118	60	3	1	4	0.00213963	0.00103847	0.00908665
KIRST.12031.C2	AT5G63400.1	ADK1 (ADENYLATE KINASE 1); adenylate kinase	func	adenylate kinase activity	1085	572	163	16	0	0	4	0.00152983	0.00052686	0.00924434
KIRST.12031.C2	AT5G63400.1	ADK1 (ADENYLATE KINASE 1); adenylate kinase	proc	anaerobic respiration	1085	572	163	16	0	0	4	0.00152983	0.00052686	0.00924434
KIRST.12031.C2	AT5G63400.1	ADK1 (ADENYLATE KINASE 1); adenylate kinase	comp	mitochondrion	1085	572	163	16	0	0	4	0.00152983	0.00052686	0.00924434
KIRST.12031.C2	AT5G63400.1	ADK1 (ADENYLATE KINASE 1); adenylate kinase	proc	nucleobase, nucleoside, nucleotide and nucleic acid metabolic process	1085	572	163	16	0	0	4	0.00152983	0.00052686	0.00924434
KIRST.12031.C2	AT5G63400.1	ADK1 (ADENYLATE KINASE 1); adenylate kinase	proc	nucleotide metabolic process	1085	572	163	16	0	0	4	0.00152983	0.00052686	0.00924434
KIRST.12086.C1	AT1G07960.1	ATPDIL5-1 (PDI-LIKE 5-1); thiol-disulfide exchange intermediate	proc	cell redox homeostasis	847	315	84	11	0	2	1	0.00168182	0.00325159	0.00812898
KIRST.12086.C1	AT1G07960.1	ATPDIL5-1 (PDI-LIKE 5-1); thiol-disulfide exchange intermediate	comp	endomembrane system	847	315	84	11	0	2	1	0.00168182	0.00325159	0.00812898
KIRST.12086.C1	AT1G07960.1	ATPDIL5-1 (PDI-LIKE 5-1); thiol-disulfide exchange intermediate	func	thiol-disulfide exchange intermediate activity	847	315	84	11	0	2	1	0.00168182	0.00325159	0.00812898
KIRST.12096.C1	AT1G66580.1	60S ribosomal protein L10 (RPL10C)	comp	ribosome	298	180	45	120	1	0	2	0.00250401	0.00103638	0.0124366
KIRST.12096.C1	AT1G66580.1	60S ribosomal protein L10 (RPL10C)	func	structural constituent of ribosome	298	180	45	120	1	0	2	0.00250401	0.00103638	0.0124366
KIRST.12096.C1	AT1G66580.1	60S ribosomal protein L10 (RPL10C)	proc	translation	298	180	45	120	1	0	2	0.00250401	0.00103638	0.0124366
KIRST.12104.C1	AT3G13200.1	Cwf15 / Cwc15 cell cycle control family protein	func	molecular_function_unknown	783	552	141	39	0	2	3	0.00181244	0.00128546	0.0067099
KIRST.12104.C1	AT3G13200.1	Cwf15 / Cwc15 cell cycle control family protein	proc	nuclear mRNA splicing, via spliceosome	783	552	141	39	0	2	3	0.00181244	0.00128546	0.0067099
KIRST.12104.C1	AT3G13200.1	Cwf15 / Cwc15 cell cycle control family protein	comp	spliceosome	783	552	141	39	0	2	3	0.00181244	0.00128546	0.0067099
KIRST.12124.C3					304	152	49	3	0	0	0	0.00450489	0.00438596	0.0136054
KIRST.12124.C4	AT3G17020.1	universal stress protein (USP) family protein	comp	cellular_component_unknown	1021	351	96	26	1	4	4	0.00269892	0.00373301	0.0136488
KIRST.12124.C4	AT3G17020.1	universal stress protein (USP) family protein	func	molecular_function_unknown	1021	351	96	26	1	4	4	0.00269892	0.00373301	0.0136488
KIRST.12124.C4	AT3G17020.1	universal stress protein (USP) family protein	proc	response to cold	1021	351	96	26	1	4	4	0.00269892	0.00373301	0.0136488
KIRST.12124.C4	AT3G17020.1	universal stress protein (USP) family protein	proc	response to stress	1021	351	96	26	1	4	4	0.00269892	0.00373301	0.0136488
KIRST.12171.C1	AT2G44800.1	oxidoreductase, 2OG-Fe(II) oxygenase family protein	proc	biological_process_unknown	703	464	127	14	1	5	0	0.0031311	0.00406619	0.002476
KIRST.12171.C1	AT2G44800.1	oxidoreductase, 2OG-Fe(II) oxygenase family protein	comp	cellular_component_unknown	703	464	127	14	1	5	0	0.0031311	0.00406619	0.002476
KIRST.12171.C1	AT2G44800.1	oxidoreductase, 2OG-Fe(II) oxygenase family protein	func	oxidoreductase activity, acting on paired donors, with incorporation or reduction of molecular oxygen, 2-oxoglutarate as one donor, and incorporation of one atom each of oxygen into both donors	703	464	127	14	1	5	0	0.0031311	0.00406619	0.002476
KIRST.12196.C1					857	429	137	11	0	0	0	0.00040693	0.00079584	0.0024921
KIRST.122.C1	AT4G39280.1	phenylalanyl-tRNA synthetase, putative / phenylalanine--tRNA ligase, putative	func	ATP binding	1211	792	213	11	1	4	1	0.00197846	0.00215541	0.00320579
KIRST.122.C1	AT4G39280.1	phenylalanyl-tRNA synthetase, putative / phenylalanine--tRNA ligase, putative	comp	cytoplasm	1211	792	213	11	1	4	1	0.00197846	0.00215541	0.00320579
KIRST.122.C1	AT4G39280.1	phenylalanyl-tRNA synthetase, putative / phenylalanine--tRNA ligase, putative	func	phenylalanine-tRNA ligase activity	1211	792	213	11	1	4	1	0.00197846	0.00215541	0.00320579
KIRST.122.C1	AT4G39280.1	phenylalanyl-tRNA synthetase, putative / phenylalanine--tRNA ligase, putative	proc	phenylalanyl-tRNA aminoacylation	1211	792	213	11	1	4	1	0.00197846	0.00215541	0.00320579
KIRST.12213.C1	AT1G12900.1	GAPA-2; glyceraldehyde-3-phosphate dehydrogenase	comp	chloroplast	522	219	60	28	0	0	3	0.00196914	0.00117339	0.0171315
KIRST.12213.C1	AT1G12900.1	GAPA-2; glyceraldehyde-3-phosphate dehydrogenase	func	glyceraldehyde-3-phosphate dehydrogenase activity	522	219	60	28	0	0	3	0.00196914	0.00117339	0.0171315
KIRST.12213.C1	AT1G12900.1	GAPA-2; glyceraldehyde-3-phosphate dehydrogenase	proc	glycolysis	522	219	60	28	0	0	3	0.00196914	0.00117339	0.0171315
KIRST.12213.C2	AT1G12900.1	GAPA-2; glyceraldehyde-3-phosphate dehydrogenase	comp	chloroplast	803	551	166	43	0	3	5	0.00259039	0.00167783	0.00835376
KIRST.12213.C2	AT1G12900.1	GAPA-2; glyceraldehyde-3-phosphate dehydrogenase	func	glyceraldehyde-3-phosphate dehydrogenase activity	803	551	166	43	0	3	5	0.00259039	0.00167783	0.00835376
KIRST.12213.C2	AT1G12900.1	GAPA-2; glyceraldehyde-3-phosphate dehydrogenase	proc	glycolysis	803	551	166	43	0	3	5	0.00259039	0.00167783	0.00835376
KIRST.12213.C3	AT3G26650.1	GAPA (GLYCERALDEHYDE 3-PHOSPHATE DEHYDROGENASE A SUBUNIT); glyceraldehyde-3-phosphate dehydrogenase	comp	chloroplast thylakoid membrane	308	226	77	41	0	0	11	0.00910615	0.00103418	0.0364246
KIRST.12213.C3	AT3G26650.1	GAPA (GLYCERALDEHYDE 3-PHOSPHATE DEHYDROGENASE A SUBUNIT); glyceraldehyde-3-phosphate dehydrogenase	func	glyceraldehyde-3-phosphate dehydrogenase activity	308	226	77	41	0	0	11	0.00910615	0.00103418	0.0364246
KIRST.12213.C3	AT3G26650.1	GAPA (GLYCERALDEHYDE 3-PHOSPHATE DEHYDROGENASE A SUBUNIT); glyceraldehyde-3-phosphate dehydrogenase	proc	glycolysis	308	226	77	41	0	0	11	0.00910615	0.00103418	0.0364246
KIRST.12220.C1	AT1G77710.1		proc	biological_process_unknown	574	287	92	18	0	0	0	0.00050651	0.00101302	0.00316017
KIRST.12220.C1	AT1G77710.1		comp	cellular_component_unknown	574	287	92	18	0	0	0	0.00050651	0.00101302	0.00316017
KIRST.1224.C1	AT2G40480.1		comp	cellular_component_unknown	930	534	153	10	0	1	3	0.00190465	0.00132392	0.00924146
KIRST.1224.C1	AT2G40480.1		func	molecular_function_unknown	930	534	153	10	0	1	3	0.00190465	0.00132392	0.00924146
KIRST.12252.C1	AT3G02870.1	VTC4; 3'(2'),5'-bisphosphate nucleotidase/ inositol or phosphatidylinositol phosphatase	func	3'(2'),5'-bisphosphate nucleotidase activity	869	586	179	21	1	4	3	0.00287868	0.00237161	0.00621122
KIRST.12252.C1	AT3G02870.1	VTC4; 3'(2'),5'-bisphosphate nucleotidase/ inositol or phosphatidylinositol phosphatase	comp	cellular_component_unknown	869	586	179	21	1	4	3	0.00287868	0.00237161	0.00621122
KIRST.12252.C1	AT3G02870.1	VTC4; 3'(2'),5'-bisphosphate nucleotidase/ inositol or phosphatidylinositol phosphatase	func	inositol or phosphatidylinositol phosphatase activity	869	586	179	21	1	4	3	0.00287868	0.00237161	0.00621122
KIRST.12252.C1	AT3G02870.1	VTC4; 3'(2'),5'-bisphosphate nucleotidase/ inositol or phosphatidylinositol phosphatase	proc	L-ascorbic acid biosynthetic process	869	586	179	21	1	4	3	0.00287868	0.00237161	0.00621122
KIRST.12252.C1	AT3G02870.1	VTC4; 3'(2'),5'-bisphosphate nucleotidase/ inositol or phosphatidylinositol phosphatase	func	L-galactose-1-phosphate phosphatase activity	869	586	179	21	1	4	3	0.00287868	0.00237161	0.00621122
KIRST.12252.C1	AT3G02870.1	VTC4; 3'(2'),5'-bisphosphate nucleotidase/ inositol or phosphatidylinositol phosphatase	proc	sulfur metabolic process	869	586	179	21	1	4	3	0.00287868	0.00237161	0.00621122
KIRST.1227.C1	AT1G52980.1	GTP-binding family protein	proc	biological_process_unknown	1626	1085	298	11	0	2	5	0.00174869	0.00094401	0.00687417
KIRST.1227.C1	AT1G52980.1	GTP-binding family protein	func	GTP binding	1626	1085	298	11	0	2	5	0.00174869	0.00094401	0.00687417
KIRST.1227.C1	AT1G52980.1	GTP-binding family protein	comp	intracellular	1626	1085	298	11	0	2	5	0.00174869	0.00094401	0.00687417
KIRST.12272.C1	AT3G52300.2	ATPQ (ATP SYNTHASE D CHAIN, MITOCHONDRIAL)			317	159	51	24	0	0	0	0.00101815	0.0016842	0.00525075
KIRST.12272.C2	AT3G52300.1	ATP synthase D chain-related	comp	mitochondrion	810	408	96	50	1	3	0	0.00137811	0.00218876	0.00232556
KIRST.12279.C1	AT3G08580.2	AAC1 (ADP/ATP CARRIER 1); binding	func	binding	1628	914	283	23	0	9	18	0.00487545	0.00296437	0.0181905
KIRST.12279.C1	AT3G08580.2	AAC1 (ADP/ATP CARRIER 1); binding	comp	mitochondrial inner membrane	1628	914	283	23	0	9	18	0.00487545	0.00296437	0.0181905
KIRST.12279.C1	AT3G08580.2	AAC1 (ADP/ATP CARRIER 1); binding	proc	transport	1628	914	283	23	0	9	18	0.00487545	0.00296437	0.0181905
KIRST.12291.C1	AT5G67500.1	porin, putative	proc	anion transport	1106	638	190	14	0	3	3	0.00207464	0.00197149	0.00662005
KIRST.12291.C1	AT5G67500.1	porin, putative	comp	mitochondrial outer membrane	1106	638	190	14	0	3	3	0.00207464	0.00197149	0.00662005
KIRST.12291.C1	AT5G67500.1	porin, putative	comp	mitochondrion	1106	638	190	14	0	3	3	0.00207464	0.00197149	0.00662005
KIRST.12291.C1	AT5G67500.1	porin, putative	func	voltage-gated ion-selective channel activity	1106	638	190	14	0	3	3	0.00207464	0.00197149	0.00662005
KIRST.12291.C2					304	152	49	22	0	0	0	0.00090237	0.00180475	0.0055984
KIRST.123.C2	AT1G49570.1	peroxidase, putative	comp	endomembrane system	607	304	97	14	0	0	0	0.00065237	0.00103438	0.00324178
KIRST.123.C2	AT1G49570.1	peroxidase, putative	func	peroxidase activity	607	304	97	14	0	0	0	0.00065237	0.00103438	0.00324178
KIRST.123.C2	AT1G49570.1	peroxidase, putative	proc	response to oxidative stress	607	304	97	14	0	0	0	0.00065237	0.00103438	0.00324178
KIRST.1230.C1	AT4G18810.1	transcriptional repressor	comp	chloroplast	2154	1373	409	14	2	3	3	0.00131387	0.0009161	0.00307533
KIRST.1230.C1	AT4G18810.1	transcriptional repressor	proc	regulation of nitrogen utilization	2154	1373	409	14	2	3	3	0.00131387	0.0009161	0.00307533
KIRST.1230.C1	AT4G18810.1	transcriptional repressor	func	transcriptional repressor activity	2154	1373	409	14	2	3	3	0.00131387	0.0009161	0.00307533
KIRST.12310.C1	AT1G74920.1	ALDH10A8 (Aldehyde dehydrogenase 10A8); 3-chloroallyl aldehyde dehydrogenase	func	3-chloroallyl aldehyde dehydrogenase activity	1876	1165	338	13	2	4	9	0.00274837	0.00138303	0.00953393
KIRST.12310.C1	AT1G74920.1	ALDH10A8 (Aldehyde dehydrogenase 10A8); 3-chloroallyl aldehyde dehydrogenase	proc	glycine betaine biosynthetic process from choline	1876	1165	338	13	2	4	9	0.00274837	0.00138303	0.00953393
KIRST.12310.C1	AT1G74920.1	ALDH10A8 (Aldehyde dehydrogenase 10A8); 3-chloroallyl aldehyde dehydrogenase	proc	metabolic process	1876	1165	338	13	2	4	9	0.00274837	0.00138303	0.00953393
KIRST.12311.C1	AT4G35510.1				596	181	50	12	0	3	1	0.00277801	0.007318	0.0132456
KIRST.12335.C1	AT1G67785.1		proc	biological_process_unknown	338	169	54	26	0	0	0	0.0011345	0.00155064	0.00485291
KIRST.12335.C1	AT1G67785.1		comp	mitochondrion	338	169	54	26	0	0	0	0.0011345	0.00155064	0.00485291
KIRST.12335.C1	AT1G67785.1		func	molecular_function_unknown	338	169	54	26	0	0	0	0.0011345	0.00155064	0.00485291
KIRST.12362.C2	AT5G10770.1	chloroplast nucleoid DNA-binding protein, putative	func	DNA binding	647	209	61	37	0	1	0	0.00078926	0.00229231	0.00392699
KIRST.12362.C2	AT5G10770.1	chloroplast nucleoid DNA-binding protein, putative	proc	proteolysis	647	209	61	37	0	1	0	0.00078926	0.00229231	0.00392699
KIRST.12367.C3	AT1G33140.1	60S ribosomal protein L9 (RPL90A/C)	comp	large ribosomal subunit	1148	459	123	76	0	0	4	0.00094897	0.0004445	0.00829371
KIRST.12367.C3	AT1G33140.1	60S ribosomal protein L9 (RPL90A/C)	func	structural constituent of ribosome	1148	459	123	76	0	0	4	0.00094897	0.0004445	0.00829371
KIRST.12367.C3	AT1G33140.1	60S ribosomal protein L9 (RPL90A/C)	proc	translation	1148	459	123	76	0	0	4	0.00094897	0.0004445	0.00829371
KIRST.1238.C1	AT3G13920.1	EIF4A1 (eukaryotic translation initiation factor 4A-1); ATP-dependent helicase	func	ATP-dependent helicase activity	1524	952	269	11	1	2	5	0.00201766	0.00107589	0.00761525
KIRST.12388.C2	AT5G35530.1	40S ribosomal protein S3 (RPS3C)	comp	cytosolic ribosome (sensu Eukaryota)	1033	536	160	29	7	0	7	0.00371536	0.00047507	0.0127318
KIRST.12388.C2	AT5G35530.1	40S ribosomal protein S3 (RPS3C)	comp	cytosolic small ribosomal subunit (sensu Eukaryota)	1033	536	160	29	7	0	7	0.00371536	0.00047507	0.0127318
KIRST.12388.C2	AT5G35530.1	40S ribosomal protein S3 (RPS3C)	func	structural constituent of ribosome	1033	536	160	29	7	0	7	0.00371536	0.00047507	0.0127318
KIRST.12388.C2	AT5G35530.1	40S ribosomal protein S3 (RPS3C)	proc	translation	1033	536	160	29	7	0	7	0.00371536	0.00047507	0.0127318
KIRST.12388.C4	AT3G53870.1	40S ribosomal protein S3 (RPS3B)	comp	cytosolic ribosome (sensu Eukaryota)	1048	508	149	37	2	0	6	0.0020769	0.00047155	0.0112538
KIRST.12388.C4	AT3G53870.1	40S ribosomal protein S3 (RPS3B)	comp	cytosolic small ribosomal subunit (sensu Eukaryota)	1048	508	149	37	2	0	6	0.0020769	0.00047155	0.0112538
KIRST.12388.C4	AT3G53870.1	40S ribosomal protein S3 (RPS3B)	func	structural constituent of ribosome	1048	508	149	37	2	0	6	0.0020769	0.00047155	0.0112538
KIRST.12388.C4	AT3G53870.1	40S ribosomal protein S3 (RPS3B)	proc	translation	1048	508	149	37	2	0	6	0.0020769	0.00047155	0.0112538
KIRST.12401.C1	AT4G12400.2	binding	func	binding	601	328	77	13	0	1	4	0.0032661	0.00196492	0.0209251
KIRST.12401.C1	AT4G12400.2	binding	proc	response to heat	601	328	77	13	0	1	4	0.0032661	0.00196492	0.0209251
KIRST.12401.C1	AT4G12400.2	binding	proc	response to high light intensity	601	328	77	13	0	1	4	0.0032661	0.00196492	0.0209251
KIRST.12401.C1	AT4G12400.2	binding	proc	response to hydrogen peroxide	601	328	77	13	0	1	4	0.0032661	0.00196492	0.0209251
KIRST.12401.C1	AT4G12400.2	binding	proc	response to stress	601	328	77	13	0	1	4	0.0032661	0.00196492	0.0209251
KIRST.12416.C1	AT1G45474.2	LHCA5 (Photosystem I light harvesting complex gene 5)	comp	light-harvesting complex	533	236	73	22	3	0	1	0.00257337	0.00116238	0.00751566
KIRST.12416.C1	AT1G45474.2	LHCA5 (Photosystem I light harvesting complex gene 5)	proc	photosynthesis	533	236	73	22	3	0	1	0.00257337	0.00116238	0.00751566
KIRST.12460.C1	AT1G06680.1	PSBP-1 (OXYGEN-EVOLVING ENHANCER PROTEIN 2); calcium ion binding	func	calcium ion binding	398	307	89	42	0	1	0	0.00117666	0.001514	0.00261123
KIRST.12460.C1	AT1G06680.1	PSBP-1 (OXYGEN-EVOLVING ENHANCER PROTEIN 2); calcium ion binding	comp	chloroplast photosystem II	398	307	89	42	0	1	0	0.00117666	0.001514	0.00261123
KIRST.12460.C1	AT1G06680.1	PSBP-1 (OXYGEN-EVOLVING ENHANCER PROTEIN 2); calcium ion binding	comp	chloroplast thylakoid lumen	398	307	89	42	0	1	0	0.00117666	0.001514	0.00261123
KIRST.12460.C1	AT1G06680.1	PSBP-1 (OXYGEN-EVOLVING ENHANCER PROTEIN 2); calcium ion binding	comp	chloroplast thylakoid membrane	398	307	89	42	0	1	0	0.00117666	0.001514	0.00261123
KIRST.12460.C1	AT1G06680.1	PSBP-1 (OXYGEN-EVOLVING ENHANCER PROTEIN 2); calcium ion binding	comp	oxygen evolving complex	398	307	89	42	0	1	0	0.00117666	0.001514	0.00261123
KIRST.12481.C1	AT1G70250.1	receptor serine/threonine kinase, putative	comp	endomembrane system	774	214	62	22	3	2	1	0.00248417	0.00384563	0.00884908
KIRST.12481.C1	AT1G70250.1	receptor serine/threonine kinase, putative	proc	protein amino acid phosphorylation	774	214	62	22	3	2	1	0.00248417	0.00384563	0.00884908
KIRST.12481.C1	AT1G70250.1	receptor serine/threonine kinase, putative	func	transmembrane receptor protein serine/threonine kinase activity	774	214	62	22	3	2	1	0.00248417	0.00384563	0.00884908
KIRST.12504.C2	AT3G26980.1	ubiquitin family protein	comp	cellular_component_unknown	1102	263	73	19	4	2	0	0.00181742	0.00326366	0.00391937
KIRST.12504.C2	AT3G26980.1	ubiquitin family protein	func	molecular_function_unknown	1102	263	73	19	4	2	0	0.00181742	0.00326366	0.00391937
KIRST.12504.C2	AT3G26980.1	ubiquitin family protein	proc	protein modification process	1102	263	73	19	4	2	0	0.00181742	0.00326366	0.00391937
KIRST.12521.C1	AT4G34230.1	CAD5 (CINNAMYL ALCOHOL DEHYDROGENASE 5); cinnamyl-alcohol dehydrogenase	func	cinnamyl-alcohol dehydrogenase activity	1417	835	233	23	0	5	5	0.00211069	0.0019469	0.00697707
KIRST.12521.C1	AT4G34230.1	CAD5 (CINNAMYL ALCOHOL DEHYDROGENASE 5); cinnamyl-alcohol dehydrogenase	proc	lignin biosynthetic process	1417	835	233	23	0	5	5	0.00211069	0.0019469	0.00697707
KIRST.12533.C1	AT3G18280.1	protease inhibitor/seed storage/lipid transfer protein (LTP) family protein	comp	endomembrane system	824	157	44	64	1	3	1	0.00154001	0.00538838	0.00961336
KIRST.12533.C1	AT3G18280.1	protease inhibitor/seed storage/lipid transfer protein (LTP) family protein	func	lipid binding	824	157	44	64	1	3	1	0.00154001	0.00538838	0.00961336
KIRST.12533.C1	AT3G18280.1	protease inhibitor/seed storage/lipid transfer protein (LTP) family protein	proc	lipid transport	824	157	44	64	1	3	1	0.00154001	0.00538838	0.00961336
KIRST.12555.C2	AT1G51200.2	DNA binding / zinc ion binding	func	DNA binding	1614	400	113	27	2	0	2	0.00080372	0.00064861	0.00688785
KIRST.12555.C2	AT1G51200.2	DNA binding / zinc ion binding	func	zinc ion binding	1614	400	113	27	2	0	2	0.00080372	0.00064861	0.00688785
KIRST.12555.C3	AT1G51200.2	DNA binding / zinc ion binding	func	DNA binding	331	166	53	25	0	0	0	0.0008001	0.00159538	0.00499686
KIRST.12555.C3	AT1G51200.2	DNA binding / zinc ion binding	func	zinc ion binding	331	166	53	25	0	0	0	0.0008001	0.00159538	0.00499686
KIRST.12559.C1	AT2G04240.2	XERICO; protein binding / zinc ion binding	func	protein binding	883	351	99	23	3	0	6	0.00322552	0.00077192	0.0191576
KIRST.12559.C1	AT2G04240.2	XERICO; protein binding / zinc ion binding	func	zinc ion binding	883	351	99	23	3	0	6	0.00322552	0.00077192	0.0191576
KIRST.12565.C1	AT4G36530.2	hydrolase, alpha/beta fold family protein	proc	aromatic compound metabolic process	388	303	81	10	0	2	3	0.00546627	0.00349986	0.0174561
KIRST.12565.C1	AT4G36530.2	hydrolase, alpha/beta fold family protein	comp	chloroplast	388	303	81	10	0	2	3	0.00546627	0.00349986	0.0174561
KIRST.12565.C1	AT4G36530.2	hydrolase, alpha/beta fold family protein	func	hydrolase activity	388	303	81	10	0	2	3	0.00546627	0.00349986	0.0174561
KIRST.12580.C5					325	163	52	11	0	0	0	0.00146536	0.00209458	0.00656571
KIRST.12583.C1	AT3G08710.2	ATH9 (thioredoxin H-type 9)	proc	cell redox homeostasis	1113	318	81	11	1	1	0	0.00093971	0.00214728	0.00421503
KIRST.1268.C1					384	192	61	11	0	0	0	0.00109429	0.00177821	0.005597
KIRST.1268.C4	AT4G13940.2	HOG1 (HOMOLOGY-DEPENDENT GENE SILENCING 1); adenosylhomocysteinase	func	adenosylhomocysteinase activity	1420	829	230	39	0	3	8	0.00203605	0.00114125	0.00925528
KIRST.1268.C4	AT4G13940.2	HOG1 (HOMOLOGY-DEPENDENT GENE SILENCING 1); adenosylhomocysteinase	proc	one-carbon compound metabolic process	1420	829	230	39	0	3	8	0.00203605	0.00114125	0.00925528
KIRST.1268.C5	AT4G13940.3	HOG1 (HOMOLOGY-DEPENDENT GENE SILENCING 1); adenosylhomocysteinase	func	adenosylhomocysteinase activity	765	237	69	13	0	1	0	0.00085818	0.00271938	0.00467024
KIRST.1268.C5	AT4G13940.3	HOG1 (HOMOLOGY-DEPENDENT GENE SILENCING 1); adenosylhomocysteinase	proc	one-carbon compound metabolic process	765	237	69	13	0	1	0	0.00085818	0.00271938	0.00467024
KIRST.12695.C1	AT3G52880.1	ATMDAR1 (MONODEHYDROASCORBATE REDUCTASE 1); monodehydroascorbate reductase (NADH)	proc	electron transport	1613	1018	284	34	3	5	6	0.00227437	0.00144148	0.00602815
KIRST.12695.C1	AT3G52880.1	ATMDAR1 (MONODEHYDROASCORBATE REDUCTASE 1); monodehydroascorbate reductase (NADH)	proc	hydrogen peroxide catabolic process	1613	1018	284	34	3	5	6	0.00227437	0.00144148	0.00602815
KIRST.12695.C1	AT3G52880.1	ATMDAR1 (MONODEHYDROASCORBATE REDUCTASE 1); monodehydroascorbate reductase (NADH)	func	monodehydroascorbate reductase (NADH) activity	1613	1018	284	34	3	5	6	0.00227437	0.00144148	0.00602815
KIRST.12695.C1	AT3G52880.1	ATMDAR1 (MONODEHYDROASCORBATE REDUCTASE 1); monodehydroascorbate reductase (NADH)	comp	peroxisomal matrix	1613	1018	284	34	3	5	6	0.00227437	0.00144148	0.00602815
KIRST.12748.C1	AT1G62040.1	ATG8C (AUTOPHAGY 8C); microtubule binding	proc	autophagy	786	278	73	12	0	2	1	0.00193366	0.00357345	0.00907231
KIRST.12748.C1	AT1G62040.1	ATG8C (AUTOPHAGY 8C); microtubule binding	func	microtubule binding	786	278	73	12	0	2	1	0.00193366	0.00357345	0.00907231
KIRST.12757.C1	AT5G48500.1		proc	biological_process_unknown	864	330	93	12	2	2	1	0.0023403	0.00301036	0.00712127
KIRST.12757.C1	AT5G48500.1		comp	cellular_component_unknown	864	330	93	12	2	2	1	0.0023403	0.00301036	0.00712127
KIRST.12757.C1	AT5G48500.1		func	molecular_function_unknown	864	330	93	12	2	2	1	0.0023403	0.00301036	0.00712127
KIRST.12779.C1					843	422	135	18	0	0	0	0.0003453	0.00068895	0.0021536
KIRST.12808.C1					716	358	115	32	0	0	0	0.00036091	0.0006936	0.00215921
KIRST.12808.C3					760	380	122	33	0	0	0	0.00032421	0.00064841	0.00201965
KIRST.1281.C1	AT4G14060.1	major latex protein-related / MLP-related	comp	cellular_component_unknown	786	356	82	94	0	8	9	0.00484054	0.00494233	0.023841
KIRST.1281.C1	AT4G14060.1	major latex protein-related / MLP-related	proc	defense response	786	356	82	94	0	8	9	0.00484054	0.00494233	0.023841
KIRST.1281.C1	AT4G14060.1	major latex protein-related / MLP-related	func	molecular_function_unknown	786	356	82	94	0	8	9	0.00484054	0.00494233	0.023841
KIRST.1281.C1	AT4G14060.1	major latex protein-related / MLP-related	proc	response to biotic stimulus	786	356	82	94	0	8	9	0.00484054	0.00494233	0.023841
KIRST.1281.C2	AT1G14960.1	major latex protein-related / MLP-related	comp	cellular_component_unknown	446	297	69	34	0	8	5	0.00767711	0.00741123	0.021267
KIRST.1281.C2	AT1G14960.1	major latex protein-related / MLP-related	proc	defense response	446	297	69	34	0	8	5	0.00767711	0.00741123	0.021267
KIRST.1281.C2	AT1G14960.1	major latex protein-related / MLP-related	func	molecular_function_unknown	446	297	69	34	0	8	5	0.00767711	0.00741123	0.021267
KIRST.1281.C2	AT1G14960.1	major latex protein-related / MLP-related	proc	response to biotic stimulus	446	297	69	34	0	8	5	0.00767711	0.00741123	0.021267
KIRST.1284.C4	AT1G64520.1	26S proteasome regulatory subunit, putative (RPN12)	comp	nucleus	1214	661	179	18	3	2	5	0.00292056	0.00131953	0.00974532
KIRST.1284.C4	AT1G64520.1	26S proteasome regulatory subunit, putative (RPN12)	func	peptidase activity	1214	661	179	18	3	2	5	0.00292056	0.00131953	0.00974532
KIRST.1284.C4	AT1G64520.1	26S proteasome regulatory subunit, putative (RPN12)	comp	proteasome regulatory particle, lid subcomplex (sensu Eukaryota)	1214	661	179	18	3	2	5	0.00292056	0.00131953	0.00974532
KIRST.1284.C4	AT1G64520.1	26S proteasome regulatory subunit, putative (RPN12)	proc	protein catabolic process	1214	661	179	18	3	2	5	0.00292056	0.00131953	0.00974532
KIRST.1284.C4	AT1G64520.1	26S proteasome regulatory subunit, putative (RPN12)	proc	ubiquitin-dependent protein catabolic process	1214	661	179	18	3	2	5	0.00292056	0.00131953	0.00974532
KIRST.1284.C5	AT5G25560.1	zinc finger (C3HC4-type RING finger) family protein	func	protein binding	1752	632	142	25	0	5	4	0.00165928	0.00251424	0.00932512
KIRST.1284.C5	AT5G25560.1	zinc finger (C3HC4-type RING finger) family protein	func	zinc ion binding	1752	632	142	25	0	5	4	0.00165928	0.00251424	0.00932512
KIRST.12842.C1	AT1G49950.1	ATTRB1/TRB1 (TELOMERE REPEAT BINDING FACTOR 1); DNA binding / transcription factor	func	DNA binding	1591	702	198	12	0	3	2	0.00128517	0.00188683	0.00501726
KIRST.12842.C1	AT1G49950.1	ATTRB1/TRB1 (TELOMERE REPEAT BINDING FACTOR 1); DNA binding / transcription factor	comp	nucleosome	1591	702	198	12	0	3	2	0.00128517	0.00188683	0.00501726
KIRST.12842.C1	AT1G49950.1	ATTRB1/TRB1 (TELOMERE REPEAT BINDING FACTOR 1); DNA binding / transcription factor	comp	nucleus	1591	702	198	12	0	3	2	0.00128517	0.00188683	0.00501726
KIRST.12842.C1	AT1G49950.1	ATTRB1/TRB1 (TELOMERE REPEAT BINDING FACTOR 1); DNA binding / transcription factor	proc	response to abscisic acid stimulus	1591	702	198	12	0	3	2	0.00128517	0.00188683	0.00501726
KIRST.12842.C1	AT1G49950.1	ATTRB1/TRB1 (TELOMERE REPEAT BINDING FACTOR 1); DNA binding / transcription factor	proc	response to auxin stimulus	1591	702	198	12	0	3	2	0.00128517	0.00188683	0.00501726
KIRST.12842.C1	AT1G49950.1	ATTRB1/TRB1 (TELOMERE REPEAT BINDING FACTOR 1); DNA binding / transcription factor	proc	response to cadmium ion	1591	702	198	12	0	3	2	0.00128517	0.00188683	0.00501726
KIRST.12842.C1	AT1G49950.1	ATTRB1/TRB1 (TELOMERE REPEAT BINDING FACTOR 1); DNA binding / transcription factor	proc	response to ethylene stimulus	1591	702	198	12	0	3	2	0.00128517	0.00188683	0.00501726
KIRST.12842.C1	AT1G49950.1	ATTRB1/TRB1 (TELOMERE REPEAT BINDING FACTOR 1); DNA binding / transcription factor	proc	response to gibberellin stimulus	1591	702	198	12	0	3	2	0.00128517	0.00188683	0.00501726
KIRST.12842.C1	AT1G49950.1	ATTRB1/TRB1 (TELOMERE REPEAT BINDING FACTOR 1); DNA binding / transcription factor	proc	response to jasmonic acid stimulus	1591	702	198	12	0	3	2	0.00128517	0.00188683	0.00501726
KIRST.12842.C1	AT1G49950.1	ATTRB1/TRB1 (TELOMERE REPEAT BINDING FACTOR 1); DNA binding / transcription factor	proc	response to salicylic acid stimulus	1591	702	198	12	0	3	2	0.00128517	0.00188683	0.00501726
KIRST.12842.C1	AT1G49950.1	ATTRB1/TRB1 (TELOMERE REPEAT BINDING FACTOR 1); DNA binding / transcription factor	proc	response to salt stress	1591	702	198	12	0	3	2	0.00128517	0.00188683	0.00501726
KIRST.12842.C1	AT1G49950.1	ATTRB1/TRB1 (TELOMERE REPEAT BINDING FACTOR 1); DNA binding / transcription factor	func	transcription factor activity	1591	702	198	12	0	3	2	0.00128517	0.00188683	0.00501726
KIRST.1285.C3	AT4G00100.1	ATRPS13A (RIBOSOMAL PROTEIN S13A); structural constituent of ribosome	comp	cytosolic small ribosomal subunit (sensu Eukaryota)	663	342	99	56	1	1	13	0.00584441	0.00127306	0.0307849
KIRST.1285.C3	AT4G00100.1	ATRPS13A (RIBOSOMAL PROTEIN S13A); structural constituent of ribosome	func	structural constituent of ribosome	663	342	99	56	1	1	13	0.00584441	0.00127306	0.0307849
KIRST.1285.C3	AT4G00100.1	ATRPS13A (RIBOSOMAL PROTEIN S13A); structural constituent of ribosome	proc	translation	663	342	99	56	1	1	13	0.00584441	0.00127306	0.0307849
KIRST.1286.C1	AT3G54400.1	aspartyl protease family protein	func	pepsin A activity	726	374	118	10	0	2	2	0.00243447	0.00283545	0.00898693
KIRST.1286.C1	AT3G54400.1	aspartyl protease family protein	proc	proteolysis	726	374	118	10	0	2	2	0.00243447	0.00283545	0.00898693
KIRST.12877.C1	AT3G14290.1	PAE2 (20S proteasome alpha subunit E2); peptidase	func	peptidase activity	1089	552	159	18	0	2	11	0.00375492	0.00158008	0.0219423
KIRST.12877.C1	AT3G14290.1	PAE2 (20S proteasome alpha subunit E2); peptidase	comp	proteasome core complex (sensu Eukaryota)	1089	552	159	18	0	2	11	0.00375492	0.00158008	0.0219423
KIRST.12877.C1	AT3G14290.1	PAE2 (20S proteasome alpha subunit E2); peptidase	proc	ubiquitin-dependent protein catabolic process	1089	552	159	18	0	2	11	0.00375492	0.00158008	0.0219423
KIRST.1291.C1	AT4G27130.1	eukaryotic translation initiation factor SUI1, putative	comp	cellular_component_unknown	757	379	121	47	0	0	0	0.00029948	0.0005974	0.00187119
KIRST.1291.C1	AT4G27130.1	eukaryotic translation initiation factor SUI1, putative	func	translation initiation factor activity	757	379	121	47	0	0	0	0.00029948	0.0005974	0.00187119
KIRST.1291.C1	AT4G27130.1	eukaryotic translation initiation factor SUI1, putative	proc	translational initiation	757	379	121	47	0	0	0	0.00029948	0.0005974	0.00187119
KIRST.12968.C1	AT3G23090.1		proc	biological_process_unknown	1434	727	206	50	0	0	1	0.00031401	0.00030709	0.00216751
KIRST.12968.C1	AT3G23090.1		comp	cellular_component_unknown	1434	727	206	50	0	0	1	0.00031401	0.00030709	0.00216751
KIRST.12968.C1	AT3G23090.1		func	molecular_function_unknown	1434	727	206	50	0	0	1	0.00031401	0.00030709	0.00216751
KIRST.12971.C1	AT1G32900.1	starch synthase, putative	proc	biosynthetic process	730	258	78	21	0	4	2	0.0027328	0.00538667	0.0106905
KIRST.12971.C1	AT1G32900.1	starch synthase, putative	comp	chloroplast	730	258	78	21	0	4	2	0.0027328	0.00538667	0.0106905
KIRST.12971.C1	AT1G32900.1	starch synthase, putative	proc	glucan biosynthetic process	730	258	78	21	0	4	2	0.0027328	0.00538667	0.0106905
KIRST.12971.C1	AT1G32900.1	starch synthase, putative	func	transferase activity, transferring glycosyl groups	730	258	78	21	0	4	2	0.0027328	0.00538667	0.0106905
KIRST.12971.C2	AT5G20190.1		proc	biological_process_unknown	1039	242	67	16	5	1	1	0.00236827	0.00249062	0.00899599
KIRST.12971.C2	AT5G20190.1		comp	chloroplast	1039	242	67	16	5	1	1	0.00236827	0.00249062	0.00899599
KIRST.12971.C2	AT5G20190.1		func	molecular_function_unknown	1039	242	67	16	5	1	1	0.00236827	0.00249062	0.00899599
KIRST.13003.C1	AT5G25450.1	ubiquinol-cytochrome C reductase complex 14 kDa protein, putative	proc	electron transport	330	213	60	17	0	0	2	0.00268904	0.00138871	0.0147897
KIRST.13003.C1	AT5G25450.1	ubiquinol-cytochrome C reductase complex 14 kDa protein, putative	proc	mitochondrial electron transport, ubiquinol to cytochrome c	330	213	60	17	0	0	2	0.00268904	0.00138871	0.0147897
KIRST.13003.C1	AT5G25450.1	ubiquinol-cytochrome C reductase complex 14 kDa protein, putative	comp	mitochondrion	330	213	60	17	0	0	2	0.00268904	0.00138871	0.0147897
KIRST.13003.C1	AT5G25450.1	ubiquinol-cytochrome C reductase complex 14 kDa protein, putative	func	ubiquinol-cytochrome-c reductase activity	330	213	60	17	0	0	2	0.00268904	0.00138871	0.0147897
KIRST.13003.C2	AT5G25450.1	ubiquinol-cytochrome C reductase complex 14 kDa protein, putative	proc	electron transport	339	170	54	16	0	0	0	0.00103202	0.00177274	0.00558084
KIRST.13003.C2	AT5G25450.1	ubiquinol-cytochrome C reductase complex 14 kDa protein, putative	proc	mitochondrial electron transport, ubiquinol to cytochrome c	339	170	54	16	0	0	0	0.00103202	0.00177274	0.00558084
KIRST.13003.C2	AT5G25450.1	ubiquinol-cytochrome C reductase complex 14 kDa protein, putative	comp	mitochondrion	339	170	54	16	0	0	0	0.00103202	0.00177274	0.00558084
KIRST.13003.C2	AT5G25450.1	ubiquinol-cytochrome C reductase complex 14 kDa protein, putative	func	ubiquinol-cytochrome-c reductase activity	339	170	54	16	0	0	0	0.00103202	0.00177274	0.00558084
KIRST.13003.C3	AT2G32070.1	CCR4-NOT transcription complex protein, putative	comp	nucleus	1369	645	162	16	3	3	6	0.00286176	0.00186893	0.013022
KIRST.13003.C3	AT2G32070.1	CCR4-NOT transcription complex protein, putative	func	ribonuclease activity	1369	645	162	16	3	3	6	0.00286176	0.00186893	0.013022
KIRST.13003.C3	AT2G32070.1	CCR4-NOT transcription complex protein, putative	proc	RNA modification	1369	645	162	16	3	3	6	0.00286176	0.00186893	0.013022
KIRST.13003.C4	AT5G25450.1	ubiquinol-cytochrome C reductase complex 14 kDa protein, putative	proc	electron transport	724	218	61	15	1	0	1	0.00127436	0.00141075	0.0100834
KIRST.13003.C4	AT5G25450.1	ubiquinol-cytochrome C reductase complex 14 kDa protein, putative	proc	mitochondrial electron transport, ubiquinol to cytochrome c	724	218	61	15	1	0	1	0.00127436	0.00141075	0.0100834
KIRST.13003.C4	AT5G25450.1	ubiquinol-cytochrome C reductase complex 14 kDa protein, putative	comp	mitochondrion	724	218	61	15	1	0	1	0.00127436	0.00141075	0.0100834
KIRST.13003.C4	AT5G25450.1	ubiquinol-cytochrome C reductase complex 14 kDa protein, putative	func	ubiquinol-cytochrome-c reductase activity	724	218	61	15	1	0	1	0.00127436	0.00141075	0.0100834
KIRST.13023.C2	AT3G60245.1	60S ribosomal protein L37a (RPL37aC)	comp	ribosome	348	174	56	42	0	0	0	0.00066781	0.00133563	0.00414999
KIRST.13023.C2	AT3G60245.1	60S ribosomal protein L37a (RPL37aC)	proc	ribosome biogenesis and assembly	348	174	56	42	0	0	0	0.00066781	0.00133563	0.00414999
KIRST.13023.C2	AT3G60245.1	60S ribosomal protein L37a (RPL37aC)	func	structural constituent of ribosome	348	174	56	42	0	0	0	0.00066781	0.00133563	0.00414999
KIRST.13023.C2	AT3G60245.1	60S ribosomal protein L37a (RPL37aC)	proc	translation	348	174	56	42	0	0	0	0.00066781	0.00133563	0.00414999
KIRST.13026.C1					314	157	50	22	0	0	0	0.00104702	0.00174727	0.00548643
KIRST.13026.C2					309	155	49	23	0	0	0	0.00171492	0.00174802	0.00552945
KIRST.1303.C2	AT4G02570.3	ATCUL1 (CULLIN 1)	proc	cell cycle	523	262	84	14	0	0	0	0.00119556	0.0012002	0.00374348
KIRST.1303.C3	AT5G52200.1	phosphatase inhibitor/ protein phosphatase inhibitor	comp	cellular_component_unknown	346	173	55	11	0	0	0	0.00098675	0.00197351	0.00620758
KIRST.1303.C3	AT5G52200.1	phosphatase inhibitor/ protein phosphatase inhibitor	func	phosphatase inhibitor activity	346	173	55	11	0	0	0	0.00098675	0.00197351	0.00620758
KIRST.1303.C3	AT5G52200.1	phosphatase inhibitor/ protein phosphatase inhibitor	func	protein phosphatase inhibitor activity	346	173	55	11	0	0	0	0.00098675	0.00197351	0.00620758
KIRST.1303.C3	AT5G52200.1	phosphatase inhibitor/ protein phosphatase inhibitor	proc	regulation of signal transduction	346	173	55	11	0	0	0	0.00098675	0.00197351	0.00620758
KIRST.13072.C1	AT1G70670.1	caleosin-related family protein	proc	biological_process_unknown	1088	423	111	14	1	4	2	0.00235333	0.00371693	0.00849871
KIRST.13072.C1	AT1G70670.1	caleosin-related family protein	func	calcium ion binding	1088	423	111	14	1	4	2	0.00235333	0.00371693	0.00849871
KIRST.13072.C1	AT1G70670.1	caleosin-related family protein	comp	cellular_component_unknown	1088	423	111	14	1	4	2	0.00235333	0.00371693	0.00849871
KIRST.13076.C1	AT5G37780.1	CAM1 (CALMODULIN 1); calcium ion binding	func	calcium ion binding	762	360	87	20	0	1	3	0.00187904	0.00156594	0.0129595
KIRST.13092.C1	AT3G22550.1	senescence-associated protein-related	func	molecular_function_unknown	1447	464	148	18	4	2	0	0.00147691	0.00187976	0.00196443
KIRST.1311.C1	AT5G65400.1		proc	biological_process_unknown	557	333	99	22	0	1	2	0.00196999	0.00164758	0.00831277
KIRST.1311.C1	AT5G65400.1		func	molecular_function_unknown	557	333	99	22	0	1	2	0.00196999	0.00164758	0.00831277
KIRST.1313.C1	AT2G42590.2	GRF9 (General regulatory factor 9); protein phosphorylated amino acid binding	comp	chloroplast stroma	1232	608	157	17	0	4	8	0.0031212	0.00243252	0.0169563
KIRST.1313.C1	AT2G42590.2	GRF9 (General regulatory factor 9); protein phosphorylated amino acid binding	func	protein phosphorylated amino acid binding	1232	608	157	17	0	4	8	0.0031212	0.00243252	0.0169563
KIRST.13132.C2	AT5G10980.1	histone H3	proc	chromosome organization and biogenesis (sensu Eukaryota)	346	173	58	52	2	0	3	0.00383752	0.00127917	0.0152619
KIRST.13132.C2	AT5G10980.1	histone H3	func	DNA binding	346	173	58	52	2	0	3	0.00383752	0.00127917	0.0152619
KIRST.13132.C2	AT5G10980.1	histone H3	comp	nucleosome	346	173	58	52	2	0	3	0.00383752	0.00127917	0.0152619
KIRST.13132.C2	AT5G10980.1	histone H3	proc	nucleosome assembly	346	173	58	52	2	0	3	0.00383752	0.00127917	0.0152619
KIRST.13132.C2	AT5G10980.1	histone H3	comp	nucleus	346	173	58	52	2	0	3	0.00383752	0.00127917	0.0152619
KIRST.13139.C1	AT3G17980.1	C2 domain-containing protein	proc	biological_process_unknown	954	394	107	10	2	2	1	0.00230525	0.00269152	0.00660721
KIRST.13139.C1	AT3G17980.1	C2 domain-containing protein	comp	cellular_component_unknown	954	394	107	10	2	2	1	0.00230525	0.00269152	0.00660721
KIRST.13139.C1	AT3G17980.1	C2 domain-containing protein	func	molecular_function_unknown	954	394	107	10	2	2	1	0.00230525	0.00269152	0.00660721
KIRST.13146.C1	AT4G38690.1	1-phosphatidylinositol phosphodiesterase-related	comp	cellular_component_unknown	1075	738	204	19	1	2	5	0.00239537	0.00116307	0.00841512
KIRST.13146.C1	AT4G38690.1	1-phosphatidylinositol phosphodiesterase-related	proc	intracellular signaling cascade	1075	738	204	19	1	2	5	0.00239537	0.00116307	0.00841512
KIRST.13146.C1	AT4G38690.1	1-phosphatidylinositol phosphodiesterase-related	proc	N-terminal protein myristoylation	1075	738	204	19	1	2	5	0.00239537	0.00116307	0.00841512
KIRST.13146.C1	AT4G38690.1	1-phosphatidylinositol phosphodiesterase-related	func	phospholipase C activity	1075	738	204	19	1	2	5	0.00239537	0.00116307	0.00841512
KIRST.13146.C1	AT4G38690.1	1-phosphatidylinositol phosphodiesterase-related	proc	signal transduction	1075	738	204	19	1	2	5	0.00239537	0.00116307	0.00841512
KIRST.1315.C1	AT1G16880.1	uridylyltransferase-related	comp	chloroplast thylakoid membrane	1345	551	166	11	0	2	6	0.00236915	0.0018589	0.0143971
KIRST.13156.C1	ATCG00170.1		comp	chloroplast	830	662	172	12	0	0	1	0.00080274	0.00050021	0.00385046
KIRST.13156.C1	ATCG00170.1		func	DNA-directed RNA polymerase activity	830	662	172	12	0	0	1	0.00080274	0.00050021	0.00385046
KIRST.13156.C1	ATCG00170.1		proc	RNA elongation	830	662	172	12	0	0	1	0.00080274	0.00050021	0.00385046
KIRST.1316.C6					954	477	153	14	0	0	0	0.00040784	0.00065923	0.00205524
KIRST.1316.C8					314	157	50	103	0	0	0	0.00154878	0.00122322	0.00384092
KIRST.1319.C2	AT2G15970.1	COR413-PM1 (cold regulated 413 plasma membrane 1)	func	molecular_function_unknown	338	252	81	11	0	3	0	0.00404044	0.00541932	0.00421503
KIRST.13210.C1	AT5G15950.2	adenosylmethionine decarboxylase	func	adenosylmethionine decarboxylase activity	748	224	67	49	4	1	2	0.00239867	0.00200246	0.0100422
KIRST.13210.C1	AT5G15950.2	adenosylmethionine decarboxylase	proc	spermidine biosynthetic process	748	224	67	49	4	1	2	0.00239867	0.00200246	0.0100422
KIRST.13210.C1	AT5G15950.2	adenosylmethionine decarboxylase	proc	spermine biosynthetic process	748	224	67	49	4	1	2	0.00239867	0.00200246	0.0100422
KIRST.13210.C3	AT3G25570.1	adenosylmethionine decarboxylase family protein	func	adenosylmethionine decarboxylase activity	225	171	54	51	0	0	2	0.00296349	0.00129977	0.0123479
KIRST.13210.C3	AT3G25570.1	adenosylmethionine decarboxylase family protein	comp	cellular_component_unknown	225	171	54	51	0	0	2	0.00296349	0.00129977	0.0123479
KIRST.13210.C3	AT3G25570.1	adenosylmethionine decarboxylase family protein	proc	spermidine biosynthetic process	225	171	54	51	0	0	2	0.00296349	0.00129977	0.0123479
KIRST.13210.C3	AT3G25570.1	adenosylmethionine decarboxylase family protein	proc	spermine biosynthetic process	225	171	54	51	0	0	2	0.00296349	0.00129977	0.0123479
KIRST.1326.C1	AT2G04410.1		proc	biological_process_unknown	681	171	45	12	0	2	3	0.00291753	0.00580946	0.0294346
KIRST.1326.C1	AT2G04410.1		comp	cellular_component_unknown	681	171	45	12	0	2	3	0.00291753	0.00580946	0.0294346
KIRST.1326.C1	AT2G04410.1		func	molecular_function_unknown	681	171	45	12	0	2	3	0.00291753	0.00580946	0.0294346
KIRST.13271.C1					543	272	87	13	0	0	0	0.00059346	0.00118473	0.00370399
KIRST.13279.C1	AT5G43460.1	lesion inducing protein-related	proc	biological_process_unknown	1024	342	102	15	1	3	4	0.00270844	0.00359701	0.0150757
KIRST.13279.C1	AT5G43460.1	lesion inducing protein-related	comp	endomembrane system	1024	342	102	15	1	3	4	0.00270844	0.00359701	0.0150757
KIRST.13279.C1	AT5G43460.1	lesion inducing protein-related	func	molecular_function_unknown	1024	342	102	15	1	3	4	0.00270844	0.00359701	0.0150757
KIRST.1331.C4	AT5G16990.1	NADP-dependent oxidoreductase, putative	comp	cellular_component_unknown	1276	718	197	15	0	3	7	0.00359491	0.00171334	0.0124891
KIRST.1331.C4	AT5G16990.1	NADP-dependent oxidoreductase, putative	func	oxidoreductase activity	1276	718	197	15	0	3	7	0.00359491	0.00171334	0.0124891
KIRST.1331.C4	AT5G16990.1	NADP-dependent oxidoreductase, putative	func	zinc ion binding	1276	718	197	15	0	3	7	0.00359491	0.00171334	0.0124891
KIRST.1332.C1	AT5G57290.1	60S acidic ribosomal protein P3 (RPP3B)	comp	ribosome	745	150	51	14	0	2	0	0.00142291	0.00628904	0.00616573
KIRST.1332.C1	AT5G57290.1	60S acidic ribosomal protein P3 (RPP3B)	func	structural constituent of ribosome	745	150	51	14	0	2	0	0.00142291	0.00628904	0.00616573
KIRST.1332.C1	AT5G57290.1	60S acidic ribosomal protein P3 (RPP3B)	proc	translational elongation	745	150	51	14	0	2	0	0.00142291	0.00628904	0.00616573
KIRST.13328.C1	AT3G04730.1	IAA16 (indoleacetic acid-induced protein 16); transcription factor	comp	nucleus	1162	507	144	29	1	2	1	0.00155086	0.00150672	0.00353661
KIRST.13328.C1	AT3G04730.1	IAA16 (indoleacetic acid-induced protein 16); transcription factor	func	transcription factor activity	1162	507	144	29	1	2	1	0.00155086	0.00150672	0.00353661
KIRST.13336.C1	AT5G28540.1	luminal binding protein 1 (BiP-1) (BP1)	func	ATP binding	1811	1290	327	14	0	5	7	0.00225725	0.00146257	0.00769302
KIRST.13336.C1	AT5G28540.1	luminal binding protein 1 (BiP-1) (BP1)	comp	endoplasmic reticulum lumen	1811	1290	327	14	0	5	7	0.00225725	0.00146257	0.00769302
KIRST.13336.C1	AT5G28540.1	luminal binding protein 1 (BiP-1) (BP1)	proc	protein folding	1811	1290	327	14	0	5	7	0.00225725	0.00146257	0.00769302
KIRST.13336.C1	AT5G28540.1	luminal binding protein 1 (BiP-1) (BP1)	proc	response to heat	1811	1290	327	14	0	5	7	0.00225725	0.00146257	0.00769302
KIRST.13350.C1	AT1G79590.2	SYP52 (SYNTAXIN OF PLANTS 52)			1063	503	133	22	2	2	7	0.00309676	0.00163611	0.0165005
KIRST.1337.C10					355	178	57	211	0	0	0	0.00063669	0.00094791	0.00296014
KIRST.1338.C2	AT2G28260.1	ATCNGC15 (cyclic nucleotide gated channel 15); calmodulin binding / cation channel/ cyclic nucleotide binding	func	calmodulin binding	627	314	100	11	0	0	0	0.00059792	0.00108732	0.00341417
KIRST.1338.C2	AT2G28260.1	ATCNGC15 (cyclic nucleotide gated channel 15); calmodulin binding / cation channel/ cyclic nucleotide binding	func	cation channel activity	627	314	100	11	0	0	0	0.00059792	0.00108732	0.00341417
KIRST.1338.C2	AT2G28260.1	ATCNGC15 (cyclic nucleotide gated channel 15); calmodulin binding / cation channel/ cyclic nucleotide binding	func	cyclic nucleotide binding	627	314	100	11	0	0	0	0.00059792	0.00108732	0.00341417
KIRST.1338.C2	AT2G28260.1	ATCNGC15 (cyclic nucleotide gated channel 15); calmodulin binding / cation channel/ cyclic nucleotide binding	proc	ion transport	627	314	100	11	0	0	0	0.00059792	0.00108732	0.00341417
KIRST.1338.C2	AT2G28260.1	ATCNGC15 (cyclic nucleotide gated channel 15); calmodulin binding / cation channel/ cyclic nucleotide binding	comp	membrane	627	314	100	11	0	0	0	0.00059792	0.00108732	0.00341417
KIRST.1338.C2	AT2G28260.1	ATCNGC15 (cyclic nucleotide gated channel 15); calmodulin binding / cation channel/ cyclic nucleotide binding	proc	potassium ion transport	627	314	100	11	0	0	0	0.00059792	0.00108732	0.00341417
KIRST.13435.C1	AT1G27970.1	NTF2B (NUCLEAR TRANSPORT FACTOR 2B); Ran GTPase binding / protein transporter	comp	intracellular	925	286	77	29	1	2	0	0.00123017	0.00267101	0.00330696
KIRST.13435.C1	AT1G27970.1	NTF2B (NUCLEAR TRANSPORT FACTOR 2B); Ran GTPase binding / protein transporter	comp	nuclear envelope	925	286	77	29	1	2	0	0.00123017	0.00267101	0.00330696
KIRST.13435.C1	AT1G27970.1	NTF2B (NUCLEAR TRANSPORT FACTOR 2B); Ran GTPase binding / protein transporter	proc	nucleocytoplasmic transport	925	286	77	29	1	2	0	0.00123017	0.00267101	0.00330696
KIRST.13435.C1	AT1G27970.1	NTF2B (NUCLEAR TRANSPORT FACTOR 2B); Ran GTPase binding / protein transporter	comp	nucleus	925	286	77	29	1	2	0	0.00123017	0.00267101	0.00330696
KIRST.13435.C1	AT1G27970.1	NTF2B (NUCLEAR TRANSPORT FACTOR 2B); Ran GTPase binding / protein transporter	proc	protein import into nucleus	925	286	77	29	1	2	0	0.00123017	0.00267101	0.00330696
KIRST.13435.C1	AT1G27970.1	NTF2B (NUCLEAR TRANSPORT FACTOR 2B); Ran GTPase binding / protein transporter	func	protein transporter activity	925	286	77	29	1	2	0	0.00123017	0.00267101	0.00330696
KIRST.13435.C1	AT1G27970.1	NTF2B (NUCLEAR TRANSPORT FACTOR 2B); Ran GTPase binding / protein transporter	func	Ran GTPase binding	925	286	77	29	1	2	0	0.00123017	0.00267101	0.00330696
KIRST.13440.C1	AT1G68660.1		proc	biological_process_unknown	695	364	101	17	1	0	2	0.00171718	0.00081262	0.00878597
KIRST.13440.C1	AT1G68660.1		func	molecular_function_unknown	695	364	101	17	1	0	2	0.00171718	0.00081262	0.00878597
KIRST.13456.C1	AT5G67210.1	nucleic acid binding / pancreatic ribonuclease	proc	biological_process_unknown	747	520	149	15	0	0	4	0.00205853	0.00059143	0.0103203
KIRST.13456.C1	AT5G67210.1	nucleic acid binding / pancreatic ribonuclease	comp	cellular_component_unknown	747	520	149	15	0	0	4	0.00205853	0.00059143	0.0103203
KIRST.13456.C1	AT5G67210.1	nucleic acid binding / pancreatic ribonuclease	func	nucleic acid binding	747	520	149	15	0	0	4	0.00205853	0.00059143	0.0103203
KIRST.13456.C1	AT5G67210.1	nucleic acid binding / pancreatic ribonuclease	func	pancreatic ribonuclease activity	747	520	149	15	0	0	4	0.00205853	0.00059143	0.0103203
KIRST.1347.C2	AT2G37770.2	oxidoreductase	func	oxidoreductase activity	345	269	73	40	0	6	4	0.00749588	0.0061178	0.0161026
KIRST.13505.C1	AT5G15630.1	COBL4/IRX6 (COBRA-LIKE4); hydrolase, hydrolyzing O-glycosyl compounds / polysaccharide binding	comp	anchored to membrane	351	200	55	25	0	1	2	0.00301804	0.00264833	0.0144455
KIRST.13505.C1	AT5G15630.1	COBL4/IRX6 (COBRA-LIKE4); hydrolase, hydrolyzing O-glycosyl compounds / polysaccharide binding	proc	cellulose and pectin-containing secondary cell wall biogenesis	351	200	55	25	0	1	2	0.00301804	0.00264833	0.0144455
KIRST.13505.C1	AT5G15630.1	COBL4/IRX6 (COBRA-LIKE4); hydrolase, hydrolyzing O-glycosyl compounds / polysaccharide binding	func	hydrolase activity, hydrolyzing O-glycosyl compounds	351	200	55	25	0	1	2	0.00301804	0.00264833	0.0144455
KIRST.13505.C1	AT5G15630.1	COBL4/IRX6 (COBRA-LIKE4); hydrolase, hydrolyzing O-glycosyl compounds / polysaccharide binding	func	polysaccharide binding	351	200	55	25	0	1	2	0.00301804	0.00264833	0.0144455
KIRST.1351.C1	AT2G37090.1	IRX9 (IRREGULAR XYLEM 9); transferase, transferring glycosyl groups	proc	cellulose and pectin-containing secondary cell wall biogenesis	1704	823	227	11	1	4	2	0.00168177	0.00207422	0.00451212
KIRST.1351.C1	AT2G37090.1	IRX9 (IRREGULAR XYLEM 9); transferase, transferring glycosyl groups	proc	glucuronoxylan metabolic process	1704	823	227	11	1	4	2	0.00168177	0.00207422	0.00451212
KIRST.1351.C1	AT2G37090.1	IRX9 (IRREGULAR XYLEM 9); transferase, transferring glycosyl groups	comp	Golgi apparatus	1704	823	227	11	1	4	2	0.00168177	0.00207422	0.00451212
KIRST.1351.C1	AT2G37090.1	IRX9 (IRREGULAR XYLEM 9); transferase, transferring glycosyl groups	func	transferase activity, transferring glycosyl groups	1704	823	227	11	1	4	2	0.00168177	0.00207422	0.00451212
KIRST.13533.C1	AT5G17310.2	UTP--glucose-1-phosphate uridylyltransferase, putative / UDP-glucose pyrophosphorylase, putative / UGPase, putative	proc	metabolic process	1214	701	193	13	1	2	2	0.00169612	0.00137909	0.00500902
KIRST.13533.C1	AT5G17310.2	UTP--glucose-1-phosphate uridylyltransferase, putative / UDP-glucose pyrophosphorylase, putative / UGPase, putative	func	UTP:glucose-1-phosphate uridylyltransferase activity	1214	701	193	13	1	2	2	0.00169612	0.00137909	0.00500902
KIRST.1358.C1	AT5G35160.1	endomembrane protein 70, putative	comp	integral to membrane	2005	1361	385	11	0	2	15	0.00306509	0.00075257	0.0141888
KIRST.1358.C1	AT5G35160.1	endomembrane protein 70, putative	proc	transport	2005	1361	385	11	0	2	15	0.00306509	0.00075257	0.0141888
KIRST.1358.C1	AT5G35160.1	endomembrane protein 70, putative	func	transporter activity	2005	1361	385	11	0	2	15	0.00306509	0.00075257	0.0141888
KIRST.13583.C3	AT2G18600.1	RUB1-conjugating enzyme, putative	comp	cellular_component_unknown	1115	437	112	59	2	1	3	0.00141725	0.00098502	0.00768668
KIRST.13583.C3	AT2G18600.1	RUB1-conjugating enzyme, putative	proc	protein modification process	1115	437	112	59	2	1	3	0.00141725	0.00098502	0.00768668
KIRST.13583.C3	AT2G18600.1	RUB1-conjugating enzyme, putative	func	small protein conjugating enzyme activity	1115	437	112	59	2	1	3	0.00141725	0.00098502	0.00768668
KIRST.13583.C3	AT2G18600.1	RUB1-conjugating enzyme, putative	proc	ubiquitin cycle	1115	437	112	59	2	1	3	0.00141725	0.00098502	0.00768668
KIRST.13583.C3	AT2G18600.1	RUB1-conjugating enzyme, putative	func	ubiquitin-protein ligase activity	1115	437	112	59	2	1	3	0.00141725	0.00098502	0.00768668
KIRST.13588.C1	AT3G18820.1	AtRABG3f/AtRab7B (Arabidopsis Rab GTPase homolog G3f); GTP binding	func	GTP binding	704	497	127	10	0	0	6	0.00362797	0.00071124	0.0194835
KIRST.13588.C1	AT3G18820.1	AtRABG3f/AtRab7B (Arabidopsis Rab GTPase homolog G3f); GTP binding	comp	intracellular	704	497	127	10	0	0	6	0.00362797	0.00071124	0.0194835
KIRST.13588.C1	AT3G18820.1	AtRABG3f/AtRab7B (Arabidopsis Rab GTPase homolog G3f); GTP binding	proc	protein transport	704	497	127	10	0	0	6	0.00362797	0.00071124	0.0194835
KIRST.13588.C1	AT3G18820.1	AtRABG3f/AtRab7B (Arabidopsis Rab GTPase homolog G3f); GTP binding	proc	regulation of transcription, DNA-dependent	704	497	127	10	0	0	6	0.00362797	0.00071124	0.0194835
KIRST.13588.C1	AT3G18820.1	AtRABG3f/AtRab7B (Arabidopsis Rab GTPase homolog G3f); GTP binding	proc	small GTPase mediated signal transduction	704	497	127	10	0	0	6	0.00362797	0.00071124	0.0194835
KIRST.13619.C3	AT5G42770.1		proc	biological_process_unknown	833	417	133	10	0	0	0	0.00044972	0.00084769	0.00265779
KIRST.13619.C3	AT5G42770.1		comp	cellular_component_unknown	833	417	133	10	0	0	0	0.00044972	0.00084769	0.00265779
KIRST.13619.C3	AT5G42770.1		func	molecular_function_unknown	833	417	133	10	0	0	0	0.00044972	0.00084769	0.00265779
KIRST.1365.C1	AT3G24420.1	hydrolase, alpha/beta fold family protein	comp	endomembrane system	291	186	57	14	0	1	1	0.00415559	0.00338121	0.0110334
KIRST.1365.C1	AT3G24420.1	hydrolase, alpha/beta fold family protein	func	hydrolase activity	291	186	57	14	0	1	1	0.00415559	0.00338121	0.0110334
KIRST.13651.C2	AT1G67430.1	60S ribosomal protein L17 (RPL17B)	comp	cytosolic ribosome (sensu Eukaryota)	926	413	115	60	0	0	1	0.00052305	0.00051924	0.00372948
KIRST.13651.C2	AT1G67430.1	60S ribosomal protein L17 (RPL17B)	comp	ribosome	926	413	115	60	0	0	1	0.00052305	0.00051924	0.00372948
KIRST.13651.C2	AT1G67430.1	60S ribosomal protein L17 (RPL17B)	func	structural constituent of ribosome	926	413	115	60	0	0	1	0.00052305	0.00051924	0.00372948
KIRST.13651.C2	AT1G67430.1	60S ribosomal protein L17 (RPL17B)	proc	translation	926	413	115	60	0	0	1	0.00052305	0.00051924	0.00372948
KIRST.13670.C1	AT5G61840.1	GUT1; catalytic	proc	biological_process_unknown	1589	919	263	10	2	0	8	0.00244704	0.00038464	0.0120965
KIRST.13670.C1	AT5G61840.1	GUT1; catalytic	func	catalytic activity	1589	919	263	10	2	0	8	0.00244704	0.00038464	0.0120965
KIRST.13670.C1	AT5G61840.1	GUT1; catalytic	comp	membrane	1589	919	263	10	2	0	8	0.00244704	0.00038464	0.0120965
KIRST.13688.C1	AT3G07510.2				527	171	57	21	0	0	1	0.00153566	0.00162545	0.00975271
KIRST.13690.C1	AT5G09510.1	40S ribosomal protein S15 (RPS15D)	comp	cytosolic small ribosomal subunit (sensu Eukaryota)	867	355	101	31	2	3	6	0.00369001	0.00282044	0.0173485
KIRST.13690.C1	AT5G09510.1	40S ribosomal protein S15 (RPS15D)	func	structural constituent of ribosome	867	355	101	31	2	3	6	0.00369001	0.00282044	0.0173485
KIRST.13690.C1	AT5G09510.1	40S ribosomal protein S15 (RPS15D)	proc	translation	867	355	101	31	2	3	6	0.00369001	0.00282044	0.0173485
KIRST.137.C1	AT4G24280.1	CPHSC70-1 (chloroplast heat shock protein 70-1); ATP binding / unfolded protein binding	func	ATP binding	1467	799	245	12	1	2	0	0.00096402	0.00124333	0.00135159
KIRST.137.C1	AT4G24280.1	CPHSC70-1 (chloroplast heat shock protein 70-1); ATP binding / unfolded protein binding	comp	plastid stroma	1467	799	245	12	1	2	0	0.00096402	0.00124333	0.00135159
KIRST.137.C1	AT4G24280.1	CPHSC70-1 (chloroplast heat shock protein 70-1); ATP binding / unfolded protein binding	proc	protein folding	1467	799	245	12	1	2	0	0.00096402	0.00124333	0.00135159
KIRST.137.C1	AT4G24280.1	CPHSC70-1 (chloroplast heat shock protein 70-1); ATP binding / unfolded protein binding	proc	response to cold	1467	799	245	12	1	2	0	0.00096402	0.00124333	0.00135159
KIRST.137.C1	AT4G24280.1	CPHSC70-1 (chloroplast heat shock protein 70-1); ATP binding / unfolded protein binding	func	unfolded protein binding	1467	799	245	12	1	2	0	0.00096402	0.00124333	0.00135159
KIRST.1370.C1	AT5G12380.1	annexin, putative	func	calcium ion binding	839	508	143	13	0	0	2	0.00115225	0.00063434	0.00676042
KIRST.1370.C1	AT5G12380.1	annexin, putative	func	calcium-dependent phospholipid binding	839	508	143	13	0	0	2	0.00115225	0.00063434	0.00676042
KIRST.1371.C1	AT3G02600.5	LPP3 (LIPID PHOSPHATE PHOSPHATASE 3)			1217	484	131	10	0	1	2	0.00121264	0.00146068	0.00809509
KIRST.1372.C1					318	159	51	28	0	0	0	0.00080809	0.00161618	0.00503869
KIRST.1372.C4	AT5G10980.1	histone H3	proc	chromosome organization and biogenesis (sensu Eukaryota)	845	298	95	147	2	0	6	0.00191417	0.00060308	0.0132424
KIRST.1372.C4	AT5G10980.1	histone H3	func	DNA binding	845	298	95	147	2	0	6	0.00191417	0.00060308	0.0132424
KIRST.1372.C4	AT5G10980.1	histone H3	comp	nucleosome	845	298	95	147	2	0	6	0.00191417	0.00060308	0.0132424
KIRST.1372.C4	AT5G10980.1	histone H3	proc	nucleosome assembly	845	298	95	147	2	0	6	0.00191417	0.00060308	0.0132424
KIRST.1372.C4	AT5G10980.1	histone H3	comp	nucleus	845	298	95	147	2	0	6	0.00191417	0.00060308	0.0132424
KIRST.1372.C8	AT5G67370.1		proc	biological_process_unknown	366	183	59	29	0	0	0	0.00108352	0.00139145	0.00431587
KIRST.1372.C8	AT5G67370.1		func	molecular_function_unknown	366	183	59	29	0	0	0	0.00108352	0.00139145	0.00431587
KIRST.13727.C1	AT5G47890.1	NADH-ubiquinone oxidoreductase B8 subunit, putative	proc	biological_process_unknown	577	289	92	21	0	0	0	0.00072006	0.00096177	0.00302122
KIRST.13727.C1	AT5G47890.1	NADH-ubiquinone oxidoreductase B8 subunit, putative	comp	mitochondrion	577	289	92	21	0	0	0	0.00072006	0.00096177	0.00302122
KIRST.13727.C1	AT5G47890.1	NADH-ubiquinone oxidoreductase B8 subunit, putative	func	oxidoreductase activity, acting on NADH or NADPH, quinone or similar compound as acceptor	577	289	92	21	0	0	0	0.00072006	0.00096177	0.00302122
KIRST.13727.C3	AT5G47890.1	NADH-ubiquinone oxidoreductase B8 subunit, putative	proc	biological_process_unknown	636	214	59	31	1	0	1	0.00129693	0.00116969	0.00848521
KIRST.13727.C3	AT5G47890.1	NADH-ubiquinone oxidoreductase B8 subunit, putative	comp	mitochondrion	636	214	59	31	1	0	1	0.00129693	0.00116969	0.00848521
KIRST.13727.C3	AT5G47890.1	NADH-ubiquinone oxidoreductase B8 subunit, putative	func	oxidoreductase activity, acting on NADH or NADPH, quinone or similar compound as acceptor	636	214	59	31	1	0	1	0.00129693	0.00116969	0.00848521
KIRST.1376.C2	AT1G60170.1	EMB1220 (EMBRYO DEFECTIVE 1220)	comp	cellular_component_unknown	468	234	75	10	0	0	0	0.00075531	0.00151062	0.00471314
KIRST.1376.C2	AT1G60170.1	EMB1220 (EMBRYO DEFECTIVE 1220)	proc	embryonic development ending in seed dormancy	468	234	75	10	0	0	0	0.00075531	0.00151062	0.00471314
KIRST.1376.C2	AT1G60170.1	EMB1220 (EMBRYO DEFECTIVE 1220)	func	molecular_function_unknown	468	234	75	10	0	0	0	0.00075531	0.00151062	0.00471314
KIRST.13769.C1	AT2G01250.1	60S ribosomal protein L7 (RPL7B)	comp	large ribosomal subunit	1108	573	141	39	3	3	2	0.00196927	0.00165113	0.00503242
KIRST.13769.C1	AT2G01250.1	60S ribosomal protein L7 (RPL7B)	func	structural constituent of ribosome	1108	573	141	39	3	3	2	0.00196927	0.00165113	0.00503242
KIRST.13769.C1	AT2G01250.1	60S ribosomal protein L7 (RPL7B)	proc	translation	1108	573	141	39	3	3	2	0.00196927	0.00165113	0.00503242
KIRST.13805.C1	AT2G47060.4	kinase	func	kinase activity	475	359	100	14	0	0	4	0.00331002	0.00087591	0.0157226
KIRST.13805.C1	AT2G47060.4	kinase	proc	protein amino acid phosphorylation	475	359	100	14	0	0	4	0.00331002	0.00087591	0.0157226
KIRST.13822.C2	AT5G05960.1	protease inhibitor/seed storage/lipid transfer protein (LTP) family protein	comp	endomembrane system	451	207	63	10	0	1	0	0.00156756	0.00341532	0.00561089
KIRST.13822.C2	AT5G05960.1	protease inhibitor/seed storage/lipid transfer protein (LTP) family protein	func	lipid binding	451	207	63	10	0	1	0	0.00156756	0.00341532	0.00561089
KIRST.13822.C2	AT5G05960.1	protease inhibitor/seed storage/lipid transfer protein (LTP) family protein	proc	lipid transport	451	207	63	10	0	1	0	0.00156756	0.00341532	0.00561089
KIRST.13829.C2	AT2G47470.1	ATPDIL2-1/MEE30/UNE5 (PDI-LIKE 2-1, maternal effect embryo arrest 30, unfertilized embryo sac 5); thiol-disulfide exchange intermediate	comp	cellulose and pectin-containing cell wall	1433	852	231	70	0	3	5	0.00130982	0.00097433	0.00539042
KIRST.13829.C2	AT2G47470.1	ATPDIL2-1/MEE30/UNE5 (PDI-LIKE 2-1, maternal effect embryo arrest 30, unfertilized embryo sac 5); thiol-disulfide exchange intermediate	proc	double fertilization forming a zygote and endosperm	1433	852	231	70	0	3	5	0.00130982	0.00097433	0.00539042
KIRST.13829.C2	AT2G47470.1	ATPDIL2-1/MEE30/UNE5 (PDI-LIKE 2-1, maternal effect embryo arrest 30, unfertilized embryo sac 5); thiol-disulfide exchange intermediate	proc	embryonic development ending in seed dormancy	1433	852	231	70	0	3	5	0.00130982	0.00097433	0.00539042
KIRST.13829.C2	AT2G47470.1	ATPDIL2-1/MEE30/UNE5 (PDI-LIKE 2-1, maternal effect embryo arrest 30, unfertilized embryo sac 5); thiol-disulfide exchange intermediate	func	thiol-disulfide exchange intermediate activity	1433	852	231	70	0	3	5	0.00130982	0.00097433	0.00539042
KIRST.1383.C2					450	225	72	14	0	0	0	0.00098268	0.00139757	0.00436739
KIRST.13831.C1	AT5G67400.1	peroxidase 73 (PER73) (P73) (PRXR11)	comp	endomembrane system	1248	756	231	20	0	2	1	0.00091887	0.00111853	0.00244043
KIRST.13831.C1	AT5G67400.1	peroxidase 73 (PER73) (P73) (PRXR11)	func	peroxidase activity	1248	756	231	20	0	2	1	0.00091887	0.00111853	0.00244043
KIRST.13831.C1	AT5G67400.1	peroxidase 73 (PER73) (P73) (PRXR11)	proc	response to oxidative stress	1248	756	231	20	0	2	1	0.00091887	0.00111853	0.00244043
KIRST.13834.C2	AT1G18730.1		proc	biological_process_unknown	892	397	101	12	1	2	3	0.00280296	0.00250231	0.0131144
KIRST.13834.C2	AT1G18730.1		comp	chloroplast thylakoid membrane	892	397	101	12	1	2	3	0.00280296	0.00250231	0.0131144
KIRST.13834.C2	AT1G18730.1		func	molecular_function_unknown	892	397	101	12	1	2	3	0.00280296	0.00250231	0.0131144
KIRST.1385.C3	AT4G19420.1	pectinacetylesterase family protein	proc	biological_process_unknown	407	215	55	11	0	4	0	0.00419431	0.00793993	0.00620758
KIRST.1385.C3	AT4G19420.1	pectinacetylesterase family protein	func	carboxylesterase activity	407	215	55	11	0	4	0	0.00419431	0.00793993	0.00620758
KIRST.1385.C3	AT4G19420.1	pectinacetylesterase family protein	comp	endomembrane system	407	215	55	11	0	4	0	0.00419431	0.00793993	0.00620758
KIRST.1385.C4	AT4G19420.1	pectinacetylesterase family protein	proc	biological_process_unknown	1622	911	250	19	2	3	5	0.00194036	0.00125626	0.00686674
KIRST.1385.C4	AT4G19420.1	pectinacetylesterase family protein	func	carboxylesterase activity	1622	911	250	19	2	3	5	0.00194036	0.00125626	0.00686674
KIRST.1385.C4	AT4G19420.1	pectinacetylesterase family protein	comp	endomembrane system	1622	911	250	19	2	3	5	0.00194036	0.00125626	0.00686674
KIRST.13856.C1					419	210	67	13	0	0	0	0.00076909	0.00153451	0.00480966
KIRST.1392.C1	ATCG00600.1				809	405	129	15	0	0	0	0.00038015	0.00075937	0.00238407
KIRST.1399.C4	AT2G38730.1	peptidyl-prolyl cis-trans isomerase, putative / cyclophilin, putative / rotamase, putative	comp	cellular_component_unknown	780	445	119	18	0	1	1	0.00114912	0.00130668	0.00488631
KIRST.1399.C4	AT2G38730.1	peptidyl-prolyl cis-trans isomerase, putative / cyclophilin, putative / rotamase, putative	func	peptidyl-prolyl cis-trans isomerase activity	780	445	119	18	0	1	1	0.00114912	0.00130668	0.00488631
KIRST.1399.C4	AT2G38730.1	peptidyl-prolyl cis-trans isomerase, putative / cyclophilin, putative / rotamase, putative	proc	protein folding	780	445	119	18	0	1	1	0.00114912	0.00130668	0.00488631
KIRST.1399.C5	AT2G38730.1	peptidyl-prolyl cis-trans isomerase, putative / cyclophilin, putative / rotamase, putative	comp	cellular_component_unknown	344	172	55	38	0	0	0	0.00102591	0.00138375	0.00432737
KIRST.1399.C5	AT2G38730.1	peptidyl-prolyl cis-trans isomerase, putative / cyclophilin, putative / rotamase, putative	func	peptidyl-prolyl cis-trans isomerase activity	344	172	55	38	0	0	0	0.00102591	0.00138375	0.00432737
KIRST.1399.C5	AT2G38730.1	peptidyl-prolyl cis-trans isomerase, putative / cyclophilin, putative / rotamase, putative	proc	protein folding	344	172	55	38	0	0	0	0.00102591	0.00138375	0.00432737
KIRST.1401.C1	AT1G19630.1	CYP722A1 (cytochrome P450, family 722, subfamily A, polypeptide 1); oxygen binding	proc	electron transport	1731	1053	285	15	2	9	4	0.00286245	0.00292065	0.00539552
KIRST.1401.C1	AT1G19630.1	CYP722A1 (cytochrome P450, family 722, subfamily A, polypeptide 1); oxygen binding	comp	endomembrane system	1731	1053	285	15	2	9	4	0.00286245	0.00292065	0.00539552
KIRST.1401.C1	AT1G19630.1	CYP722A1 (cytochrome P450, family 722, subfamily A, polypeptide 1); oxygen binding	func	oxygen binding	1731	1053	285	15	2	9	4	0.00286245	0.00292065	0.00539552
KIRST.1401.C2	AT4G09890.1		proc	biological_process_unknown	758	207	54	45	0	1	10	0.00378508	0.00220957	0.0465851
KIRST.1401.C2	AT4G09890.1		comp	cellular_component_unknown	758	207	54	45	0	1	10	0.00378508	0.00220957	0.0465851
KIRST.1401.C2	AT4G09890.1		func	molecular_function_unknown	758	207	54	45	0	1	10	0.00378508	0.00220957	0.0465851
KIRST.14011.C1	AT5G59240.1	40S ribosomal protein S8 (RPS8B)	comp	cytosolic ribosome (sensu Eukaryota)	644	438	126	65	1	0	5	0.00229128	0.00048127	0.010038
KIRST.14011.C1	AT5G59240.1	40S ribosomal protein S8 (RPS8B)	comp	cytosolic small ribosomal subunit (sensu Eukaryota)	644	438	126	65	1	0	5	0.00229128	0.00048127	0.010038
KIRST.14011.C1	AT5G59240.1	40S ribosomal protein S8 (RPS8B)	comp	ribosome	644	438	126	65	1	0	5	0.00229128	0.00048127	0.010038
KIRST.14011.C1	AT5G59240.1	40S ribosomal protein S8 (RPS8B)	proc	ribosome biogenesis and assembly	644	438	126	65	1	0	5	0.00229128	0.00048127	0.010038
KIRST.14011.C1	AT5G59240.1	40S ribosomal protein S8 (RPS8B)	func	structural constituent of ribosome	644	438	126	65	1	0	5	0.00229128	0.00048127	0.010038
KIRST.14011.C1	AT5G59240.1	40S ribosomal protein S8 (RPS8B)	proc	translation	644	438	126	65	1	0	5	0.00229128	0.00048127	0.010038
KIRST.14011.C4					381	191	61	15	0	0	0	0.00081363	0.00161018	0.00504171
KIRST.14070.C1	AT3G02560.2	40S ribosomal protein S7 (RPS7B)	comp	cytosolic small ribosomal subunit (sensu Eukaryota)	837	448	125	20	0	2	2	0.00168381	0.00188752	0.00676487
KIRST.14070.C1	AT3G02560.2	40S ribosomal protein S7 (RPS7B)	func	structural constituent of ribosome	837	448	125	20	0	2	2	0.00168381	0.00188752	0.00676487
KIRST.14070.C1	AT3G02560.2	40S ribosomal protein S7 (RPS7B)	proc	translation	837	448	125	20	0	2	2	0.00168381	0.00188752	0.00676487
KIRST.14146.C1	AT2G14690.1	endo-1,4-beta-xylanase/ hydrolase, hydrolyzing O-glycosyl compounds	proc	carbohydrate metabolic process	452	346	89	10	0	0	3	0.00312819	0.00102164	0.015887
KIRST.14146.C1	AT2G14690.1	endo-1,4-beta-xylanase/ hydrolase, hydrolyzing O-glycosyl compounds	func	endo-1,4-beta-xylanase activity	452	346	89	10	0	0	3	0.00312819	0.00102164	0.015887
KIRST.14146.C1	AT2G14690.1	endo-1,4-beta-xylanase/ hydrolase, hydrolyzing O-glycosyl compounds	comp	endomembrane system	452	346	89	10	0	0	3	0.00312819	0.00102164	0.015887
KIRST.14146.C1	AT2G14690.1	endo-1,4-beta-xylanase/ hydrolase, hydrolyzing O-glycosyl compounds	func	hydrolase activity, hydrolyzing O-glycosyl compounds	452	346	89	10	0	0	3	0.00312819	0.00102164	0.015887
KIRST.1418.C1	AT1G17745.1	PGDH (3-PHOSPHOGLYCERATE DEHYDROGENASE); phosphoglycerate dehydrogenase	comp	chloroplast	891	444	132	9	2	3	0	0.00250019	0.00331475	0.0027874
KIRST.1418.C1	AT1G17745.1	PGDH (3-PHOSPHOGLYCERATE DEHYDROGENASE); phosphoglycerate dehydrogenase	proc	L-serine biosynthetic process	891	444	132	9	2	3	0	0.00250019	0.00331475	0.0027874
KIRST.1418.C1	AT1G17745.1	PGDH (3-PHOSPHOGLYCERATE DEHYDROGENASE); phosphoglycerate dehydrogenase	func	phosphoglycerate dehydrogenase activity	891	444	132	9	2	3	0	0.00250019	0.00331475	0.0027874
KIRST.14204.C1	AT4G33380.1		comp	cellular_component_unknown	496	248	79	11	0	0	0	0.00083274	0.00137668	0.00432174
KIRST.14212.C2	AT5G16400.1	ATF2/TRXF2 (THIOREDOXIN F2); thiol-disulfide exchange intermediate	proc	cell redox homeostasis	852	279	78	33	0	1	8	0.00291237	0.00176628	0.0284304
KIRST.14212.C2	AT5G16400.1	ATF2/TRXF2 (THIOREDOXIN F2); thiol-disulfide exchange intermediate	func	thiol-disulfide exchange intermediate activity	852	279	78	33	0	1	8	0.00291237	0.00176628	0.0284304
KIRST.14237.C1	AT5G10860.1	CBS domain-containing protein	comp	mitochondrion	524	248	70	25	0	2	3	0.00304983	0.00320363	0.0151333
KIRST.14237.C3	AT5G10860.1	CBS domain-containing protein	comp	mitochondrion	357	156	45	20	1	0	2	0.0031582	0.00180686	0.0187913
KIRST.14239.C1	AT3G02770.1	dimethylmenaquinone methyltransferase family protein	comp	cellular_component_unknown	1000	381	117	20	2	3	3	0.00257808	0.00295926	0.00963657
KIRST.14269.C1	AT2G31490.1		comp	mitochondrial membrane	447	169	44	11	1	1	0	0.00271685	0.00404044	0.00775948
KIRST.14269.C1	AT2G31490.1		comp	mitochondrion	447	169	44	11	1	1	0	0.00271685	0.00404044	0.00775948
KIRST.14269.C1	AT2G31490.1		func	molecular_function_unknown	447	169	44	11	1	1	0	0.00271685	0.00404044	0.00775948
KIRST.14269.C1	AT2G31490.1		proc	photorespiration	447	169	44	11	1	1	0	0.00271685	0.00404044	0.00775948
KIRST.14269.C1	AT2G31490.1		comp	respiratory chain complex I	447	169	44	11	1	1	0	0.00271685	0.00404044	0.00775948
KIRST.14272.C1	AT4G37300.1	MEE59 (maternal effect embryo arrest 59)	comp	cellular_component_unknown	854	427	122	10	2	6	2	0.0045531	0.00579485	0.00869227
KIRST.14272.C1	AT4G37300.1	MEE59 (maternal effect embryo arrest 59)	proc	embryonic development ending in seed dormancy	854	427	122	10	2	6	2	0.0045531	0.00579485	0.00869227
KIRST.14272.C1	AT4G37300.1	MEE59 (maternal effect embryo arrest 59)	func	molecular_function_unknown	854	427	122	10	2	6	2	0.0045531	0.00579485	0.00869227
KIRST.143.C1	AT3G09270.1	ATGSTU8 (Arabidopsis thaliana Glutathione S-transferase (class tau) 8); glutathione transferase	func	glutathione transferase activity	874	473	121	17	2	7	2	0.00416111	0.00500286	0.00733374
KIRST.14301.C2	AT4G14342.1	pre-mRNA splicing factor 10 kDa subunit, putative	comp	cellular_component_unknown	640	190	47	30	2	1	4	0.00318005	0.00265705	0.0268532
KIRST.14301.C2	AT4G14342.1	pre-mRNA splicing factor 10 kDa subunit, putative	func	molecular_function_unknown	640	190	47	30	2	1	4	0.00318005	0.00265705	0.0268532
KIRST.14301.C2	AT4G14342.1	pre-mRNA splicing factor 10 kDa subunit, putative	proc	nuclear mRNA splicing, via spliceosome	640	190	47	30	2	1	4	0.00318005	0.00265705	0.0268532
KIRST.14316.C1	AT3G12490.2	cysteine protease inhibitor, putative / cystatin, putative	proc	biological_process_unknown	989	489	135	51	1	2	3	0.00161231	0.00136357	0.00658553
KIRST.14316.C1	AT3G12490.2	cysteine protease inhibitor, putative / cystatin, putative	func	cysteine protease inhibitor activity	989	489	135	51	1	2	3	0.00161231	0.00136357	0.00658553
KIRST.14316.C1	AT3G12490.2	cysteine protease inhibitor, putative / cystatin, putative	comp	endomembrane system	989	489	135	51	1	2	3	0.00161231	0.00136357	0.00658553
KIRST.14318.C2					332	166	53	17	0	0	0	0.00183738	0.00178189	0.00558102
KIRST.14333.C1	AT3G60210.1	chloroplast chaperonin 10, putative	func	ATP binding	410	172	56	27	0	1	7	0.00569508	0.00301677	0.0370632
KIRST.14333.C1	AT3G60210.1	chloroplast chaperonin 10, putative	comp	chloroplast	410	172	56	27	0	1	7	0.00569508	0.00301677	0.0370632
KIRST.14333.C1	AT3G60210.1	chloroplast chaperonin 10, putative	proc	protein folding	410	172	56	27	0	1	7	0.00569508	0.00301677	0.0370632
KIRST.14362.C1	AT1G24020.1	Bet v I allergen family protein	comp	cellular_component_unknown	935	333	84	27	0	1	1	0.00088954	0.00155821	0.0061772
KIRST.14362.C1	AT1G24020.1	Bet v I allergen family protein	proc	defense response	935	333	84	27	0	1	1	0.00088954	0.00155821	0.0061772
KIRST.14362.C1	AT1G24020.1	Bet v I allergen family protein	proc	response to biotic stimulus	935	333	84	27	0	1	1	0.00088954	0.00155821	0.0061772
KIRST.14370.C2	AT5G47470.1	nodulin MtN21 family protein	comp	membrane	1588	807	252	12	1	6	1	0.00193139	0.00287234	0.00262809
KIRST.1438.C2	AT5G59890.1	ADF4 (ACTIN DEPOLYMERIZING FACTOR 4); actin binding	func	actin binding	602	334	77	153	1	0	1	0.0008892	0.00053423	0.00463459
KIRST.1438.C2	AT5G59890.1	ADF4 (ACTIN DEPOLYMERIZING FACTOR 4); actin binding	proc	biological_process_unknown	602	334	77	153	1	0	1	0.0008892	0.00053423	0.00463459
KIRST.1438.C2	AT5G59890.1	ADF4 (ACTIN DEPOLYMERIZING FACTOR 4); actin binding	comp	intracellular	602	334	77	153	1	0	1	0.0008892	0.00053423	0.00463459
KIRST.144.C1	AT3G61050.2	lipid binding	func	lipid binding	2112	1088	301	11	2	1	0	0.00070323	0.00062761	0.00113428
KIRST.1441.C2	AT3G59920.1	ATGDI2 (RAB GDP DISSOCIATION INHIBITOR 2); RAB GDP-dissociation inhibitor	comp	cellular_component_unknown	1191	761	205	24	0	7	5	0.00292296	0.00281512	0.00783771
KIRST.1441.C2	AT3G59920.1	ATGDI2 (RAB GDP DISSOCIATION INHIBITOR 2); RAB GDP-dissociation inhibitor	proc	protein transport	1191	761	205	24	0	7	5	0.00292296	0.00281512	0.00783771
KIRST.1441.C2	AT3G59920.1	ATGDI2 (RAB GDP DISSOCIATION INHIBITOR 2); RAB GDP-dissociation inhibitor	func	RAB GDP-dissociation inhibitor activity	1191	761	205	24	0	7	5	0.00292296	0.00281512	0.00783771
KIRST.1441.C3	AT3G01470.1	ATHB-1 (Homeobox-leucine zipper protein HAT5); transcription factor	comp	nucleus	996	554	148	35	0	5	4	0.00243799	0.00262986	0.00820351
KIRST.1441.C3	AT3G01470.1	ATHB-1 (Homeobox-leucine zipper protein HAT5); transcription factor	proc	regulation of transcription, DNA-dependent	996	554	148	35	0	5	4	0.00243799	0.00262986	0.00820351
KIRST.1441.C3	AT3G01470.1	ATHB-1 (Homeobox-leucine zipper protein HAT5); transcription factor	func	transcription factor activity	996	554	148	35	0	5	4	0.00243799	0.00262986	0.00820351
KIRST.1441.C5	AT5G07020.1	proline-rich family protein	proc	biological_process_unknown	1091	498	150	18	4	2	5	0.0032126	0.00175142	0.0116294
KIRST.1441.C5	AT5G07020.1	proline-rich family protein	comp	chloroplast thylakoid membrane	1091	498	150	18	4	2	5	0.0032126	0.00175142	0.0116294
KIRST.1441.C5	AT5G07020.1	proline-rich family protein	func	molecular_function_unknown	1091	498	150	18	4	2	5	0.0032126	0.00175142	0.0116294
KIRST.14424.C1	AT5G41210.1	ATGSTT1 (Arabidopsis thaliana Glutathione S-transferase (class theta) 1); glutathione transferase	func	glutathione transferase activity	978	542	157	17	1	3	3	0.00241958	0.00218298	0.00753616
KIRST.1445.C1	AT5G06060.1	tropinone reductase, putative / tropine dehydrogenase, putative	proc	metabolic process	1093	566	184	12	0	1	1	0.00091053	0.0011701	0.00359934
KIRST.1445.C1	AT5G06060.1	tropinone reductase, putative / tropine dehydrogenase, putative	func	oxidoreductase activity	1093	566	184	12	0	1	1	0.00091053	0.0011701	0.00359934
KIRST.14453.C1	AT5G54160.1	ATOMT1 (O-METHYLTRANSFERASE 1)	comp	cytoplasm	365	183	58	37	0	0	0	0.00065629	0.001309	0.00413011
KIRST.14453.C1	AT5G54160.1	ATOMT1 (O-METHYLTRANSFERASE 1)	comp	cytosol	365	183	58	37	0	0	0	0.00065629	0.001309	0.00413011
KIRST.14453.C1	AT5G54160.1	ATOMT1 (O-METHYLTRANSFERASE 1)	comp	nucleus	365	183	58	37	0	0	0	0.00065629	0.001309	0.00413011
KIRST.1448.C3	AT5G25100.1	endomembrane protein 70, putative	comp	integral to membrane	1297	759	210	14	1	0	2	0.00100788	0.0004143	0.00449217
KIRST.1448.C3	AT5G25100.1	endomembrane protein 70, putative	proc	transport	1297	759	210	14	1	0	2	0.00100788	0.0004143	0.00449217
KIRST.1448.C3	AT5G25100.1	endomembrane protein 70, putative	func	transporter activity	1297	759	210	14	1	0	2	0.00100788	0.0004143	0.00449217
KIRST.14538.C1	AT2G31390.1	pfkB-type carbohydrate kinase family protein	proc	acetate fermentation	319	160	51	13	0	0	0	0.00101018	0.00201404	0.00631857
KIRST.14538.C1	AT2G31390.1	pfkB-type carbohydrate kinase family protein	proc	D-ribose metabolic process	319	160	51	13	0	0	0	0.00101018	0.00201404	0.00631857
KIRST.14538.C1	AT2G31390.1	pfkB-type carbohydrate kinase family protein	func	kinase activity	319	160	51	13	0	0	0	0.00101018	0.00201404	0.00631857
KIRST.14538.C1	AT2G31390.1	pfkB-type carbohydrate kinase family protein	proc	sucrose biosynthetic process	319	160	51	13	0	0	0	0.00101018	0.00201404	0.00631857
KIRST.14538.C1	AT2G31390.1	pfkB-type carbohydrate kinase family protein	proc	sucrose catabolic process, using beta-fructofuranosidase	319	160	51	13	0	0	0	0.00101018	0.00201404	0.00631857
KIRST.14561.C1					1034	517	165	11	0	0	0	0.00033019	0.00066038	0.00206919
KIRST.14567.C1	AT4G02450.1	glycine-rich protein	func	molecular_function_unknown	1025	186	48	44	0	0	4	0.00112139	0.00123594	0.0239464
KIRST.1457.C2	AT4G22880.2	LDOX (TANNIN DEFICIENT SEED 4)			1231	718	191	118	0	6	8	0.00235108	0.00182446	0.00881801
KIRST.14598.C1					634	317	101	11	0	0	0	0.00053851	0.00107703	0.00338037
KIRST.1461.C1	AT3G08590.2	2,3-biphosphoglycerate-independent phosphoglycerate mutase, putative / phosphoglyceromutase, putative	func	2,3-bisphosphoglycerate-independent phosphoglycerate mutase activity	2163	1297	368	31	0	3	8	0.00141286	0.00077198	0.0061218
KIRST.1461.C1	AT3G08590.2	2,3-biphosphoglycerate-independent phosphoglycerate mutase, putative / phosphoglyceromutase, putative	comp	cytoplasm	2163	1297	368	31	0	3	8	0.00141286	0.00077198	0.0061218
KIRST.1461.C1	AT3G08590.2	2,3-biphosphoglycerate-independent phosphoglycerate mutase, putative / phosphoglyceromutase, putative	proc	glucose catabolic process	2163	1297	368	31	0	3	8	0.00141286	0.00077198	0.0061218
KIRST.1465.C2	AT5G55530.2	C2 domain-containing protein	proc	biological_process_unknown	1707	1026	291	15	0	4	5	0.00183171	0.00149875	0.00634112
KIRST.1465.C2	AT5G55530.2	C2 domain-containing protein	comp	chloroplast	1707	1026	291	15	0	4	5	0.00183171	0.00149875	0.00634112
KIRST.1465.C2	AT5G55530.2	C2 domain-containing protein	func	molecular_function_unknown	1707	1026	291	15	0	4	5	0.00183171	0.00149875	0.00634112
KIRST.14666.C1					342	171	55	80	0	0	0	0.00083089	0.00118069	0.00367089
KIRST.14681.C1	ATCG01130.1		comp	endomembrane system	873	437	140	10	0	0	0	0.00040491	0.00080889	0.0025249
KIRST.147.C1	AT3G13410.1		proc	biological_process_unknown	1364	616	179	21	3	4	6	0.00291051	0.00225611	0.0108696
KIRST.147.C1	AT3G13410.1		comp	endomembrane system	1364	616	179	21	3	4	6	0.00291051	0.00225611	0.0108696
KIRST.147.C1	AT3G13410.1		func	molecular_function_unknown	1364	616	179	21	3	4	6	0.00291051	0.00225611	0.0108696
KIRST.14705.C1	AT4G39280.1	phenylalanyl-tRNA synthetase, putative / phenylalanine--tRNA ligase, putative	func	ATP binding	325	163	52	11	0	0	0	0.00105051	0.00209458	0.00656571
KIRST.14705.C1	AT4G39280.1	phenylalanyl-tRNA synthetase, putative / phenylalanine--tRNA ligase, putative	comp	cytoplasm	325	163	52	11	0	0	0	0.00105051	0.00209458	0.00656571
KIRST.14705.C1	AT4G39280.1	phenylalanyl-tRNA synthetase, putative / phenylalanine--tRNA ligase, putative	func	phenylalanine-tRNA ligase activity	325	163	52	11	0	0	0	0.00105051	0.00209458	0.00656571
KIRST.14705.C1	AT4G39280.1	phenylalanyl-tRNA synthetase, putative / phenylalanine--tRNA ligase, putative	proc	phenylalanyl-tRNA aminoacylation	325	163	52	11	0	0	0	0.00105051	0.00209458	0.00656571
KIRST.14707.C1	AT2G32700.6	WD-40 repeat family protein			279	202	59	12	0	0	1	0.00237376	0.0016393	0.0112251
KIRST.1472.C2	AT5G59910.1	histone H2B	proc	chromosome organization and biogenesis (sensu Eukaryota)	647	210	60	12	0	0	6	0.00441539	0.00157685	0.0386329
KIRST.1472.C2	AT5G59910.1	histone H2B	func	DNA binding	647	210	60	12	0	0	6	0.00441539	0.00157685	0.0386329
KIRST.1472.C2	AT5G59910.1	histone H2B	comp	nucleosome	647	210	60	12	0	0	6	0.00441539	0.00157685	0.0386329
KIRST.1472.C2	AT5G59910.1	histone H2B	proc	nucleosome assembly	647	210	60	12	0	0	6	0.00441539	0.00157685	0.0386329
KIRST.1472.C2	AT5G59910.1	histone H2B	comp	nucleus	647	210	60	12	0	0	6	0.00441539	0.00157685	0.0386329
KIRST.14783.C1	AT1G14870.1		proc	biological_process_unknown	457	229	73	14	0	0	0	0.00125791	0.00137315	0.00430756
KIRST.14783.C1	AT1G14870.1		comp	cellular_component_unknown	457	229	73	14	0	0	0	0.00125791	0.00137315	0.00430756
KIRST.14783.C1	AT1G14870.1		func	molecular_function_unknown	457	229	73	14	0	0	0	0.00125791	0.00137315	0.00430756
KIRST.14783.C2	AT1G14870.1		proc	biological_process_unknown	959	339	87	13	0	0	1	0.00080562	0.00095058	0.00740797
KIRST.14783.C2	AT1G14870.1		comp	cellular_component_unknown	959	339	87	13	0	0	1	0.00080562	0.00095058	0.00740797
KIRST.14783.C2	AT1G14870.1		func	molecular_function_unknown	959	339	87	13	0	0	1	0.00080562	0.00095058	0.00740797
KIRST.1481.C1	AT2G25737.1		comp	endomembrane system	639	272	82	12	0	0	2	0.00155464	0.00121742	0.0121148
KIRST.1481.C1	AT2G25737.1		comp	integral to membrane	639	272	82	12	0	0	2	0.00155464	0.00121742	0.0121148
KIRST.14836.C1	AT3G47370.3	structural constituent of ribosome	comp	small ribosomal subunit	406	174	51	127	0	0	1	0.00111202	0.00106085	0.00723876
KIRST.14836.C1	AT3G47370.3	structural constituent of ribosome	func	structural constituent of ribosome	406	174	51	127	0	0	1	0.00111202	0.00106085	0.00723876
KIRST.14836.C1	AT3G47370.3	structural constituent of ribosome	proc	translation	406	174	51	127	0	0	1	0.00111202	0.00106085	0.00723876
KIRST.14844.C1	AT5G17170.1	rubredoxin family protein	comp	chloroplast thylakoid membrane	1222	517	155	15	1	2	1	0.00134772	0.00178459	0.00396832
KIRST.14844.C1	AT5G17170.1	rubredoxin family protein	proc	electron transport	1222	517	155	15	1	2	1	0.00134772	0.00178459	0.00396832
KIRST.14844.C1	AT5G17170.1	rubredoxin family protein	func	metal ion binding	1222	517	155	15	1	2	1	0.00134772	0.00178459	0.00396832
KIRST.14846.C1					382	191	61	27	0	0	0	0.00071469	0.00135834	0.00425315
KIRST.14846.C2					405	203	65	28	0	0	0	0.00099218	0.00126588	0.00395343
KIRST.1485.C2	AT3G44110.1	ATJ3 (Arabidopsis thaliana DnaJ homologue 3)	comp	cellular_component_unknown	1559	982	251	14	0	3	6	0.00208111	0.00128086	0.00876958
KIRST.1485.C2	AT3G44110.1	ATJ3 (Arabidopsis thaliana DnaJ homologue 3)	proc	protein folding	1559	982	251	14	0	3	6	0.00208111	0.00128086	0.00876958
KIRST.14878.C1	AT5G30510.1	RPS1 (ribosomal protein S1); RNA binding	comp	chloroplast	404	204	60	15	0	0	1	0.0015225	0.00150757	0.0102515
KIRST.14878.C1	AT5G30510.1	RPS1 (ribosomal protein S1); RNA binding	comp	ribosome	404	204	60	15	0	0	1	0.0015225	0.00150757	0.0102515
KIRST.14878.C1	AT5G30510.1	RPS1 (ribosomal protein S1); RNA binding	func	RNA binding	404	204	60	15	0	0	1	0.0015225	0.00150757	0.0102515
KIRST.14878.C1	AT5G30510.1	RPS1 (ribosomal protein S1); RNA binding	proc	translation	404	204	60	15	0	0	1	0.0015225	0.00150757	0.0102515
KIRST.14920.C1	AT3G63510.2	FAD binding / oxidoreductase	func	FAD binding	490	245	78	10	0	0	0	0.0007214	0.0014428	0.00453187
KIRST.14920.C1	AT3G63510.2	FAD binding / oxidoreductase	func	oxidoreductase activity	490	245	78	10	0	0	0	0.0007214	0.0014428	0.00453187
KIRST.15000.C1	AT4G34230.1	CAD5 (CINNAMYL ALCOHOL DEHYDROGENASE 5); cinnamyl-alcohol dehydrogenase	func	cinnamyl-alcohol dehydrogenase activity	1196	606	168	18	0	6	9	0.00397246	0.00335833	0.0173057
KIRST.15000.C1	AT4G34230.1	CAD5 (CINNAMYL ALCOHOL DEHYDROGENASE 5); cinnamyl-alcohol dehydrogenase	proc	lignin biosynthetic process	1196	606	168	18	0	6	9	0.00397246	0.00335833	0.0173057
KIRST.1503.C1	AT1G13950.1	EIF-5A (eukaryotic translation initiation factor 5A-1); translation initiation factor	comp	cellular_component_unknown	856	373	98	20	0	0	2	0.00106496	0.00075568	0.00862866
KIRST.1503.C1	AT1G13950.1	EIF-5A (eukaryotic translation initiation factor 5A-1); translation initiation factor	func	translation initiation factor activity	856	373	98	20	0	0	2	0.00106496	0.00075568	0.00862866
KIRST.1503.C1	AT1G13950.1	EIF-5A (eukaryotic translation initiation factor 5A-1); translation initiation factor	proc	translational initiation	856	373	98	20	0	0	2	0.00106496	0.00075568	0.00862866
KIRST.1503.C3	AT1G13950.1	EIF-5A (eukaryotic translation initiation factor 5A-1); translation initiation factor	comp	cellular_component_unknown	1027	514	164	59	0	0	0	0.00023068	0.00041873	0.00131236
KIRST.1503.C3	AT1G13950.1	EIF-5A (eukaryotic translation initiation factor 5A-1); translation initiation factor	func	translation initiation factor activity	1027	514	164	59	0	0	0	0.00023068	0.00041873	0.00131236
KIRST.1503.C3	AT1G13950.1	EIF-5A (eukaryotic translation initiation factor 5A-1); translation initiation factor	proc	translational initiation	1027	514	164	59	0	0	0	0.00023068	0.00041873	0.00131236
KIRST.1505.C1					427	214	68	11	0	0	0	0.00079957	0.00159541	0.00502084
KIRST.15076.C1	AT3G57090.1	binding	func	binding	729	349	92	13	1	1	3	0.0026929	0.00184669	0.0140107
KIRST.15076.C1	AT3G57090.1	binding	proc	mitochondrion organization and biogenesis	729	349	92	13	1	1	3	0.0026929	0.00184669	0.0140107
KIRST.15100.C1					373	187	60	12	0	0	0	0.00097967	0.0017708	0.00551899
KIRST.15108.C1	AT4G27130.1	eukaryotic translation initiation factor SUI1, putative	comp	cellular_component_unknown	750	268	71	37	0	1	0	0.00073823	0.00178766	0.00337389
KIRST.15108.C1	AT4G27130.1	eukaryotic translation initiation factor SUI1, putative	func	translation initiation factor activity	750	268	71	37	0	1	0	0.00073823	0.00178766	0.00337389
KIRST.15108.C1	AT4G27130.1	eukaryotic translation initiation factor SUI1, putative	proc	translational initiation	750	268	71	37	0	1	0	0.00073823	0.00178766	0.00337389
KIRST.15116.C1	AT3G27210.1		comp	chloroplast	1054	392	112	13	1	3	1	0.00184661	0.00328823	0.00575441
KIRST.15116.C1	AT3G27210.1		func	molecular_function_unknown	1054	392	112	13	1	3	1	0.00184661	0.00328823	0.00575441
KIRST.15116.C1	AT3G27210.1		proc	N-terminal protein myristoylation	1054	392	112	13	1	3	1	0.00184661	0.00328823	0.00575441
KIRST.15136.C2	AT1G08780.1	prefoldin, putative	comp	cellular_component_unknown	699	310	68	12	0	1	0	0.00098705	0.00213638	0.0048697
KIRST.15136.C2	AT1G08780.1	prefoldin, putative	proc	protein folding	699	310	68	12	0	1	0	0.00098705	0.00213638	0.0048697
KIRST.15136.C2	AT1G08780.1	prefoldin, putative	func	unfolded protein binding	699	310	68	12	0	1	0	0.00098705	0.00213638	0.0048697
KIRST.15148.C1	AT5G57150.1	basic helix-loop-helix (bHLH) family protein	func	DNA binding	531	375	99	17	0	3	0	0.0022282	0.00315514	0.00298782
KIRST.15148.C1	AT5G57150.1	basic helix-loop-helix (bHLH) family protein	comp	nucleus	531	375	99	17	0	3	0	0.0022282	0.00315514	0.00298782
KIRST.15148.C1	AT5G57150.1	basic helix-loop-helix (bHLH) family protein	proc	regulation of transcription	531	375	99	17	0	3	0	0.0022282	0.00315514	0.00298782
KIRST.15148.C1	AT5G57150.1	basic helix-loop-helix (bHLH) family protein	func	transcription factor activity	531	375	99	17	0	3	0	0.0022282	0.00315514	0.00298782
KIRST.1517.C4	AT5G60490.1	FLA12 (fasciclin-like arabinogalactan-protein 12)	comp	anchored to membrane	1250	347	103	405	4	2	6	0.00158184	0.00131394	0.0103286
KIRST.1517.C4	AT5G60490.1	FLA12 (fasciclin-like arabinogalactan-protein 12)	proc	cell adhesion	1250	347	103	405	4	2	6	0.00158184	0.00131394	0.0103286
KIRST.1517.C4	AT5G60490.1	FLA12 (fasciclin-like arabinogalactan-protein 12)	func	molecular_function_unknown	1250	347	103	405	4	2	6	0.00158184	0.00131394	0.0103286
KIRST.1518.C1	AT5G58740.1	nuclear movement family protein	proc	biological_process_unknown	839	381	93	15	1	2	2	0.00221777	0.00242161	0.00992079
KIRST.1518.C1	AT5G58740.1	nuclear movement family protein	comp	cellular_component_unknown	839	381	93	15	1	2	2	0.00221777	0.00242161	0.00992079
KIRST.1518.C1	AT5G58740.1	nuclear movement family protein	func	molecular_function_unknown	839	381	93	15	1	2	2	0.00221777	0.00242161	0.00992079
KIRST.15189.C1	AT2G13360.2	AGT (ALANINE:GLYOXYLATE AMINOTRANSFERASE)			563	322	95	42	1	0	7	0.00371509	0.00072174	0.0195705
KIRST.152.C1	AT1G43170.3	ARP1 (ARABIDOPSIS RIBOSOMAL PROTEIN 1); structural constituent of ribosome	comp	ribosome	1493	904	245	10	0	4	0	0.00122993	0.00195512	0.0014428
KIRST.152.C1	AT1G43170.3	ARP1 (ARABIDOPSIS RIBOSOMAL PROTEIN 1); structural constituent of ribosome	func	structural constituent of ribosome	1493	904	245	10	0	4	0	0.00122993	0.00195512	0.0014428
KIRST.152.C1	AT1G43170.3	ARP1 (ARABIDOPSIS RIBOSOMAL PROTEIN 1); structural constituent of ribosome	proc	translation	1493	904	245	10	0	4	0	0.00122993	0.00195512	0.0014428
KIRST.152.C3	AT1G61580.1	ARP2/RPL3B (ARABIDOPSIS RIBOSOMAL PROTEIN 2); structural constituent of ribosome	comp	cytosolic large ribosomal subunit (sensu Eukaryota)	1513	888	246	46	4	1	11	0.00256503	0.00051246	0.0110992
KIRST.152.C3	AT1G61580.1	ARP2/RPL3B (ARABIDOPSIS RIBOSOMAL PROTEIN 2); structural constituent of ribosome	comp	ribosome	1513	888	246	46	4	1	11	0.00256503	0.00051246	0.0110992
KIRST.152.C3	AT1G61580.1	ARP2/RPL3B (ARABIDOPSIS RIBOSOMAL PROTEIN 2); structural constituent of ribosome	func	structural constituent of ribosome	1513	888	246	46	4	1	11	0.00256503	0.00051246	0.0110992
KIRST.152.C3	AT1G61580.1	ARP2/RPL3B (ARABIDOPSIS RIBOSOMAL PROTEIN 2); structural constituent of ribosome	proc	translation	1513	888	246	46	4	1	11	0.00256503	0.00051246	0.0110992
KIRST.152.C4	AT1G61580.1	ARP2/RPL3B (ARABIDOPSIS RIBOSOMAL PROTEIN 2); structural constituent of ribosome	comp	cytosolic large ribosomal subunit (sensu Eukaryota)	1475	913	245	11	1	2	1	0.00122991	0.00112185	0.00278708
KIRST.152.C4	AT1G61580.1	ARP2/RPL3B (ARABIDOPSIS RIBOSOMAL PROTEIN 2); structural constituent of ribosome	comp	ribosome	1475	913	245	11	1	2	1	0.00122991	0.00112185	0.00278708
KIRST.152.C4	AT1G61580.1	ARP2/RPL3B (ARABIDOPSIS RIBOSOMAL PROTEIN 2); structural constituent of ribosome	func	structural constituent of ribosome	1475	913	245	11	1	2	1	0.00122991	0.00112185	0.00278708
KIRST.152.C4	AT1G61580.1	ARP2/RPL3B (ARABIDOPSIS RIBOSOMAL PROTEIN 2); structural constituent of ribosome	proc	translation	1475	913	245	11	1	2	1	0.00122991	0.00112185	0.00278708
KIRST.15239.C1	AT5G35080.1		proc	biological_process_unknown	926	279	75	12	0	2	0	0.00114579	0.00356064	0.00441519
KIRST.15239.C1	AT5G35080.1		comp	endomembrane system	926	279	75	12	0	2	0	0.00114579	0.00356064	0.00441519
KIRST.15239.C1	AT5G35080.1		func	molecular_function_unknown	926	279	75	12	0	2	0	0.00114579	0.00356064	0.00441519
KIRST.15243.C1	AT1G71695.1	peroxidase 12 (PER12) (P12) (PRXR6)	comp	cellulose and pectin-containing cell wall	635	452	136	44	1	2	5	0.00325821	0.00152579	0.010142
KIRST.15243.C1	AT1G71695.1	peroxidase 12 (PER12) (P12) (PRXR6)	func	peroxidase activity	635	452	136	44	1	2	5	0.00325821	0.00152579	0.010142
KIRST.15243.C1	AT1G71695.1	peroxidase 12 (PER12) (P12) (PRXR6)	proc	response to oxidative stress	635	452	136	44	1	2	5	0.00325821	0.00152579	0.010142
KIRST.15243.C2	AT1G71695.1	peroxidase 12 (PER12) (P12) (PRXR6)	comp	cellulose and pectin-containing cell wall	884	491	151	36	1	7	6	0.00410136	0.00392914	0.0111792
KIRST.15243.C2	AT1G71695.1	peroxidase 12 (PER12) (P12) (PRXR6)	func	peroxidase activity	884	491	151	36	1	7	6	0.00410136	0.00392914	0.0111792
KIRST.15243.C2	AT1G71695.1	peroxidase 12 (PER12) (P12) (PRXR6)	proc	response to oxidative stress	884	491	151	36	1	7	6	0.00410136	0.00392914	0.0111792
KIRST.15276.C1					342	171	55	10	0	0	0	0.00103358	0.00206717	0.00642701
KIRST.15292.C1	AT4G35160.1	O-methyltransferase family 2 protein	comp	cytosol	1354	835	224	17	0	4	3	0.00179139	0.00177122	0.00528204
KIRST.15292.C1	AT4G35160.1	O-methyltransferase family 2 protein	func	O-methyltransferase activity	1354	835	224	17	0	4	3	0.00179139	0.00177122	0.00528204
KIRST.15292.C2	AT1G77120.1	ADH1 (ALCOHOL DEHYDROGENASE 1); alcohol dehydrogenase	func	alcohol dehydrogenase activity	1459	876	249	56	2	3	7	0.00196524	0.00099403	0.00699417
KIRST.15297.C1	AT1G24020.1	Bet v I allergen family protein	comp	cellular_component_unknown	735	332	82	32	2	1	1	0.00169835	0.00149584	0.00605631
KIRST.15297.C1	AT1G24020.1	Bet v I allergen family protein	proc	defense response	735	332	82	32	2	1	1	0.00169835	0.00149584	0.00605631
KIRST.15297.C1	AT1G24020.1	Bet v I allergen family protein	proc	response to biotic stimulus	735	332	82	32	2	1	1	0.00169835	0.00149584	0.00605631
KIRST.15305.C1	AT1G02780.1	EMB2386 (EMBRYO DEFECTIVE 2386); structural constituent of ribosome	proc	embryonic development ending in seed dormancy	885	443	142	10	0	0	0	0.00040034	0.00079794	0.00248934
KIRST.15305.C1	AT1G02780.1	EMB2386 (EMBRYO DEFECTIVE 2386); structural constituent of ribosome	comp	ribosome	885	443	142	10	0	0	0	0.00040034	0.00079794	0.00248934
KIRST.15305.C1	AT1G02780.1	EMB2386 (EMBRYO DEFECTIVE 2386); structural constituent of ribosome	proc	ribosome biogenesis and assembly	885	443	142	10	0	0	0	0.00040034	0.00079794	0.00248934
KIRST.15305.C1	AT1G02780.1	EMB2386 (EMBRYO DEFECTIVE 2386); structural constituent of ribosome	func	structural constituent of ribosome	885	443	142	10	0	0	0	0.00040034	0.00079794	0.00248934
KIRST.15305.C1	AT1G02780.1	EMB2386 (EMBRYO DEFECTIVE 2386); structural constituent of ribosome	proc	translation	885	443	142	10	0	0	0	0.00040034	0.00079794	0.00248934
KIRST.15305.C2	AT1G02780.1	EMB2386 (EMBRYO DEFECTIVE 2386); structural constituent of ribosome	proc	embryonic development ending in seed dormancy	965	436	113	50	0	2	1	0.00098238	0.00153615	0.0039514
KIRST.15305.C2	AT1G02780.1	EMB2386 (EMBRYO DEFECTIVE 2386); structural constituent of ribosome	comp	ribosome	965	436	113	50	0	2	1	0.00098238	0.00153615	0.0039514
KIRST.15305.C2	AT1G02780.1	EMB2386 (EMBRYO DEFECTIVE 2386); structural constituent of ribosome	proc	ribosome biogenesis and assembly	965	436	113	50	0	2	1	0.00098238	0.00153615	0.0039514
KIRST.15305.C2	AT1G02780.1	EMB2386 (EMBRYO DEFECTIVE 2386); structural constituent of ribosome	func	structural constituent of ribosome	965	436	113	50	0	2	1	0.00098238	0.00153615	0.0039514
KIRST.15305.C2	AT1G02780.1	EMB2386 (EMBRYO DEFECTIVE 2386); structural constituent of ribosome	proc	translation	965	436	113	50	0	2	1	0.00098238	0.00153615	0.0039514
KIRST.15325.C1	AT4G00100.1	ATRPS13A (RIBOSOMAL PROTEIN S13A); structural constituent of ribosome	comp	cytosolic small ribosomal subunit (sensu Eukaryota)	859	337	89	59	0	0	2	0.00080306	0.00063866	0.00725485
KIRST.15325.C1	AT4G00100.1	ATRPS13A (RIBOSOMAL PROTEIN S13A); structural constituent of ribosome	func	structural constituent of ribosome	859	337	89	59	0	0	2	0.00080306	0.00063866	0.00725485
KIRST.15325.C1	AT4G00100.1	ATRPS13A (RIBOSOMAL PROTEIN S13A); structural constituent of ribosome	proc	translation	859	337	89	59	0	0	2	0.00080306	0.00063866	0.00725485
KIRST.1536.C2	AT5G19440.1	cinnamyl-alcohol dehydrogenase, putative (CAD)	func	alcohol dehydrogenase activity	1254	740	220	20	0	0	2	0.00070294	0.0003809	0.00384368
KIRST.1536.C2	AT5G19440.1	cinnamyl-alcohol dehydrogenase, putative (CAD)	comp	cellular_component_unknown	1254	740	220	20	0	0	2	0.00070294	0.0003809	0.00384368
KIRST.1536.C4	AT1G76680.1	OPR1 (12-oxophytodienoate reductase 1); 12-oxophytodienoate reductase	func	12-oxophytodienoate reductase activity	718	451	131	13	1	3	5	0.00448812	0.00285807	0.0147594
KIRST.1536.C4	AT1G76680.1	OPR1 (12-oxophytodienoate reductase 1); 12-oxophytodienoate reductase	proc	jasmonic acid biosynthetic process	718	451	131	13	1	3	5	0.00448812	0.00285807	0.0147594
KIRST.1537.C1	AT3G56290.1		proc	biological_process_unknown	831	250	71	13	1	2	0	0.001674	0.00386696	0.00453869
KIRST.1537.C1	AT3G56290.1		func	molecular_function_unknown	831	250	71	13	1	2	0	0.001674	0.00386696	0.00453869
KIRST.15376.C2	AT5G20090.2				710	246	69	30	1	0	3	0.0017776	0.0010261	0.014633
KIRST.15376.C3	AT5G20090.2				465	233	74	12	0	0	0	0.00071213	0.0014212	0.00447486
KIRST.15377.C1	AT3G04120.1	GAPC (GLYCERALDEHYDE-3-PHOSPHATE DEHYDROGENASE C SUBUNIT); glyceraldehyde-3-phosphate dehydrogenase	func	glyceraldehyde-3-phosphate dehydrogenase activity	747	367	107	10	0	1	4	0.00302982	0.00192635	0.016518
KIRST.15377.C1	AT3G04120.1	GAPC (GLYCERALDEHYDE-3-PHOSPHATE DEHYDROGENASE C SUBUNIT); glyceraldehyde-3-phosphate dehydrogenase	proc	glycolysis	747	367	107	10	0	1	4	0.00302982	0.00192635	0.016518
KIRST.15377.C1	AT3G04120.1	GAPC (GLYCERALDEHYDE-3-PHOSPHATE DEHYDROGENASE C SUBUNIT); glyceraldehyde-3-phosphate dehydrogenase	comp	mitochondrial envelope	747	367	107	10	0	1	4	0.00302982	0.00192635	0.016518
KIRST.15377.C1	AT3G04120.1	GAPC (GLYCERALDEHYDE-3-PHOSPHATE DEHYDROGENASE C SUBUNIT); glyceraldehyde-3-phosphate dehydrogenase	comp	mitochondrion	747	367	107	10	0	1	4	0.00302982	0.00192635	0.016518
KIRST.15377.C1	AT3G04120.1	GAPC (GLYCERALDEHYDE-3-PHOSPHATE DEHYDROGENASE C SUBUNIT); glyceraldehyde-3-phosphate dehydrogenase	proc	response to hydrogen peroxide	747	367	107	10	0	1	4	0.00302982	0.00192635	0.016518
KIRST.15377.C1	AT3G04120.1	GAPC (GLYCERALDEHYDE-3-PHOSPHATE DEHYDROGENASE C SUBUNIT); glyceraldehyde-3-phosphate dehydrogenase	proc	response to oxidative stress	747	367	107	10	0	1	4	0.00302982	0.00192635	0.016518
KIRST.15378.C1	AT2G20840.1	secretory carrier membrane protein (SCAMP) family protein	comp	integral to membrane	1350	577	161	10	0	1	3	0.00130921	0.00122525	0.00878225
KIRST.15378.C1	AT2G20840.1	secretory carrier membrane protein (SCAMP) family protein	proc	secretory pathway	1350	577	161	10	0	1	3	0.00130921	0.00122525	0.00878225
KIRST.15378.C1	AT2G20840.1	secretory carrier membrane protein (SCAMP) family protein	func	transmembrane transporter activity	1350	577	161	10	0	1	3	0.00130921	0.00122525	0.00878225
KIRST.15382.C1	AT5G61790.1	calnexin 1 (CNX1)	func	calcium ion binding	371	296	73	25	0	0	2	0.0022443	0.00089471	0.0108836
KIRST.15382.C1	AT5G61790.1	calnexin 1 (CNX1)	comp	cellulose and pectin-containing cell wall	371	296	73	25	0	0	2	0.0022443	0.00089471	0.0108836
KIRST.15382.C1	AT5G61790.1	calnexin 1 (CNX1)	comp	microsome	371	296	73	25	0	0	2	0.0022443	0.00089471	0.0108836
KIRST.15382.C1	AT5G61790.1	calnexin 1 (CNX1)	comp	mitochondrion	371	296	73	25	0	0	2	0.0022443	0.00089471	0.0108836
KIRST.15382.C2	AT5G61790.1	calnexin 1 (CNX1)	func	calcium ion binding	1683	1013	241	27	0	1	1	0.00061482	0.00051223	0.00215305
KIRST.15382.C2	AT5G61790.1	calnexin 1 (CNX1)	comp	cellulose and pectin-containing cell wall	1683	1013	241	27	0	1	1	0.00061482	0.00051223	0.00215305
KIRST.15382.C2	AT5G61790.1	calnexin 1 (CNX1)	comp	microsome	1683	1013	241	27	0	1	1	0.00061482	0.00051223	0.00215305
KIRST.15382.C2	AT5G61790.1	calnexin 1 (CNX1)	comp	mitochondrion	1683	1013	241	27	0	1	1	0.00061482	0.00051223	0.00215305
KIRST.15382.C3	AT5G61790.1	calnexin 1 (CNX1)	func	calcium ion binding	610	390	105	40	2	1	1	0.00192703	0.00120563	0.00447806
KIRST.15382.C3	AT5G61790.1	calnexin 1 (CNX1)	comp	cellulose and pectin-containing cell wall	610	390	105	40	2	1	1	0.00192703	0.00120563	0.00447806
KIRST.15382.C3	AT5G61790.1	calnexin 1 (CNX1)	comp	microsome	610	390	105	40	2	1	1	0.00192703	0.00120563	0.00447806
KIRST.15382.C3	AT5G61790.1	calnexin 1 (CNX1)	comp	mitochondrion	610	390	105	40	2	1	1	0.00192703	0.00120563	0.00447806
KIRST.15382.C4	AT5G61790.1	calnexin 1 (CNX1)	func	calcium ion binding	1143	815	202	45	0	2	6	0.00211525	0.0008418	0.00792491
KIRST.15382.C4	AT5G61790.1	calnexin 1 (CNX1)	comp	cellulose and pectin-containing cell wall	1143	815	202	45	0	2	6	0.00211525	0.0008418	0.00792491
KIRST.15382.C4	AT5G61790.1	calnexin 1 (CNX1)	comp	microsome	1143	815	202	45	0	2	6	0.00211525	0.0008418	0.00792491
KIRST.15382.C4	AT5G61790.1	calnexin 1 (CNX1)	comp	mitochondrion	1143	815	202	45	0	2	6	0.00211525	0.0008418	0.00792491
KIRST.15382.C5	AT5G61790.1	calnexin 1 (CNX1)	func	calcium ion binding	980	490	157	72	0	0	0	0.00078438	0.00042105	0.00131412
KIRST.15382.C5	AT5G61790.1	calnexin 1 (CNX1)	comp	cellulose and pectin-containing cell wall	980	490	157	72	0	0	0	0.00078438	0.00042105	0.00131412
KIRST.15382.C5	AT5G61790.1	calnexin 1 (CNX1)	comp	microsome	980	490	157	72	0	0	0	0.00078438	0.00042105	0.00131412
KIRST.15382.C5	AT5G61790.1	calnexin 1 (CNX1)	comp	mitochondrion	980	490	157	72	0	0	0	0.00078438	0.00042105	0.00131412
KIRST.15386.C2					442	221	71	23	0	0	0	0.00061441	0.00122599	0.0038161
KIRST.15389.C1	AT1G08380.1	PSAO (photosystem I subunit O)	func	molecular_function_unknown	682	325	101	52	1	4	5	0.00360645	0.00340457	0.0131464
KIRST.15389.C1	AT1G08380.1	PSAO (photosystem I subunit O)	proc	photosynthesis, light harvesting in photosystem I	682	325	101	52	1	4	5	0.00360645	0.00340457	0.0131464
KIRST.15389.C1	AT1G08380.1	PSAO (photosystem I subunit O)	comp	photosystem I	682	325	101	52	1	4	5	0.00360645	0.00340457	0.0131464
KIRST.15389.C1	AT1G08380.1	PSAO (photosystem I subunit O)	comp	thylakoid	682	325	101	52	1	4	5	0.00360645	0.00340457	0.0131464
KIRST.1539.C1	AT2G45580.1	CYP76C3 (cytochrome P450, family 76, subfamily C, polypeptide 3); oxygen binding	proc	electron transport	548	291	81	10	1	1	2	0.00322524	0.00242946	0.0130921
KIRST.1539.C1	AT2G45580.1	CYP76C3 (cytochrome P450, family 76, subfamily C, polypeptide 3); oxygen binding	comp	endomembrane system	548	291	81	10	1	1	2	0.00322524	0.00242946	0.0130921
KIRST.1539.C1	AT2G45580.1	CYP76C3 (cytochrome P450, family 76, subfamily C, polypeptide 3); oxygen binding	func	oxygen binding	548	291	81	10	1	1	2	0.00322524	0.00242946	0.0130921
KIRST.15392.C1	AT1G01170.2	ozone-responsive stress-related protein, putative	comp	endomembrane system	777	172	47	49	1	4	1	0.0020205	0.00651964	0.00954365
KIRST.15392.C1	AT1G01170.2	ozone-responsive stress-related protein, putative	func	molecular_function_unknown	777	172	47	49	1	4	1	0.0020205	0.00651964	0.00954365
KIRST.15392.C1	AT1G01170.2	ozone-responsive stress-related protein, putative	proc	response to stress	777	172	47	49	1	4	1	0.0020205	0.00651964	0.00954365
KIRST.15392.C2	AT1G01170.2	ozone-responsive stress-related protein, putative	comp	endomembrane system	490	175	47	20	0	0	1	0.00115049	0.00161068	0.0119945
KIRST.15392.C2	AT1G01170.2	ozone-responsive stress-related protein, putative	func	molecular_function_unknown	490	175	47	20	0	0	1	0.00115049	0.00161068	0.0119945
KIRST.15392.C2	AT1G01170.2	ozone-responsive stress-related protein, putative	proc	response to stress	490	175	47	20	0	0	1	0.00115049	0.00161068	0.0119945
KIRST.15393.C1					348	174	56	14	0	0	0	0.00091144	0.0018072	0.00561522
KIRST.15397.C1	AT5G60020.1	LAC17 (laccase 17); copper ion binding / oxidoreductase	func	copper ion binding	340	261	75	22	0	2	0	0.00242048	0.00315312	0.00365762
KIRST.15397.C1	AT5G60020.1	LAC17 (laccase 17); copper ion binding / oxidoreductase	comp	endomembrane system	340	261	75	22	0	2	0	0.00242048	0.00315312	0.00365762
KIRST.15397.C1	AT5G60020.1	LAC17 (laccase 17); copper ion binding / oxidoreductase	func	oxidoreductase activity	340	261	75	22	0	2	0	0.00242048	0.00315312	0.00365762
KIRST.15398.C1	AT2G18876.1		proc	biological_process_unknown	267	194	58	15	0	0	1	0.0023037	0.00158528	0.010605
KIRST.15399.C1	AT1G17100.1	SOUL heme-binding family protein	func	binding	1054	462	126	32	0	2	2	0.00124281	0.00161239	0.00591211
KIRST.15399.C1	AT1G17100.1	SOUL heme-binding family protein	proc	biological_process_unknown	1054	462	126	32	0	2	2	0.00124281	0.00161239	0.00591211
KIRST.15399.C1	AT1G17100.1	SOUL heme-binding family protein	comp	endomembrane system	1054	462	126	32	0	2	2	0.00124281	0.00161239	0.00591211
KIRST.154.C1					361	181	58	13	0	0	0	0.00089265	0.00178037	0.00555598
KIRST.15406.C1	AT1G01360.1		comp	cellular_component_unknown	744	372	119	42	0	0	0	0.00093719	0.00062473	0.00195294
KIRST.15406.C2	AT1G01360.1		comp	cellular_component_unknown	1129	405	117	18	0	1	0	0.00066225	0.00143573	0.00248492
KIRST.15407.C1					353	177	56	47	0	0	0	0.00200375	0.00127918	0.00404311
KIRST.15407.C2	AT4G12510.1	protease inhibitor/seed storage/lipid transfer protein (LTP) family protein	comp	endomembrane system	899	294	102	80	1	1	5	0.0018651	0.00137346	0.0118764
KIRST.15407.C2	AT4G12510.1	protease inhibitor/seed storage/lipid transfer protein (LTP) family protein	func	lipid binding	899	294	102	80	1	1	5	0.0018651	0.00137346	0.0118764
KIRST.15407.C2	AT4G12510.1	protease inhibitor/seed storage/lipid transfer protein (LTP) family protein	proc	lipid transport	899	294	102	80	1	1	5	0.0018651	0.00137346	0.0118764
KIRST.15409.C1	AT5G56600.1	PFN3/PRF3 (PROFILIN 3); actin binding	func	actin binding	786	350	94	21	0	0	2	0.00148376	0.00079415	0.00887082
KIRST.15409.C1	AT5G56600.1	PFN3/PRF3 (PROFILIN 3); actin binding	comp	actin cytoskeleton	786	350	94	21	0	0	2	0.00148376	0.00079415	0.00887082
KIRST.15409.C1	AT5G56600.1	PFN3/PRF3 (PROFILIN 3); actin binding	comp	cytoplasm	786	350	94	21	0	0	2	0.00148376	0.00079415	0.00887082
KIRST.15409.C1	AT5G56600.1	PFN3/PRF3 (PROFILIN 3); actin binding	proc	cytoskeleton organization and biogenesis	786	350	94	21	0	0	2	0.00148376	0.00079415	0.00887082
KIRST.15409.C1	AT5G56600.1	PFN3/PRF3 (PROFILIN 3); actin binding	comp	nucleus	786	350	94	21	0	0	2	0.00148376	0.00079415	0.00887082
KIRST.15412.C1	AT5G61170.1	40S ribosomal protein S19 (RPS19C)	comp	cytosolic ribosome (sensu Eukaryota)	813	322	92	42	0	2	2	0.00142927	0.00216521	0.00757825
KIRST.15412.C1	AT5G61170.1	40S ribosomal protein S19 (RPS19C)	comp	ribosome	813	322	92	42	0	2	2	0.00142927	0.00216521	0.00757825
KIRST.15412.C1	AT5G61170.1	40S ribosomal protein S19 (RPS19C)	func	structural constituent of ribosome	813	322	92	42	0	2	2	0.00142927	0.00216521	0.00757825
KIRST.15412.C1	AT5G61170.1	40S ribosomal protein S19 (RPS19C)	proc	translation	813	322	92	42	0	2	2	0.00142927	0.00216521	0.00757825
KIRST.15414.C1	AT2G26770.2	plectin-related	proc	biological_process_unknown	1018	574	167	11	0	1	2	0.0014166	0.00118961	0.00613324
KIRST.15414.C1	AT2G26770.2	plectin-related	func	molecular_function_unknown	1018	574	167	11	0	1	2	0.0014166	0.00118961	0.00613324
KIRST.15415.C1	AT2G27020.1	PAG1 (20S proteasome alpha subunit G1); peptidase	func	peptidase activity	1176	594	165	18	0	1	6	0.00203309	0.00097891	0.0123342
KIRST.15415.C1	AT2G27020.1	PAG1 (20S proteasome alpha subunit G1); peptidase	comp	proteasome core complex (sensu Eukaryota)	1176	594	165	18	0	1	6	0.00203309	0.00097891	0.0123342
KIRST.15415.C1	AT2G27020.1	PAG1 (20S proteasome alpha subunit G1); peptidase	proc	response to cold	1176	594	165	18	0	1	6	0.00203309	0.00097891	0.0123342
KIRST.15415.C1	AT2G27020.1	PAG1 (20S proteasome alpha subunit G1); peptidase	proc	ubiquitin-dependent protein catabolic process	1176	594	165	18	0	1	6	0.00203309	0.00097891	0.0123342
KIRST.15416.C2					401	201	64	13	0	0	0	0.00088532	0.00160322	0.00503511
KIRST.15417.C2	AT5G59420.1	oxysterol-binding family protein	comp	cellular_component_unknown	1980	1081	287	17	1	6	2	0.0016599	0.00191541	0.00309193
KIRST.15417.C2	AT5G59420.1	oxysterol-binding family protein	func	oxysterol binding	1980	1081	287	17	1	6	2	0.0016599	0.00191541	0.00309193
KIRST.15417.C2	AT5G59420.1	oxysterol-binding family protein	proc	steroid metabolic process	1980	1081	287	17	1	6	2	0.0016599	0.00191541	0.00309193
KIRST.15420.C1	AT4G15470.1		func	molecular_function_unknown	1012	462	138	22	2	1	3	0.00189748	0.00118754	0.00795135
KIRST.15421.C1	AT4G02530.1	chloroplast thylakoid lumen protein	proc	biological_process_unknown	926	393	120	24	1	6	4	0.00358239	0.00476977	0.0111579
KIRST.15421.C1	AT4G02530.1	chloroplast thylakoid lumen protein	comp	chloroplast thylakoid lumen	926	393	120	24	1	6	4	0.00358239	0.00476977	0.0111579
KIRST.15421.C1	AT4G02530.1	chloroplast thylakoid lumen protein	comp	chloroplast thylakoid membrane	926	393	120	24	1	6	4	0.00358239	0.00476977	0.0111579
KIRST.15421.C1	AT4G02530.1	chloroplast thylakoid lumen protein	func	molecular_function_unknown	926	393	120	24	1	6	4	0.00358239	0.00476977	0.0111579
KIRST.15425.C1	AT4G18480.1	CHLI1 (CHLORINA 42); magnesium chelatase	proc	chlorophyll biosynthetic process	470	216	63	14	0	3	3	0.00468333	0.00582319	0.0199652
KIRST.15425.C1	AT4G18480.1	CHLI1 (CHLORINA 42); magnesium chelatase	comp	chloroplast	470	216	63	14	0	3	3	0.00468333	0.00582319	0.0199652
KIRST.15425.C1	AT4G18480.1	CHLI1 (CHLORINA 42); magnesium chelatase	func	magnesium chelatase activity	470	216	63	14	0	3	3	0.00468333	0.00582319	0.0199652
KIRST.15427.C1	AT2G39460.1	ATRPL23A (RIBOSOMAL PROTEIN L23A); RNA binding / structural constituent of ribosome	comp	cytosolic large ribosomal subunit (sensu Bacteria)	417	248	67	27	1	0	3	0.00314097	0.00104614	0.0154891
KIRST.15427.C1	AT2G39460.1	ATRPL23A (RIBOSOMAL PROTEIN L23A); RNA binding / structural constituent of ribosome	comp	cytosolic ribosome (sensu Eukaryota)	417	248	67	27	1	0	3	0.00314097	0.00104614	0.0154891
KIRST.15427.C1	AT2G39460.1	ATRPL23A (RIBOSOMAL PROTEIN L23A); RNA binding / structural constituent of ribosome	comp	intracellular	417	248	67	27	1	0	3	0.00314097	0.00104614	0.0154891
KIRST.15427.C1	AT2G39460.1	ATRPL23A (RIBOSOMAL PROTEIN L23A); RNA binding / structural constituent of ribosome	proc	ribosome biogenesis and assembly	417	248	67	27	1	0	3	0.00314097	0.00104614	0.0154891
KIRST.15427.C1	AT2G39460.1	ATRPL23A (RIBOSOMAL PROTEIN L23A); RNA binding / structural constituent of ribosome	func	RNA binding	417	248	67	27	1	0	3	0.00314097	0.00104614	0.0154891
KIRST.15427.C1	AT2G39460.1	ATRPL23A (RIBOSOMAL PROTEIN L23A); RNA binding / structural constituent of ribosome	func	structural constituent of ribosome	417	248	67	27	1	0	3	0.00314097	0.00104614	0.0154891
KIRST.15427.C1	AT2G39460.1	ATRPL23A (RIBOSOMAL PROTEIN L23A); RNA binding / structural constituent of ribosome	proc	translation	417	248	67	27	1	0	3	0.00314097	0.00104614	0.0154891
KIRST.15432.C1	AT2G31200.1	ADF6 (ACTIN DEPOLYMERIZING FACTOR 6); actin binding	func	actin binding	1010	341	88	22	0	0	5	0.00167107	0.00080446	0.0187037
KIRST.15432.C1	AT2G31200.1	ADF6 (ACTIN DEPOLYMERIZING FACTOR 6); actin binding	proc	biological_process_unknown	1010	341	88	22	0	0	5	0.00167107	0.00080446	0.0187037
KIRST.15432.C1	AT2G31200.1	ADF6 (ACTIN DEPOLYMERIZING FACTOR 6); actin binding	comp	intracellular	1010	341	88	22	0	0	5	0.00167107	0.00080446	0.0187037
KIRST.15434.C1	AT1G43670.1	fructose-1,6-bisphosphatase, putative / D-fructose-1,6-bisphosphate 1-phosphohydrolase, putative / FBPase, putative	comp	cellular_component_unknown	1362	796	224	15	0	0	3	0.00094046	0.00038636	0.00549187
KIRST.15434.C1	AT1G43670.1	fructose-1,6-bisphosphatase, putative / D-fructose-1,6-bisphosphate 1-phosphohydrolase, putative / FBPase, putative	proc	fructose metabolic process	1362	796	224	15	0	0	3	0.00094046	0.00038636	0.00549187
KIRST.15434.C1	AT1G43670.1	fructose-1,6-bisphosphatase, putative / D-fructose-1,6-bisphosphate 1-phosphohydrolase, putative / FBPase, putative	func	fructose-bisphosphatase activity	1362	796	224	15	0	0	3	0.00094046	0.00038636	0.00549187
KIRST.15435.C1	AT3G05000.1	transport protein particle (TRAPP) component Bet3 family protein	proc	biological_process_unknown	1041	381	102	14	2	2	4	0.00280211	0.002476	0.0154143
KIRST.15435.C1	AT3G05000.1	transport protein particle (TRAPP) component Bet3 family protein	comp	cellular_component_unknown	1041	381	102	14	2	2	4	0.00280211	0.002476	0.0154143
KIRST.15435.C1	AT3G05000.1	transport protein particle (TRAPP) component Bet3 family protein	func	transporter activity	1041	381	102	14	2	2	4	0.00280211	0.002476	0.0154143
KIRST.15437.C1	AT3G55000.1	TON1A (TONNEAU 1)			911	456	146	10	0	0	0	0.00040537	0.00077519	0.00242114
KIRST.15445.C2	AT2G27960.1	CKS1 (CDK-SUBUNIT 1); cyclin-dependent protein kinase	func	cyclin-dependent protein kinase activity	798	168	45	15	0	3	2	0.0024441	0.00732249	0.020503
KIRST.15449.C2	AT4G30010.1		proc	biological_process_unknown	650	325	104	63	0	0	0	0.00049699	0.00065294	0.00204045
KIRST.15449.C2	AT4G30010.1		func	molecular_function_unknown	650	325	104	63	0	0	0	0.00049699	0.00065294	0.00204045
KIRST.1545.C1	AT5G37720.2	RNA and export factor-binding protein, putative			1544	499	161	26	2	1	2	0.00101897	0.00105033	0.00488306
KIRST.15450.C1	AT2G44860.2	60S ribosomal protein L24, putative			432	285	72	11	0	1	0	0.00158063	0.00239591	0.0047419
KIRST.15452.C2					305	153	49	29	0	0	0	0.00090945	0.00166429	0.00519666
KIRST.15455.C1					329	165	53	11	0	0	0	0.00105376	0.00206919	0.00644183
KIRST.15457.C2					812	406	130	19	0	0	0	0.00035236	0.00070471	0.00220088
KIRST.15458.C1	AT1G51630.1		proc	biological_process_unknown	1710	979	269	26	5	3	6	0.00239678	0.00107071	0.00681934
KIRST.15458.C1	AT1G51630.1		comp	cellulose and pectin-containing cell wall	1710	979	269	26	5	3	6	0.00239678	0.00107071	0.00681934
KIRST.15458.C1	AT1G51630.1		func	molecular_function_unknown	1710	979	269	26	5	3	6	0.00239678	0.00107071	0.00681934
KIRST.15460.C1	AT3G01390.2	VMA10 (VACUOLAR MEMBRANE ATPASE 10)			722	261	72	11	0	1	2	0.00193169	0.00261622	0.0142257
KIRST.15461.C1	AT1G70180.2	sterile alpha motif (SAM) domain-containing protein	proc	regulation of transcription, DNA-dependent	957	832	254	129	0	2	0	0.00234925	0.00066366	0.00072463
KIRST.15461.C1	AT1G70180.2	sterile alpha motif (SAM) domain-containing protein	func	transcription factor activity	957	832	254	129	0	2	0	0.00234925	0.00066366	0.00072463
KIRST.15463.C1	AT5G02270.1	ATNAP9 (Non-intrinsic ABC protein 9)			910	664	188	12	0	0	4	0.00181945	0.0004987	0.0088069
KIRST.15464.C1	AT1G65650.1	ubiquitin carboxyl-terminal hydrolase family 1 protein	comp	intracellular	480	240	77	21	0	0	0	0.0012245	0.00115813	0.00360977
KIRST.15464.C1	AT1G65650.1	ubiquitin carboxyl-terminal hydrolase family 1 protein	func	ubiquitin thiolesterase activity	480	240	77	21	0	0	0	0.0012245	0.00115813	0.00360977
KIRST.15464.C1	AT1G65650.1	ubiquitin carboxyl-terminal hydrolase family 1 protein	proc	ubiquitin-dependent protein catabolic process	480	240	77	21	0	0	0	0.0012245	0.00115813	0.00360977
KIRST.15464.C2	AT1G65650.1	ubiquitin carboxyl-terminal hydrolase family 1 protein	comp	intracellular	847	424	136	10	0	0	0	0.00052449	0.00083369	0.00259916
KIRST.15464.C2	AT1G65650.1	ubiquitin carboxyl-terminal hydrolase family 1 protein	func	ubiquitin thiolesterase activity	847	424	136	10	0	0	0	0.00052449	0.00083369	0.00259916
KIRST.15464.C2	AT1G65650.1	ubiquitin carboxyl-terminal hydrolase family 1 protein	proc	ubiquitin-dependent protein catabolic process	847	424	136	10	0	0	0	0.00052449	0.00083369	0.00259916
KIRST.15466.C1	AT1G02130.1	ATRAB1B (Arabidopsis thaliana responsive to abscisic acid 1B); GTP binding	comp	endomembrane system	939	484	125	13	0	0	2	0.00102954	0.0006658	0.00773393
KIRST.15466.C1	AT1G02130.1	ATRAB1B (Arabidopsis thaliana responsive to abscisic acid 1B); GTP binding	func	GTP binding	939	484	125	13	0	0	2	0.00102954	0.0006658	0.00773393
KIRST.15466.C1	AT1G02130.1	ATRAB1B (Arabidopsis thaliana responsive to abscisic acid 1B); GTP binding	comp	intracellular	939	484	125	13	0	0	2	0.00102954	0.0006658	0.00773393
KIRST.15467.C1	AT3G14205.1	phosphoinositide phosphatase family protein	proc	biological_process_unknown	349	178	47	16	0	1	0	0.00172702	0.00338613	0.00641203
KIRST.15467.C1	AT3G14205.1	phosphoinositide phosphatase family protein	comp	cellular_component_unknown	349	178	47	16	0	1	0	0.00172702	0.00338613	0.00641203
KIRST.15467.C1	AT3G14205.1	phosphoinositide phosphatase family protein	func	phosphoinositide 5-phosphatase activity	349	178	47	16	0	1	0	0.00172702	0.00338613	0.00641203
KIRST.15473.C1	AT3G11780.1	MD-2-related lipid recognition domain-containing protein / ML domain-containing protein	proc	biological_process_unknown	803	300	87	31	2	1	2	0.00187259	0.00166876	0.00863151
KIRST.15473.C1	AT3G11780.1	MD-2-related lipid recognition domain-containing protein / ML domain-containing protein	comp	endomembrane system	803	300	87	31	2	1	2	0.00187259	0.00166876	0.00863151
KIRST.15473.C1	AT3G11780.1	MD-2-related lipid recognition domain-containing protein / ML domain-containing protein	func	molecular_function_unknown	803	300	87	31	2	1	2	0.00187259	0.00166876	0.00863151
KIRST.15474.C1	AT4G37930.1	SHM1 (SERINE HYDROXYMETHYLTRANSFERASE 1); glycine hydroxymethyltransferase	func	glycine hydroxymethyltransferase activity	335	169	47	31	1	0	1	0.00224162	0.00148115	0.0106517
KIRST.15474.C1	AT4G37930.1	SHM1 (SERINE HYDROXYMETHYLTRANSFERASE 1); glycine hydroxymethyltransferase	proc	glycine metabolic process	335	169	47	31	1	0	1	0.00224162	0.00148115	0.0106517
KIRST.15474.C1	AT4G37930.1	SHM1 (SERINE HYDROXYMETHYLTRANSFERASE 1); glycine hydroxymethyltransferase	proc	L-serine metabolic process	335	169	47	31	1	0	1	0.00224162	0.00148115	0.0106517
KIRST.15474.C1	AT4G37930.1	SHM1 (SERINE HYDROXYMETHYLTRANSFERASE 1); glycine hydroxymethyltransferase	comp	mitochondrion	335	169	47	31	1	0	1	0.00224162	0.00148115	0.0106517
KIRST.15477.C1	AT1G32060.1	PRK (PHOSPHORIBULOKINASE); ATP binding / phosphoribulokinase/ protein binding	func	ATP binding	1644	954	258	26	1	3	8	0.00207347	0.00109877	0.00914154
KIRST.15477.C1	AT1G32060.1	PRK (PHOSPHORIBULOKINASE); ATP binding / phosphoribulokinase/ protein binding	proc	biosynthetic process	1644	954	258	26	1	3	8	0.00207347	0.00109877	0.00914154
KIRST.15477.C1	AT1G32060.1	PRK (PHOSPHORIBULOKINASE); ATP binding / phosphoribulokinase/ protein binding	comp	chloroplast thylakoid membrane	1644	954	258	26	1	3	8	0.00207347	0.00109877	0.00914154
KIRST.15477.C1	AT1G32060.1	PRK (PHOSPHORIBULOKINASE); ATP binding / phosphoribulokinase/ protein binding	func	phosphoribulokinase activity	1644	954	258	26	1	3	8	0.00207347	0.00109877	0.00914154
KIRST.15477.C1	AT1G32060.1	PRK (PHOSPHORIBULOKINASE); ATP binding / phosphoribulokinase/ protein binding	func	protein binding	1644	954	258	26	1	3	8	0.00207347	0.00109877	0.00914154
KIRST.15479.C1	AT1G76900.2	AtTLP1 (TUBBY LIKE PROTEIN 1); phosphoric diester hydrolase/ transcription factor	func	phosphoric diester hydrolase activity	1763	987	285	13	0	5	4	0.00182783	0.00195895	0.00565345
KIRST.15479.C1	AT1G76900.2	AtTLP1 (TUBBY LIKE PROTEIN 1); phosphoric diester hydrolase/ transcription factor	func	transcription factor activity	1763	987	285	13	0	5	4	0.00182783	0.00195895	0.00565345
KIRST.15480.C1	AT3G57870.1	AHUS5 (EMBRYO DEFECTIVE 1637); ubiquitin-protein ligase	proc	embryonic development ending in seed dormancy	1017	372	102	35	0	0	3	0.00101279	0.00065275	0.00952251
KIRST.15480.C1	AT3G57870.1	AHUS5 (EMBRYO DEFECTIVE 1637); ubiquitin-protein ligase	proc	ubiquitin-dependent protein catabolic process	1017	372	102	35	0	0	3	0.00101279	0.00065275	0.00952251
KIRST.15480.C1	AT3G57870.1	AHUS5 (EMBRYO DEFECTIVE 1637); ubiquitin-protein ligase	func	ubiquitin-protein ligase activity	1017	372	102	35	0	0	3	0.00101279	0.00065275	0.00952251
KIRST.15480.C3	AT1G09560.1	GLP5 (GERMIN-LIKE PROTEIN 5); manganese ion binding / metal ion binding / nutrient reservoir	comp	apoplast	864	499	161	14	0	1	4	0.0021837	0.00126033	0.0097656
KIRST.15480.C3	AT1G09560.1	GLP5 (GERMIN-LIKE PROTEIN 5); manganese ion binding / metal ion binding / nutrient reservoir	comp	endomembrane system	864	499	161	14	0	1	4	0.0021837	0.00126033	0.0097656
KIRST.15480.C3	AT1G09560.1	GLP5 (GERMIN-LIKE PROTEIN 5); manganese ion binding / metal ion binding / nutrient reservoir	func	manganese ion binding	864	499	161	14	0	1	4	0.0021837	0.00126033	0.0097656
KIRST.15480.C3	AT1G09560.1	GLP5 (GERMIN-LIKE PROTEIN 5); manganese ion binding / metal ion binding / nutrient reservoir	func	metal ion binding	864	499	161	14	0	1	4	0.0021837	0.00126033	0.0097656
KIRST.15480.C3	AT1G09560.1	GLP5 (GERMIN-LIKE PROTEIN 5); manganese ion binding / metal ion binding / nutrient reservoir	func	nutrient reservoir activity	864	499	161	14	0	1	4	0.0021837	0.00126033	0.0097656
KIRST.15480.C3	AT1G09560.1	GLP5 (GERMIN-LIKE PROTEIN 5); manganese ion binding / metal ion binding / nutrient reservoir	proc	response to cold	864	499	161	14	0	1	4	0.0021837	0.00126033	0.0097656
KIRST.15483.C2	AT3G59600.1	DNA-directed RNA polymerase I, II, and III, putative	comp	cellular_component_unknown	422	242	58	14	0	1	3	0.00372574	0.00259878	0.0216864
KIRST.15483.C2	AT3G59600.1	DNA-directed RNA polymerase I, II, and III, putative	func	DNA-directed RNA polymerase activity	422	242	58	14	0	1	3	0.00372574	0.00259878	0.0216864
KIRST.15483.C2	AT3G59600.1	DNA-directed RNA polymerase I, II, and III, putative	proc	transcription	422	242	58	14	0	1	3	0.00372574	0.00259878	0.0216864
KIRST.15484.C1	AT1G17280.2	UBC34 (ubiquitin-conjugating enzyme 32)			1149	564	147	21	3	2	2	0.00198001	0.00147847	0.0056725
KIRST.15488.C1					304	152	49	32	0	0	0	0.0008168	0.00163361	0.00506752
KIRST.15491.C1	AT1G27450.1	APT1 (ADENINE PHOSPHORIBOSYLTRANSFERASE 1); adenine phosphoribosyltransferase	func	adenine phosphoribosyltransferase activity	1113	430	128	32	0	4	6	0.00251289	0.00288731	0.0135794
KIRST.15491.C1	AT1G27450.1	APT1 (ADENINE PHOSPHORIBOSYLTRANSFERASE 1); adenine phosphoribosyltransferase	comp	cellulose and pectin-containing cell wall	1113	430	128	32	0	4	6	0.00251289	0.00288731	0.0135794
KIRST.15492.C1	AT5G20020.1	RAN2 (Ras-related GTP-binding nuclear protein 2); GTP binding	comp	cytoplasm	1114	527	139	19	1	0	5	0.00183904	0.00054291	0.0123503
KIRST.15492.C1	AT5G20020.1	RAN2 (Ras-related GTP-binding nuclear protein 2); GTP binding	func	GTP binding	1114	527	139	19	1	0	5	0.00183904	0.00054291	0.0123503
KIRST.15492.C1	AT5G20020.1	RAN2 (Ras-related GTP-binding nuclear protein 2); GTP binding	comp	nucleus	1114	527	139	19	1	0	5	0.00183904	0.00054291	0.0123503
KIRST.15493.C1	AT1G65960.1	GAD2 (GLUTAMATE DECARBOXYLASE 2); calmodulin binding	func	calmodulin binding	848	455	124	15	0	2	2	0.00213562	0.00202777	0.00744059
KIRST.15495.C1	AT1G13635.1	methyladenine glycosylase family protein	proc	base-excision repair	1209	737	199	17	0	1	5	0.00172835	0.0008027	0.00891842
KIRST.15495.C1	AT1G13635.1	methyladenine glycosylase family protein	func	catalytic activity	1209	737	199	17	0	1	5	0.00172835	0.0008027	0.00891842
KIRST.15495.C1	AT1G13635.1	methyladenine glycosylase family protein	comp	cellular_component_unknown	1209	737	199	17	0	1	5	0.00172835	0.0008027	0.00891842
KIRST.15498.C1	AT3G07560.1	APM2/PEX13 (ABERRANT PEROXISOME MORPHOLOGY 2); protein binding	proc	fatty acid beta-oxidation	854	305	97	12	3	1	0	0.00193875	0.00217141	0.00341381
KIRST.15498.C1	AT3G07560.1	APM2/PEX13 (ABERRANT PEROXISOME MORPHOLOGY 2); protein binding	comp	peroxisomal membrane	854	305	97	12	3	1	0	0.00193875	0.00217141	0.00341381
KIRST.15498.C1	AT3G07560.1	APM2/PEX13 (ABERRANT PEROXISOME MORPHOLOGY 2); protein binding	func	protein binding	854	305	97	12	3	1	0	0.00193875	0.00217141	0.00341381
KIRST.15498.C1	AT3G07560.1	APM2/PEX13 (ABERRANT PEROXISOME MORPHOLOGY 2); protein binding	proc	protein import into peroxisome matrix	854	305	97	12	3	1	0	0.00193875	0.00217141	0.00341381
KIRST.1551.C1	AT3G15610.1	transducin family protein / WD-40 repeat family protein	proc	biological_process_unknown	1671	817	230	10	0	2	4	0.00149333	0.00129799	0.00768447
KIRST.1551.C1	AT3G15610.1	transducin family protein / WD-40 repeat family protein	comp	cellular_component_unknown	1671	817	230	10	0	2	4	0.00149333	0.00129799	0.00768447
KIRST.1551.C1	AT3G15610.1	transducin family protein / WD-40 repeat family protein	func	nucleotide binding	1671	817	230	10	0	2	4	0.00149333	0.00129799	0.00768447
KIRST.15510.C1	AT2G40290.1	eukaryotic translation initiation factor 2 subunit 1, putative / eIF-2A, putative / eIF-2-alpha, putative	comp	eukaryotic translation initiation factor 2 complex	1496	813	219	11	2	0	2	0.00115426	0.00041995	0.00467695
KIRST.15510.C1	AT2G40290.1	eukaryotic translation initiation factor 2 subunit 1, putative / eIF-2A, putative / eIF-2-alpha, putative	func	RNA binding	1496	813	219	11	2	0	2	0.00115426	0.00041995	0.00467695
KIRST.15510.C1	AT2G40290.1	eukaryotic translation initiation factor 2 subunit 1, putative / eIF-2A, putative / eIF-2-alpha, putative	proc	translation	1496	813	219	11	2	0	2	0.00115426	0.00041995	0.00467695
KIRST.15511.C1					373	187	60	10	0	0	0	0.00138631	0.0018903	0.00589143
KIRST.15515.C1	AT4G25080.2	CHLM (MAGNESIUM-PROTOPORPHYRIN IX METHYLTRANSFERASE)	proc	chlorophyll biosynthetic process	354	177	57	10	0	0	0	0.00131405	0.00199709	0.0062015
KIRST.15515.C1	AT4G25080.2	CHLM (MAGNESIUM-PROTOPORPHYRIN IX METHYLTRANSFERASE)	comp	chloroplast envelope	354	177	57	10	0	0	0	0.00131405	0.00199709	0.0062015
KIRST.15515.C1	AT4G25080.2	CHLM (MAGNESIUM-PROTOPORPHYRIN IX METHYLTRANSFERASE)	comp	chloroplast thylakoid membrane	354	177	57	10	0	0	0	0.00131405	0.00199709	0.0062015
KIRST.15544.C1	AT1G62360.1	STM (SHOOT MERISTEMLESS); transcription factor	func	transcription factor activity	1167	603	150	19	0	0	2	0.00073928	0.00047448	0.00572228
KIRST.15547.C1	AT1G13380.1		proc	biological_process_unknown	441	221	71	10	0	0	0	0.00093519	0.00159948	0.00497867
KIRST.15547.C1	AT1G13380.1		comp	endomembrane system	441	221	71	10	0	0	0	0.00093519	0.00159948	0.00497867
KIRST.15547.C1	AT1G13380.1		func	molecular_function_unknown	441	221	71	10	0	0	0	0.00093519	0.00159948	0.00497867
KIRST.15562.C1	AT5G49570.1	transglutaminase-like family protein	func	catalytic activity	229	169	50	20	1	0	2	0.00501118	0.00166787	0.0169122
KIRST.15564.C1	AT5G25760.2	PEX4 (PEROXIN4); ubiquitin-protein ligase	func	ubiquitin-protein ligase activity	1032	369	102	17	1	2	9	0.00376639	0.00240483	0.0289994
KIRST.15566.C1	ATCG00580.1		comp	chloroplast thylakoid membrane	1212	196	53	26	0	0	1	0.00043244	0.00133703	0.00988896
KIRST.15577.C1	AT5G13160.1	PBS1 (AVRPPHB SUSCEPTIBLE 1); kinase	func	kinase activity	775	269	73	10	0	1	1	0.00136833	0.00262815	0.00968454
KIRST.15577.C1	AT5G13160.1	PBS1 (AVRPPHB SUSCEPTIBLE 1); kinase	proc	N-terminal protein myristoylation	775	269	73	10	0	1	1	0.00136833	0.00262815	0.00968454
KIRST.15590.C1	AT3G04290.1	ATLTL1/LTL1 (LI-TOLERANT LIPASE 1); carboxylic ester hydrolase	func	carboxylesterase activity	712	464	145	11	0	2	1	0.00191807	0.00220744	0.0047092
KIRST.15590.C1	AT3G04290.1	ATLTL1/LTL1 (LI-TOLERANT LIPASE 1); carboxylic ester hydrolase	comp	endomembrane system	712	464	145	11	0	2	1	0.00191807	0.00220744	0.0047092
KIRST.15590.C1	AT3G04290.1	ATLTL1/LTL1 (LI-TOLERANT LIPASE 1); carboxylic ester hydrolase	proc	lipid metabolic process	712	464	145	11	0	2	1	0.00191807	0.00220744	0.0047092
KIRST.15594.C3	AT2G21590.2	APL4 (large subunit of AGP 4); glucose-1-phosphate adenylyltransferase	func	glucose-1-phosphate adenylyltransferase activity	1341	773	211	18	4	0	6	0.00238485	0.00037611	0.00964525
KIRST.15597.C1	AT4G15560.1	CLA1 (CLOROPLASTOS ALTERADOS 1)	comp	chloroplast	373	162	54	12	0	1	0	0.00177555	0.00408814	0.00613221
KIRST.15610.C1					368	184	59	10	0	0	0	0.00143111	0.00192112	0.00599128
KIRST.15619.C1	AT1G16170.1		proc	biological_process_unknown	971	206	70	13	1	1	0	0.00104967	0.00312861	0.00460353
KIRST.15619.C1	AT1G16170.1		comp	cellular_component_unknown	971	206	70	13	1	1	0	0.00104967	0.00312861	0.00460353
KIRST.15619.C1	AT1G16170.1		func	molecular_function_unknown	971	206	70	13	1	1	0	0.00104967	0.00312861	0.00460353
KIRST.15626.C1					361	181	58	13	0	0	0	0.00089265	0.00178037	0.00555598
KIRST.15627.C2					406	203	65	24	0	0	0	0.00065958	0.00131915	0.00411982
KIRST.15631.C1	AT5G59240.1	40S ribosomal protein S8 (RPS8B)	comp	cytosolic ribosome (sensu Eukaryota)	706	477	132	13	2	0	6	0.00410796	0.00067557	0.0170888
KIRST.15631.C1	AT5G59240.1	40S ribosomal protein S8 (RPS8B)	comp	cytosolic small ribosomal subunit (sensu Eukaryota)	706	477	132	13	2	0	6	0.00410796	0.00067557	0.0170888
KIRST.15631.C1	AT5G59240.1	40S ribosomal protein S8 (RPS8B)	comp	ribosome	706	477	132	13	2	0	6	0.00410796	0.00067557	0.0170888
KIRST.15631.C1	AT5G59240.1	40S ribosomal protein S8 (RPS8B)	proc	ribosome biogenesis and assembly	706	477	132	13	2	0	6	0.00410796	0.00067557	0.0170888
KIRST.15631.C1	AT5G59240.1	40S ribosomal protein S8 (RPS8B)	func	structural constituent of ribosome	706	477	132	13	2	0	6	0.00410796	0.00067557	0.0170888
KIRST.15631.C1	AT5G59240.1	40S ribosomal protein S8 (RPS8B)	proc	translation	706	477	132	13	2	0	6	0.00410796	0.00067557	0.0170888
KIRST.15634.C1	AT1G16300.1	GAPCP-2; glyceraldehyde-3-phosphate dehydrogenase	func	glyceraldehyde-3-phosphate dehydrogenase activity	591	400	119	15	0	0	2	0.00156114	0.00076886	0.00775322
KIRST.15634.C1	AT1G16300.1	GAPCP-2; glyceraldehyde-3-phosphate dehydrogenase	proc	glycolysis	591	400	119	15	0	0	2	0.00156114	0.00076886	0.00775322
KIRST.15634.C1	AT1G16300.1	GAPCP-2; glyceraldehyde-3-phosphate dehydrogenase	comp	plastid	591	400	119	15	0	0	2	0.00156114	0.00076886	0.00775322
KIRST.15635.C1	AT5G52210.2	ATGB1 (Arabidopsis thaliana GTP-binding protein 1)	comp	endomembrane system	839	392	115	19	0	4	5	0.00348903	0.00364942	0.0149277
KIRST.15635.C1	AT5G52210.2	ATGB1 (Arabidopsis thaliana GTP-binding protein 1)	comp	intracellular	839	392	115	19	0	4	5	0.00348903	0.00364942	0.0149277
KIRST.15635.C1	AT5G52210.2	ATGB1 (Arabidopsis thaliana GTP-binding protein 1)	proc	small GTPase mediated signal transduction	839	392	115	19	0	4	5	0.00348903	0.00364942	0.0149277
KIRST.15647.C3					315	158	50	13	0	0	0	0.00138901	0.00203954	0.00644494
KIRST.15672.C1	AT5G53560.1	ATB5-A (Cytochrome b5 A)	comp	chloroplast thylakoid membrane	371	204	51	43	0	4	1	0.0037378	0.00566472	0.00906356
KIRST.15672.C1	AT5G53560.1	ATB5-A (Cytochrome b5 A)	proc	electron transport	371	204	51	43	0	4	1	0.0037378	0.00566472	0.00906356
KIRST.1568.C1	AT3G02720.1	DJ-1 family protein / protease-related	proc	biological_process_unknown	860	662	196	12	0	2	1	0.00154018	0.00150063	0.00337897
KIRST.1568.C1	AT3G02720.1	DJ-1 family protein / protease-related	comp	cellular_component_unknown	860	662	196	12	0	2	1	0.00154018	0.00150063	0.00337897
KIRST.1568.C1	AT3G02720.1	DJ-1 family protein / protease-related	func	hydrolase activity, acting on glycosyl bonds	860	662	196	12	0	2	1	0.00154018	0.00150063	0.00337897
KIRST.15696.C1					315	158	50	14	0	0	0	0.00099826	0.0019902	0.00628904
KIRST.157.C3					382	191	61	13	0	0	0	0.00107421	0.00168716	0.00528274
KIRST.15702.C1	AT1G74560.1	NRP1 (NAP1-RELATED PROTEIN 1); DNA binding / chromatin binding / histone binding	proc	cell differentiation	1022	519	117	14	0	1	3	0.00153842	0.00121176	0.0107505
KIRST.15702.C1	AT1G74560.1	NRP1 (NAP1-RELATED PROTEIN 1); DNA binding / chromatin binding / histone binding	proc	cell proliferation	1022	519	117	14	0	1	3	0.00153842	0.00121176	0.0107505
KIRST.15702.C1	AT1G74560.1	NRP1 (NAP1-RELATED PROTEIN 1); DNA binding / chromatin binding / histone binding	func	chromatin binding	1022	519	117	14	0	1	3	0.00153842	0.00121176	0.0107505
KIRST.15702.C1	AT1G74560.1	NRP1 (NAP1-RELATED PROTEIN 1); DNA binding / chromatin binding / histone binding	comp	cytoplasm	1022	519	117	14	0	1	3	0.00153842	0.00121176	0.0107505
KIRST.15702.C1	AT1G74560.1	NRP1 (NAP1-RELATED PROTEIN 1); DNA binding / chromatin binding / histone binding	func	DNA binding	1022	519	117	14	0	1	3	0.00153842	0.00121176	0.0107505
KIRST.15702.C1	AT1G74560.1	NRP1 (NAP1-RELATED PROTEIN 1); DNA binding / chromatin binding / histone binding	func	histone binding	1022	519	117	14	0	1	3	0.00153842	0.00121176	0.0107505
KIRST.15702.C1	AT1G74560.1	NRP1 (NAP1-RELATED PROTEIN 1); DNA binding / chromatin binding / histone binding	proc	lateral root formation	1022	519	117	14	0	1	3	0.00153842	0.00121176	0.0107505
KIRST.15702.C1	AT1G74560.1	NRP1 (NAP1-RELATED PROTEIN 1); DNA binding / chromatin binding / histone binding	proc	nucleosome assembly	1022	519	117	14	0	1	3	0.00153842	0.00121176	0.0107505
KIRST.15702.C1	AT1G74560.1	NRP1 (NAP1-RELATED PROTEIN 1); DNA binding / chromatin binding / histone binding	comp	nucleus	1022	519	117	14	0	1	3	0.00153842	0.00121176	0.0107505
KIRST.15702.C3					370	185	59	42	0	0	0	0.00082407	0.00125621	0.00393898
KIRST.15702.C4					307	154	49	139	0	0	0	0.00302647	0.0011789	0.00370513
KIRST.15716.C1	AT1G62040.1	ATG8C (AUTOPHAGY 8C); microtubule binding	proc	autophagy	753	280	71	14	0	2	2	0.00211614	0.00336913	0.0132867
KIRST.15716.C1	AT1G62040.1	ATG8C (AUTOPHAGY 8C); microtubule binding	func	microtubule binding	753	280	71	14	0	2	2	0.00211614	0.00336913	0.0132867
KIRST.15718.C1	AT4G12510.1	protease inhibitor/seed storage/lipid transfer protein (LTP) family protein	comp	endomembrane system	905	187	59	15	2	0	5	0.0029324	0.00164462	0.0312757
KIRST.15718.C1	AT4G12510.1	protease inhibitor/seed storage/lipid transfer protein (LTP) family protein	func	lipid binding	905	187	59	15	2	0	5	0.0029324	0.00164462	0.0312757
KIRST.15718.C1	AT4G12510.1	protease inhibitor/seed storage/lipid transfer protein (LTP) family protein	proc	lipid transport	905	187	59	15	2	0	5	0.0029324	0.00164462	0.0312757
KIRST.1572.C1	AT3G61220.1	short-chain dehydrogenase/reductase (SDR) family protein	comp	cellular_component_unknown	882	634	191	11	0	0	1	0.00077504	0.00053851	0.00357505
KIRST.1572.C1	AT3G61220.1	short-chain dehydrogenase/reductase (SDR) family protein	proc	metabolic process	882	634	191	11	0	0	1	0.00077504	0.00053851	0.00357505
KIRST.1572.C1	AT3G61220.1	short-chain dehydrogenase/reductase (SDR) family protein	func	oxidoreductase activity	882	634	191	11	0	0	1	0.00077504	0.00053851	0.00357505
KIRST.1572.C3	AT1G79550.2	PGK (PHOSPHOGLYCERATE KINASE)	proc	glycolysis	1623	920	283	56	1	6	8	0.00215276	0.00165636	0.00692312
KIRST.15725.C2	AT1G49760.1	PAB8 (POLY(A) BINDING PROTEIN 8); RNA binding / translation initiation factor	func	RNA binding	505	319	101	22	0	0	1	0.00108642	0.00085994	0.00543211
KIRST.15725.C2	AT1G49760.1	PAB8 (POLY(A) BINDING PROTEIN 8); RNA binding / translation initiation factor	func	translation initiation factor activity	505	319	101	22	0	0	1	0.00108642	0.00085994	0.00543211
KIRST.15735.C3	AT5G20060.3	carboxylic ester hydrolase	func	carboxylesterase activity	1328	530	160	27	0	0	3	0.00081648	0.00048951	0.00648606
KIRST.15742.C1	AT1G10950.1	endomembrane protein 70, putative	comp	integral to membrane	2297	1333	356	27	1	2	7	0.00124243	0.00058389	0.00583017
KIRST.15742.C1	AT1G10950.1	endomembrane protein 70, putative	proc	transport	2297	1333	356	27	1	2	7	0.00124243	0.00058389	0.00583017
KIRST.15742.C1	AT1G10950.1	endomembrane protein 70, putative	func	transporter activity	2297	1333	356	27	1	2	7	0.00124243	0.00058389	0.00583017
KIRST.15743.C1	AT1G10200.1	transcription factor LIM, putative	proc	biological_process_unknown	1050	429	111	20	2	0	1	0.00107788	0.00065704	0.00507873
KIRST.15743.C1	AT1G10200.1	transcription factor LIM, putative	comp	cellular_component_unknown	1050	429	111	20	2	0	1	0.00107788	0.00065704	0.00507873
KIRST.15743.C1	AT1G10200.1	transcription factor LIM, putative	func	transcription factor activity	1050	429	111	20	2	0	1	0.00107788	0.00065704	0.00507873
KIRST.15744.C1	AT4G11420.1	EIF3A (eukaryotic translation initiation factor 3A)			461	318	72	11	0	0	1	0.0014812	0.00107364	0.00948381
KIRST.15747.C1	AT4G34110.1	PAB2 (POLY(A)-BINDING PROTEIN 2); RNA binding	func	RNA binding	651	508	143	14	0	1	1	0.00144909	0.001238	0.00439793
KIRST.15748.C1	AT5G45550.1	mob1/phocein family protein	proc	biological_process_unknown	1115	507	138	17	0	2	4	0.0019101	0.00175026	0.0107172
KIRST.15748.C1	AT5G45550.1	mob1/phocein family protein	comp	nucleus	1115	507	138	17	0	2	4	0.0019101	0.00175026	0.0107172
KIRST.15748.C1	AT5G45550.1	mob1/phocein family protein	func	oxidoreductase activity	1115	507	138	17	0	2	4	0.0019101	0.00175026	0.0107172
KIRST.15748.C1	AT5G45550.1	mob1/phocein family protein	func	transition metal ion binding	1115	507	138	17	0	2	4	0.0019101	0.00175026	0.0107172
KIRST.15753.C1					358	179	57	18	0	0	0	0.00082835	0.00162422	0.00510062
KIRST.15764.C1					426	213	68	18	0	0	0	0.00069224	0.00136496	0.00427552
KIRST.15765.C1	AT3G50360.1	ATCEN2 (CENTRIN2); calcium ion binding	proc	biological_process_unknown	784	392	125	22	0	0	0	0.00050991	0.0006998	0.00219457
KIRST.15765.C1	AT3G50360.1	ATCEN2 (CENTRIN2); calcium ion binding	func	calcium ion binding	784	392	125	22	0	0	0	0.00050991	0.0006998	0.00219457
KIRST.15765.C2	AT3G50360.1	ATCEN2 (CENTRIN2); calcium ion binding	proc	biological_process_unknown	1007	367	83	27	1	1	0	0.00162822	0.00141386	0.00312581
KIRST.15765.C2	AT3G50360.1	ATCEN2 (CENTRIN2); calcium ion binding	func	calcium ion binding	1007	367	83	27	1	1	0	0.00162822	0.00141386	0.00312581
KIRST.15780.C1	AT3G49470.1	nascent polypeptide-associated complex (NAC) domain-containing protein	proc	biological_process_unknown	702	311	85	17	2	1	3	0.00329187	0.00190221	0.0139197
KIRST.15780.C1	AT3G49470.1	nascent polypeptide-associated complex (NAC) domain-containing protein	comp	cellular_component_unknown	702	311	85	17	2	1	3	0.00329187	0.00190221	0.0139197
KIRST.15780.C1	AT3G49470.1	nascent polypeptide-associated complex (NAC) domain-containing protein	func	molecular_function_unknown	702	311	85	17	2	1	3	0.00329187	0.00190221	0.0139197
KIRST.15784.C1	AT5G51220.1	ubiquinol-cytochrome C chaperone family protein	proc	biological_process_unknown	1289	662	184	12	1	7	6	0.00408463	0.00400168	0.0125977
KIRST.15784.C1	AT5G51220.1	ubiquinol-cytochrome C chaperone family protein	comp	mitochondrion	1289	662	184	12	1	7	6	0.00408463	0.00400168	0.0125977
KIRST.15784.C1	AT5G51220.1	ubiquinol-cytochrome C chaperone family protein	func	molecular_function_unknown	1289	662	184	12	1	7	6	0.00408463	0.00400168	0.0125977
KIRST.15789.C2	AT4G09830.1		proc	biological_process_unknown	976	425	118	11	1	0	2	0.00142114	0.00080333	0.0086801
KIRST.15789.C2	AT4G09830.1		comp	cellular_component_unknown	976	425	118	11	1	0	2	0.00142114	0.00080333	0.0086801
KIRST.15789.C2	AT4G09830.1		func	molecular_function_unknown	976	425	118	11	1	0	2	0.00142114	0.00080333	0.0086801
KIRST.15801.C1	AT1G60170.1	EMB1220 (EMBRYO DEFECTIVE 1220)	comp	cellular_component_unknown	705	353	113	10	0	0	0	0.0005014	0.00100138	0.00312819
KIRST.15801.C1	AT1G60170.1	EMB1220 (EMBRYO DEFECTIVE 1220)	proc	embryonic development ending in seed dormancy	705	353	113	10	0	0	0	0.0005014	0.00100138	0.00312819
KIRST.15801.C1	AT1G60170.1	EMB1220 (EMBRYO DEFECTIVE 1220)	func	molecular_function_unknown	705	353	113	10	0	0	0	0.0005014	0.00100138	0.00312819
KIRST.15806.C1	AT5G20570.1	RBX1 (RING-BOX 1)			388	288	72	12	2	0	1	0.00341381	0.00114979	0.00919831
KIRST.15818.C1	AT5G63850.1	AAP4 (amino acid permease 4); amino acid permease	func	amino acid transmembrane transporter activity	1381	1004	280	10	0	4	3	0.00204771	0.00176039	0.0050498
KIRST.15818.C1	AT5G63850.1	AAP4 (amino acid permease 4); amino acid permease	comp	membrane	1381	1004	280	10	0	4	3	0.00204771	0.00176039	0.0050498
KIRST.1582.C1	AT4G20410.1	GSNAP (GAMMA-SOLUBLE NSF ATTACHMENT PROTEIN); intracellular transporter	comp	endoplasmic reticulum	1369	722	190	10	3	1	0	0.00130725	0.00097918	0.00186045
KIRST.1582.C1	AT4G20410.1	GSNAP (GAMMA-SOLUBLE NSF ATTACHMENT PROTEIN); intracellular transporter	comp	Golgi apparatus	1369	722	190	10	3	1	0	0.00130725	0.00097918	0.00186045
KIRST.1582.C1	AT4G20410.1	GSNAP (GAMMA-SOLUBLE NSF ATTACHMENT PROTEIN); intracellular transporter	proc	intracellular protein transport	1369	722	190	10	3	1	0	0.00130725	0.00097918	0.00186045
KIRST.1582.C1	AT4G20410.1	GSNAP (GAMMA-SOLUBLE NSF ATTACHMENT PROTEIN); intracellular transporter	func	transporter activity	1369	722	190	10	3	1	0	0.00130725	0.00097918	0.00186045
KIRST.15834.C1	AT5G66930.2		proc	biological_process_unknown	980	523	128	13	2	2	2	0.00230407	0.00184845	0.00755266
KIRST.15834.C1	AT5G66930.2		comp	cellular_component_unknown	980	523	128	13	2	2	2	0.00230407	0.00184845	0.00755266
KIRST.15834.C1	AT5G66930.2		func	molecular_function_unknown	980	523	128	13	2	2	2	0.00230407	0.00184845	0.00755266
KIRST.15835.C1	AT4G25370.1	Clp amino terminal domain-containing protein	func	ATP binding	451	206	73	12	0	1	1	0.0022027	0.00321494	0.00907231
KIRST.15835.C1	AT4G25370.1	Clp amino terminal domain-containing protein	comp	chloroplast	451	206	73	12	0	1	1	0.0022027	0.00321494	0.00907231
KIRST.15835.C1	AT4G25370.1	Clp amino terminal domain-containing protein	proc	protein metabolic process	451	206	73	12	0	1	1	0.0022027	0.00321494	0.00907231
KIRST.1584.C1	AT1G76450.1	oxygen-evolving complex-related	comp	chloroplast thylakoid lumen	939	466	125	14	2	0	1	0.00133952	0.00067479	0.00503123
KIRST.15841.C1					1183	592	189	12	0	0	0	0.00027991	0.00055936	0.00175206
KIRST.15854.C2					498	249	80	9	0	0	0	0.00106337	0.00147766	0.00459921
KIRST.15867.C1	AT1G66360.1	C2 domain-containing protein	proc	biological_process_unknown	606	362	103	17	0	1	0	0.00098112	0.00163422	0.00287179
KIRST.15867.C1	AT1G66360.1	C2 domain-containing protein	func	molecular_function_unknown	606	362	103	17	0	1	0	0.00098112	0.00163422	0.00287179
KIRST.15878.C1	AT5G23240.1	DNAJ heat shock N-terminal domain-containing protein	comp	chloroplast	310	236	73	11	0	1	0	0.00220269	0.00289337	0.00467695
KIRST.15878.C1	AT5G23240.1	DNAJ heat shock N-terminal domain-containing protein	func	electron carrier activity	310	236	73	11	0	1	0	0.00220269	0.00289337	0.00467695
KIRST.15878.C1	AT5G23240.1	DNAJ heat shock N-terminal domain-containing protein	func	heat shock protein binding	310	236	73	11	0	1	0	0.00220269	0.00289337	0.00467695
KIRST.15878.C1	AT5G23240.1	DNAJ heat shock N-terminal domain-containing protein	func	iron ion binding	310	236	73	11	0	1	0	0.00220269	0.00289337	0.00467695
KIRST.15878.C1	AT5G23240.1	DNAJ heat shock N-terminal domain-containing protein	proc	protein folding	310	236	73	11	0	1	0	0.00220269	0.00289337	0.00467695
KIRST.15878.C1	AT5G23240.1	DNAJ heat shock N-terminal domain-containing protein	func	unfolded protein binding	310	236	73	11	0	1	0	0.00220269	0.00289337	0.00467695
KIRST.15883.C3					342	171	55	53	0	0	0	0.00112428	0.00128865	0.00400653
KIRST.15884.C1	AT1G67325.1	zinc finger (Ran-binding) family protein	func	binding	259	205	50	12	0	2	0	0.00383559	0.00484594	0.00662279
KIRST.15884.C1	AT1G67325.1	zinc finger (Ran-binding) family protein	comp	intracellular	259	205	50	12	0	2	0	0.00383559	0.00484594	0.00662279
KIRST.15888.C1	AT5G42180.1	peroxidase 64 (PER64) (P64) (PRXR4)	comp	cellulose and pectin-containing cell wall	501	381	111	10	0	1	2	0.00282224	0.00185557	0.00955367
KIRST.15888.C1	AT5G42180.1	peroxidase 64 (PER64) (P64) (PRXR4)	func	peroxidase activity	501	381	111	10	0	1	2	0.00282224	0.00185557	0.00955367
KIRST.15888.C1	AT5G42180.1	peroxidase 64 (PER64) (P64) (PRXR4)	proc	response to oxidative stress	501	381	111	10	0	1	2	0.00282224	0.00185557	0.00955367
KIRST.15891.C1	AT5G06110.1	DNAJ heat shock N-terminal domain-containing protein / cell division protein-related	func	DNA binding	771	158	43	12	2	0	1	0.00188147	0.00209582	0.0154018
KIRST.15891.C1	AT5G06110.1	DNAJ heat shock N-terminal domain-containing protein / cell division protein-related	func	heat shock protein binding	771	158	43	12	2	0	1	0.00188147	0.00209582	0.0154018
KIRST.15891.C1	AT5G06110.1	DNAJ heat shock N-terminal domain-containing protein / cell division protein-related	comp	nucleus	771	158	43	12	2	0	1	0.00188147	0.00209582	0.0154018
KIRST.15891.C1	AT5G06110.1	DNAJ heat shock N-terminal domain-containing protein / cell division protein-related	proc	protein folding	771	158	43	12	2	0	1	0.00188147	0.00209582	0.0154018
KIRST.15895.C1	AT4G36480.2	ATLCB1 (ARABIDOPSIS THALIANA SPHINGOLIPID LONGCHAIN BASE 1); serine C-palmitoyltransferase	func	serine C-palmitoyltransferase activity	249	161	49	11	0	1	1	0.00411346	0.00424121	0.0139354
KIRST.15895.C1	AT4G36480.2	ATLCB1 (ARABIDOPSIS THALIANA SPHINGOLIPID LONGCHAIN BASE 1); serine C-palmitoyltransferase	proc	sphingolipid biosynthetic process	249	161	49	11	0	1	1	0.00411346	0.00424121	0.0139354
KIRST.15897.C1					658	329	105	21	0	0	0	0.00052151	0.00084484	0.00264716
KIRST.15918.C1	AT1G70580.4	AOAT2 (ALANINE-2-OXOGLUTARATE AMINOTRANSFERASE 2); alanine transaminase	func	alanine transaminase activity	1818	1126	317	27	0	3	4	0.00114235	0.00092164	0.00409215
KIRST.15921.C1	AT3G43230.1	zinc finger (FYVE type) family protein	proc	biological_process_unknown	589	232	77	11	0	1	1	0.0021251	0.00294325	0.00886798
KIRST.15921.C1	AT3G43230.1	zinc finger (FYVE type) family protein	comp	cellular_component_unknown	589	232	77	11	0	1	1	0.0021251	0.00294325	0.00886798
KIRST.15921.C1	AT3G43230.1	zinc finger (FYVE type) family protein	func	zinc ion binding	589	232	77	11	0	1	1	0.0021251	0.00294325	0.00886798
KIRST.15927.C1	AT5G07830.1	glycosyl hydrolase family 79 N-terminal domain-containing protein	func	beta-glucuronidase activity	833	566	157	10	0	0	1	0.00088702	0.00062453	0.004503
KIRST.15927.C1	AT5G07830.1	glycosyl hydrolase family 79 N-terminal domain-containing protein	comp	cellulose and pectin-containing cell wall	833	566	157	10	0	0	1	0.00088702	0.00062453	0.004503
KIRST.15928.C1	AT5G05670.1	signal recognition particle binding	comp	cellular_component_unknown	1047	619	188	14	0	2	1	0.00120135	0.001524	0.00334524
KIRST.15928.C1	AT5G05670.1	signal recognition particle binding	func	signal recognition particle binding	1047	619	188	14	0	2	1	0.00120135	0.001524	0.00334524
KIRST.15943.C1	AT1G08970.2	HAP5C (HEME ACTIVATED PROTEIN 5C); DNA binding / transcription factor	func	DNA binding	1044	396	105	12	2	3	4	0.00330468	0.00334484	0.0157685
KIRST.15943.C1	AT1G08970.2	HAP5C (HEME ACTIVATED PROTEIN 5C); DNA binding / transcription factor	comp	nucleus	1044	396	105	12	2	3	4	0.00330468	0.00334484	0.0157685
KIRST.15943.C1	AT1G08970.2	HAP5C (HEME ACTIVATED PROTEIN 5C); DNA binding / transcription factor	proc	regulation of transcription, DNA-dependent	1044	396	105	12	2	3	4	0.00330468	0.00334484	0.0157685
KIRST.15943.C1	AT1G08970.2	HAP5C (HEME ACTIVATED PROTEIN 5C); DNA binding / transcription factor	func	transcription factor activity	1044	396	105	12	2	3	4	0.00330468	0.00334484	0.0157685
KIRST.15947.C1	AT2G42220.1	rhodanese-like domain-containing protein	proc	biological_process_unknown	936	517	149	12	0	1	1	0.00112502	0.001281	0.00444482
KIRST.15947.C1	AT2G42220.1	rhodanese-like domain-containing protein	comp	chloroplast thylakoid membrane	936	517	149	12	0	1	1	0.00112502	0.001281	0.00444482
KIRST.15947.C1	AT2G42220.1	rhodanese-like domain-containing protein	func	molecular_function_unknown	936	517	149	12	0	1	1	0.00112502	0.001281	0.00444482
KIRST.15949.C1	AT3G12120.2	FAD2 (FATTY ACID DESATURASE 2)	proc	fatty acid biosynthetic process	1591	862	248	21	0	5	9	0.00274489	0.0019347	0.0112078
KIRST.15949.C1	AT3G12120.2	FAD2 (FATTY ACID DESATURASE 2)	proc	lipid metabolic process	1591	862	248	21	0	5	9	0.00274489	0.0019347	0.0112078
KIRST.15953.C1	AT5G19855.1		proc	biological_process_unknown	412	246	57	14	1	3	1	0.0045794	0.00511304	0.0110334
KIRST.15953.C1	AT5G19855.1		comp	chloroplast	412	246	57	14	1	3	1	0.0045794	0.00511304	0.0110334
KIRST.15953.C1	AT5G19855.1		func	molecular_function_unknown	412	246	57	14	1	3	1	0.0045794	0.00511304	0.0110334
KIRST.15955.C1	AT4G39220.1	ATRER1A (Arabidopsis thaliana endoplasmic reticulum retrieval protein 1A)	func	molecular_function_unknown	423	321	90	12	0	0	2	0.00234851	0.00103159	0.011038
KIRST.15966.C1	AT1G19660.2	wound-responsive family protein	proc	response to wounding	1398	755	217	21	1	3	4	0.00179065	0.00147259	0.00640443
KIRST.15969.C4	AT2G27500.2	glycosyl hydrolase family 17 protein	proc	carbohydrate metabolic process	1248	801	228	13	0	3	5	0.0023239	0.00160922	0.00848018
KIRST.15969.C4	AT2G27500.2	glycosyl hydrolase family 17 protein	func	hydrolase activity, hydrolyzing O-glycosyl compounds	1248	801	228	13	0	3	5	0.0023239	0.00160922	0.00848018
KIRST.15981.C1	AT3G03890.2	FMN binding	func	FMN binding	237	181	50	10	0	0	2	0.0044745	0.00195296	0.0212091
KIRST.15983.C2	AT3G15840.1		proc	biological_process_unknown	1288	589	167	19	2	4	2	0.00218592	0.00242881	0.00513978
KIRST.15983.C2	AT3G15840.1		comp	chloroplast	1288	589	167	19	2	4	2	0.00218592	0.00242881	0.00513978
KIRST.15983.C2	AT3G15840.1		func	molecular_function_unknown	1288	589	167	19	2	4	2	0.00218592	0.00242881	0.00513978
KIRST.1599.C1					316	158	51	23	0	0	0	0.00099978	0.00171483	0.00531261
KIRST.15994.C2	AT2G24940.1	ATMAPR2 (ARABIDOPSIS THALIANA MEMBRANE-ASSOCIATED PROGESTERONE BINDING PROTEIN 2); heme binding / transition metal ion binding	comp	cellular_component_unknown	620	232	68	19	0	1	3	0.00230737	0.0024665	0.0168303
KIRST.15994.C2	AT2G24940.1	ATMAPR2 (ARABIDOPSIS THALIANA MEMBRANE-ASSOCIATED PROGESTERONE BINDING PROTEIN 2); heme binding / transition metal ion binding	proc	electron transport	620	232	68	19	0	1	3	0.00230737	0.0024665	0.0168303
KIRST.15994.C2	AT2G24940.1	ATMAPR2 (ARABIDOPSIS THALIANA MEMBRANE-ASSOCIATED PROGESTERONE BINDING PROTEIN 2); heme binding / transition metal ion binding	func	heme binding	620	232	68	19	0	1	3	0.00230737	0.0024665	0.0168303
KIRST.15994.C2	AT2G24940.1	ATMAPR2 (ARABIDOPSIS THALIANA MEMBRANE-ASSOCIATED PROGESTERONE BINDING PROTEIN 2); heme binding / transition metal ion binding	func	transition metal ion binding	620	232	68	19	0	1	3	0.00230737	0.0024665	0.0168303
KIRST.15996.C1	AT5G13720.1	structural constituent of ribosome	comp	chloroplast inner membrane	906	450	132	12	0	3	3	0.00255847	0.00294346	0.0100345
KIRST.15996.C1	AT5G13720.1	structural constituent of ribosome	func	structural constituent of ribosome	906	450	132	12	0	3	3	0.00255847	0.00294346	0.0100345
KIRST.15996.C1	AT5G13720.1	structural constituent of ribosome	proc	translation	906	450	132	12	0	3	3	0.00255847	0.00294346	0.0100345
KIRST.15998.C1	AT2G32720.1	B5 #4 (cytochrome b5 family protein #4); heme binding / transition metal ion binding	comp	cellular_component_unknown	659	252	69	19	0	4	3	0.00347331	0.00567687	0.0165863
KIRST.15998.C1	AT2G32720.1	B5 #4 (cytochrome b5 family protein #4); heme binding / transition metal ion binding	proc	electron transport	659	252	69	19	0	4	3	0.00347331	0.00567687	0.0165863
KIRST.15998.C1	AT2G32720.1	B5 #4 (cytochrome b5 family protein #4); heme binding / transition metal ion binding	func	heme binding	659	252	69	19	0	4	3	0.00347331	0.00567687	0.0165863
KIRST.15998.C1	AT2G32720.1	B5 #4 (cytochrome b5 family protein #4); heme binding / transition metal ion binding	func	transition metal ion binding	659	252	69	19	0	4	3	0.00347331	0.00567687	0.0165863
KIRST.1600.C1	AT5G66250.3	kinectin-related	proc	biological_process_unknown	713	470	115	12	1	2	1	0.00232215	0.00211365	0.00575894
KIRST.16003.C1	AT1G18650.1	glycosyl hydrolase family protein 17	comp	anchored to membrane	320	188	52	14	0	1	0	0.00196533	0.00334524	0.00604716
KIRST.16003.C1	AT1G18650.1	glycosyl hydrolase family protein 17	proc	biological_process_unknown	320	188	52	14	0	1	0	0.00196533	0.00334524	0.00604716
KIRST.16003.C1	AT1G18650.1	glycosyl hydrolase family protein 17	func	molecular_function_unknown	320	188	52	14	0	1	0	0.00196533	0.00334524	0.00604716
KIRST.16014.C1	AT5G02020.1		proc	biological_process_unknown	1045	523	167	12	0	0	0	0.00034139	0.00063315	0.00198287
KIRST.16014.C1	AT5G02020.1		comp	chloroplast	1045	523	167	12	0	0	0	0.00034139	0.00063315	0.00198287
KIRST.16014.C1	AT5G02020.1		func	molecular_function_unknown	1045	523	167	12	0	0	0	0.00034139	0.00063315	0.00198287
KIRST.16016.C1	AT1G21380.1	VHS domain-containing protein / GAT domain-containing protein	comp	Golgi stack	382	255	81	10	0	0	1	0.00185071	0.00138622	0.00872804
KIRST.16016.C1	AT1G21380.1	VHS domain-containing protein / GAT domain-containing protein	proc	intracellular protein transport	382	255	81	10	0	0	1	0.00185071	0.00138622	0.00872804
KIRST.16016.C1	AT1G21380.1	VHS domain-containing protein / GAT domain-containing protein	proc	intra-Golgi vesicle-mediated transport	382	255	81	10	0	0	1	0.00185071	0.00138622	0.00872804
KIRST.16016.C1	AT1G21380.1	VHS domain-containing protein / GAT domain-containing protein	func	protein transporter activity	382	255	81	10	0	0	1	0.00185071	0.00138622	0.00872804
KIRST.1602.C1	AT5G35680.2	eukaryotic translation initiation factor 1A, putative / eIF-1A, putative / eIF-4C, putative	comp	cellular_component_unknown	396	198	63	30	0	0	0	0.00075578	0.00127485	0.00400666
KIRST.1602.C1	AT5G35680.2	eukaryotic translation initiation factor 1A, putative / eIF-1A, putative / eIF-4C, putative	func	translation initiation factor activity	396	198	63	30	0	0	0	0.00075578	0.00127485	0.00400666
KIRST.1602.C1	AT5G35680.2	eukaryotic translation initiation factor 1A, putative / eIF-1A, putative / eIF-4C, putative	proc	translational initiation	396	198	63	30	0	0	0	0.00075578	0.00127485	0.00400666
KIRST.1602.C3	AT2G04520.1	eukaryotic translation initiation factor 1A, putative / eIF-1A, putative / eIF-4C, putative	comp	cellular_component_unknown	877	244	62	38	1	3	2	0.00191502	0.00390173	0.0115164
KIRST.1602.C3	AT2G04520.1	eukaryotic translation initiation factor 1A, putative / eIF-1A, putative / eIF-4C, putative	func	translation initiation factor activity	877	244	62	38	1	3	2	0.00191502	0.00390173	0.0115164
KIRST.1602.C3	AT2G04520.1	eukaryotic translation initiation factor 1A, putative / eIF-1A, putative / eIF-4C, putative	proc	translational initiation	877	244	62	38	1	3	2	0.00191502	0.00390173	0.0115164
KIRST.16020.C1	AT3G15360.1	ATHM4 (Arabidopsis thioredoxin M-type 4); thiol-disulfide exchange intermediate	proc	cell redox homeostasis	1041	286	80	18	4	1	2	0.00230742	0.00203312	0.0109026
KIRST.16020.C1	AT3G15360.1	ATHM4 (Arabidopsis thioredoxin M-type 4); thiol-disulfide exchange intermediate	comp	chloroplast	1041	286	80	18	4	1	2	0.00230742	0.00203312	0.0109026
KIRST.16020.C1	AT3G15360.1	ATHM4 (Arabidopsis thioredoxin M-type 4); thiol-disulfide exchange intermediate	proc	electron transport	1041	286	80	18	4	1	2	0.00230742	0.00203312	0.0109026
KIRST.16020.C1	AT3G15360.1	ATHM4 (Arabidopsis thioredoxin M-type 4); thiol-disulfide exchange intermediate	proc	glycerol ether metabolic process	1041	286	80	18	4	1	2	0.00230742	0.00203312	0.0109026
KIRST.16020.C1	AT3G15360.1	ATHM4 (Arabidopsis thioredoxin M-type 4); thiol-disulfide exchange intermediate	func	thiol-disulfide exchange intermediate activity	1041	286	80	18	4	1	2	0.00230742	0.00203312	0.0109026
KIRST.16023.C1	AT5G51400.1		proc	biological_process_unknown	349	265	71	11	0	0	1	0.00195655	0.00128837	0.00961738
KIRST.16023.C1	AT5G51400.1		comp	cellular_component_unknown	349	265	71	11	0	0	1	0.00195655	0.00128837	0.00961738
KIRST.16023.C1	AT5G51400.1		func	molecular_function_unknown	349	265	71	11	0	0	1	0.00195655	0.00128837	0.00961738
KIRST.16027.C1	AT4G27700.1	rhodanese-like domain-containing protein	proc	aging	728	397	113	15	0	4	3	0.00337961	0.00387336	0.0108865
KIRST.16027.C1	AT4G27700.1	rhodanese-like domain-containing protein	comp	chloroplast thylakoid membrane	728	397	113	15	0	4	3	0.00337961	0.00387336	0.0108865
KIRST.16027.C1	AT4G27700.1	rhodanese-like domain-containing protein	func	molecular_function_unknown	728	397	113	15	0	4	3	0.00337961	0.00387336	0.0108865
KIRST.16029.C1					423	212	68	21	0	0	0	0.0006571	0.0013111	0.00408753
KIRST.1603.C1	AT1G26340.1	B5 #6 (cytochrome b5 family protein #6); heme binding / transition metal ion binding	comp	cellular_component_unknown	759	268	65	10	0	3	1	0.00232863	0.00527591	0.0108765
KIRST.1603.C1	AT1G26340.1	B5 #6 (cytochrome b5 family protein #6); heme binding / transition metal ion binding	proc	electron transport	759	268	65	10	0	3	1	0.00232863	0.00527591	0.0108765
KIRST.1603.C1	AT1G26340.1	B5 #6 (cytochrome b5 family protein #6); heme binding / transition metal ion binding	func	heme binding	759	268	65	10	0	3	1	0.00232863	0.00527591	0.0108765
KIRST.1603.C1	AT1G26340.1	B5 #6 (cytochrome b5 family protein #6); heme binding / transition metal ion binding	func	transition metal ion binding	759	268	65	10	0	3	1	0.00232863	0.00527591	0.0108765
KIRST.1603.C2	AT1G55340.1		proc	biological_process_unknown	1404	504	135	13	0	2	3	0.00141229	0.00191814	0.00954806
KIRST.1603.C2	AT1G55340.1		comp	cellular_component_unknown	1404	504	135	13	0	2	3	0.00141229	0.00191814	0.00954806
KIRST.1603.C2	AT1G55340.1		func	molecular_function_unknown	1404	504	135	13	0	2	3	0.00141229	0.00191814	0.00954806
KIRST.16030.C1	AT5G46030.1		proc	biological_process_unknown	703	175	38	22	1	1	2	0.00195108	0.0031351	0.021657
KIRST.16030.C1	AT5G46030.1		comp	cellular_component_unknown	703	175	38	22	1	1	2	0.00195108	0.0031351	0.021657
KIRST.16030.C1	AT5G46030.1		func	molecular_function_unknown	703	175	38	22	1	1	2	0.00195108	0.0031351	0.021657
KIRST.16037.C1	AT4G39330.1	mannitol dehydrogenase, putative	comp	cellular_component_unknown	1345	820	233	10	2	5	2	0.00267796	0.00258648	0.00455132
KIRST.16037.C1	AT4G39330.1	mannitol dehydrogenase, putative	func	oxidoreductase activity	1345	820	233	10	2	5	2	0.00267796	0.00258648	0.00455132
KIRST.16037.C1	AT4G39330.1	mannitol dehydrogenase, putative	func	zinc ion binding	1345	820	233	10	2	5	2	0.00267796	0.00258648	0.00455132
KIRST.1604.C1	AT2G30140.2	UDP-glucoronosyl/UDP-glucosyl transferase family protein	proc	metabolic process	1404	926	265	13	0	1	2	0.00098623	0.000696	0.00364808
KIRST.16044.C1	AT4G34640.1	SQS1 (SQUALENE SYNTHASE 1); farnesyl-diphosphate farnesyltransferase	func	farnesyl-diphosphate farnesyltransferase activity	1455	907	236	16	1	0	2	0.00084	0.00033227	0.00383092
KIRST.16049.C1	AT5G58250.1		proc	biological_process_unknown	926	344	85	22	3	1	1	0.00177746	0.00159489	0.00645462
KIRST.16049.C1	AT5G58250.1		comp	chloroplast	926	344	85	22	3	1	1	0.00177746	0.00159489	0.00645462
KIRST.16049.C1	AT5G58250.1		func	molecular_function_unknown	926	344	85	22	3	1	1	0.00177746	0.00159489	0.00645462
KIRST.1605.C1	AT3G12490.2	cysteine protease inhibitor, putative / cystatin, putative	proc	biological_process_unknown	799	246	63	37	1	2	1	0.00160119	0.0029213	0.00760464
KIRST.1605.C1	AT3G12490.2	cysteine protease inhibitor, putative / cystatin, putative	func	cysteine protease inhibitor activity	799	246	63	37	1	2	1	0.00160119	0.0029213	0.00760464
KIRST.1605.C1	AT3G12490.2	cysteine protease inhibitor, putative / cystatin, putative	comp	endomembrane system	799	246	63	37	1	2	1	0.00160119	0.0029213	0.00760464
KIRST.16056.C1	AT3G13772.1	endomembrane protein 70, putative	comp	integral to membrane	715	300	72	7	0	2	0	0.00171497	0.00408163	0.00566893
KIRST.16056.C1	AT3G13772.1	endomembrane protein 70, putative	proc	transport	715	300	72	7	0	2	0	0.00171497	0.00408163	0.00566893
KIRST.16056.C1	AT3G13772.1	endomembrane protein 70, putative	func	transporter activity	715	300	72	7	0	2	0	0.00171497	0.00408163	0.00566893
KIRST.16059.C1	AT3G23830.2	GR-RBP4/GRP4 (GLYCINE-RICH RNA-BINDING PROTEIN 4); RNA binding	func	RNA binding	780	267	78	19	2	3	2	0.0029457	0.00428635	0.0110044
KIRST.1606.C1	AT1G06040.1	STO (SALT TOLERANCE); transcription factor/ zinc ion binding	comp	intracellular	1212	543	147	14	1	4	1	0.00187657	0.00289551	0.00427826
KIRST.1606.C1	AT1G06040.1	STO (SALT TOLERANCE); transcription factor/ zinc ion binding	func	transcription factor activity	1212	543	147	14	1	4	1	0.00187657	0.00289551	0.00427826
KIRST.1606.C1	AT1G06040.1	STO (SALT TOLERANCE); transcription factor/ zinc ion binding	func	zinc ion binding	1212	543	147	14	1	4	1	0.00187657	0.00289551	0.00427826
KIRST.1607.C1	AT5G07990.1	TT7 (TRANSPARENT TESTA 7); flavonoid 3'-monooxygenase/ oxygen binding	func	flavonoid 3'-monooxygenase activity	797	226	68	27	0	2	3	0.0020618	0.00344393	0.0152613
KIRST.1607.C1	AT5G07990.1	TT7 (TRANSPARENT TESTA 7); flavonoid 3'-monooxygenase/ oxygen binding	proc	flavonoid biosynthetic process	797	226	68	27	0	2	3	0.0020618	0.00344393	0.0152613
KIRST.1607.C1	AT5G07990.1	TT7 (TRANSPARENT TESTA 7); flavonoid 3'-monooxygenase/ oxygen binding	func	oxygen binding	797	226	68	27	0	2	3	0.0020618	0.00344393	0.0152613
KIRST.1607.C1	AT5G07990.1	TT7 (TRANSPARENT TESTA 7); flavonoid 3'-monooxygenase/ oxygen binding	proc	response to UV	797	226	68	27	0	2	3	0.0020618	0.00344393	0.0152613
KIRST.16076.C1					362	181	58	11	0	0	0	0.00094314	0.00188628	0.0058865
KIRST.16084.C2	AT2G46420.1		proc	biological_process_unknown	504	252	81	11	0	0	0	0.00067877	0.00135483	0.00421503
KIRST.16084.C2	AT2G46420.1		comp	cellular_component_unknown	504	252	81	11	0	0	0	0.00067877	0.00135483	0.00421503
KIRST.16084.C2	AT2G46420.1		func	molecular_function_unknown	504	252	81	11	0	0	0	0.00067877	0.00135483	0.00421503
KIRST.16089.C2	AT4G19100.1		proc	biological_process_unknown	1073	440	118	10	1	1	1	0.0013688	0.00160675	0.00599128
KIRST.16089.C2	AT4G19100.1		comp	membrane	1073	440	118	10	1	1	1	0.0013688	0.00160675	0.00599128
KIRST.16089.C2	AT4G19100.1		func	molecular_function_unknown	1073	440	118	10	1	1	1	0.0013688	0.00160675	0.00599128
KIRST.1609.C1	AT2G42570.1		proc	biological_process_unknown	1474	776	208	12	1	0	6	0.00179849	0.00042673	0.0111441
KIRST.1609.C1	AT2G42570.1		comp	endomembrane system	1474	776	208	12	1	0	6	0.00179849	0.00042673	0.0111441
KIRST.16091.C1	AT5G49570.1	transglutaminase-like family protein	func	catalytic activity	425	220	56	14	0	1	0	0.00147977	0.00285866	0.00561522
KIRST.16092.C1					342	171	55	64	0	0	0	0.00065075	0.00123681	0.00384535
KIRST.16095.C1					325	163	52	15	0	0	0	0.00095807	0.00188678	0.00591432
KIRST.16096.C1	AT5G66170.2		proc	aging	605	226	68	12	0	3	4	0.00512428	0.00586087	0.0243485
KIRST.16096.C1	AT5G66170.2		func	molecular_function_unknown	605	226	68	12	0	3	4	0.00512428	0.00586087	0.0243485
KIRST.16100.C1					656	328	105	10	0	0	0	0.00053966	0.0010777	0.00336653
KIRST.16107.C1	AT5G55290.1	ATP synthase subunit H family protein	proc	ATP synthesis coupled proton transport	604	163	47	14	2	0	2	0.00260308	0.00192915	0.0200714
KIRST.16107.C1	AT5G55290.1	ATP synthase subunit H family protein	comp	endomembrane system	604	163	47	14	2	0	2	0.00260308	0.00192915	0.0200714
KIRST.16107.C1	AT5G55290.1	ATP synthase subunit H family protein	func	hydrogen ion transporting ATP synthase activity, rotational mechanism	604	163	47	14	2	0	2	0.00260308	0.00192915	0.0200714
KIRST.16107.C1	AT5G55290.1	ATP synthase subunit H family protein	func	hydrogen ion transporting ATPase activity, rotational mechanism	604	163	47	14	2	0	2	0.00260308	0.00192915	0.0200714
KIRST.16107.C1	AT5G55290.1	ATP synthase subunit H family protein	comp	integral to membrane	604	163	47	14	2	0	2	0.00260308	0.00192915	0.0200714
KIRST.16107.C1	AT5G55290.1	ATP synthase subunit H family protein	comp	proton-transporting two-sector ATPase complex	604	163	47	14	2	0	2	0.00260308	0.00192915	0.0200714
KIRST.1613.C1	AT2G37770.2	oxidoreductase	func	oxidoreductase activity	1331	724	197	11	0	6	2	0.00236006	0.00330099	0.00519925
KIRST.16132.C1	AT1G17710.1	phosphoric monoester hydrolase	proc	metabolic process	957	610	155	10	0	3	0	0.00147747	0.00231794	0.00228055
KIRST.16132.C1	AT1G17710.1	phosphoric monoester hydrolase	func	phosphoric monoester hydrolase activity	957	610	155	10	0	3	0	0.00147747	0.00231794	0.00228055
KIRST.16138.C1	AT4G28510.1	ATPHB1 (PROHIBITIN 1)	proc	biological_process_unknown	555	211	59	16	0	1	0	0.00125303	0.00285655	0.00510789
KIRST.16138.C1	AT4G28510.1	ATPHB1 (PROHIBITIN 1)	comp	mitochondrion	555	211	59	16	0	1	0	0.00125303	0.00285655	0.00510789
KIRST.16149.C1	AT1G08200.1	AXS2 (UDP-D-APIOSE/UDP-D-XYLOSE SYNTHASE 2)			1670	907	242	23	2	2	8	0.00213216	0.00089617	0.0100764
KIRST.16183.C1	AT4G25550.1		proc	biological_process_unknown	839	420	134	10	0	0	0	0.00042132	0.00084163	0.00263795
KIRST.16183.C1	AT4G25550.1		comp	cellular_component_unknown	839	420	134	10	0	0	0	0.00042132	0.00084163	0.00263795
KIRST.16183.C1	AT4G25550.1		func	molecular_function_unknown	839	420	134	10	0	0	0	0.00042132	0.00084163	0.00263795
KIRST.16187.C1	AT5G57410.2				932	466	149	16	0	0	0	0.00032335	0.00064671	0.00202259
KIRST.16228.C1	AT3G14420.2	(S)-2-hydroxy-acid oxidase, peroxisomal, putative / glycolate oxidase, putative / short chain alpha-hydroxy acid oxidase, putative	proc	electron transport	1489	847	260	27	1	1	6	0.00160589	0.00061261	0.00698499
KIRST.16228.C1	AT3G14420.2	(S)-2-hydroxy-acid oxidase, peroxisomal, putative / glycolate oxidase, putative / short chain alpha-hydroxy acid oxidase, putative	func	glycolate oxidase activity	1489	847	260	27	1	1	6	0.00160589	0.00061261	0.00698499
KIRST.16230.C1	AT5G47770.1	FPS1 (FARNESYL DIPHOSPHATE SYNTHASE 1); dimethylallyltranstransferase/ geranyltranstransferase	func	dimethylallyltranstransferase activity	397	310	83	10	0	1	1	0.00267118	0.00228055	0.00851773
KIRST.16230.C1	AT5G47770.1	FPS1 (FARNESYL DIPHOSPHATE SYNTHASE 1); dimethylallyltranstransferase/ geranyltranstransferase	proc	farnesyl diphosphate biosynthetic process	397	310	83	10	0	1	1	0.00267118	0.00228055	0.00851773
KIRST.16230.C1	AT5G47770.1	FPS1 (FARNESYL DIPHOSPHATE SYNTHASE 1); dimethylallyltranstransferase/ geranyltranstransferase	func	geranyltranstransferase activity	397	310	83	10	0	1	1	0.00267118	0.00228055	0.00851773
KIRST.16249.C1	AT4G23470.3	hydroxyproline-rich glycoprotein family protein			460	194	49	26	5	2	2	0.0056969	0.00405243	0.0160443
KIRST.16265.C1	AT4G03280.1	PETC (PHOTOSYNTHETIC ELECTRON TRANSFER C)	comp	chloroplast thylakoid membrane	1020	516	165	43	0	3	3	0.00159554	0.00179163	0.00560293
KIRST.16265.C1	AT4G03280.1	PETC (PHOTOSYNTHETIC ELECTRON TRANSFER C)	proc	photosynthetic electron transport in cytochrome b6/f	1020	516	165	43	0	3	3	0.00159554	0.00179163	0.00560293
KIRST.16266.C1	AT3G23610.1	dual specificity protein phosphatase (DsPTP1)	proc	dephosphorylation	416	156	45	10	0	1	3	0.00424863	0.00453187	0.031421
KIRST.16266.C1	AT3G23610.1	dual specificity protein phosphatase (DsPTP1)	proc	protein amino acid dephosphorylation	416	156	45	10	0	1	3	0.00424863	0.00453187	0.031421
KIRST.16266.C1	AT3G23610.1	dual specificity protein phosphatase (DsPTP1)	func	protein tyrosine/serine/threonine phosphatase activity	416	156	45	10	0	1	3	0.00424863	0.00453187	0.031421
KIRST.16269.C1					370	185	59	12	0	0	0	0.00113402	0.00178994	0.00561253
KIRST.16271.C1	AT2G16060.1	AHB1 (ARABIDOPSIS HEMOGLOBIN 1)			1077	358	95	13	2	1	4	0.00257272	0.00180026	0.0169604
KIRST.16273.C2	AT4G21150.1	ribophorin II (RPN2) family protein	comp	cellulose and pectin-containing cell wall	441	221	71	15	0	0	0	0.00069738	0.0013916	0.00433161
KIRST.16273.C2	AT4G21150.1	ribophorin II (RPN2) family protein	func	dolichyl-diphosphooligosaccharide-protein glycotransferase activity	441	221	71	15	0	0	0	0.00069738	0.0013916	0.00433161
KIRST.16273.C2	AT4G21150.1	ribophorin II (RPN2) family protein	comp	endoplasmic reticulum membrane	441	221	71	15	0	0	0	0.00069738	0.0013916	0.00433161
KIRST.16273.C2	AT4G21150.1	ribophorin II (RPN2) family protein	proc	protein amino acid terminal N-glycosylation	441	221	71	15	0	0	0	0.00069738	0.0013916	0.00433161
KIRST.16273.C2	AT4G21150.1	ribophorin II (RPN2) family protein	proc	response to cold	441	221	71	15	0	0	0	0.00069738	0.0013916	0.00433161
KIRST.16276.C1	AT1G64880.1	ribosomal protein S5 family protein	comp	intracellular	455	381	87	12	0	0	1	0.00145556	0.00086913	0.0076124
KIRST.16276.C1	AT1G64880.1	ribosomal protein S5 family protein	comp	ribosome	455	381	87	12	0	0	1	0.00145556	0.00086913	0.0076124
KIRST.16276.C1	AT1G64880.1	ribosomal protein S5 family protein	func	structural constituent of ribosome	455	381	87	12	0	0	1	0.00145556	0.00086913	0.0076124
KIRST.16276.C1	AT1G64880.1	ribosomal protein S5 family protein	proc	translation	455	381	87	12	0	0	1	0.00145556	0.00086913	0.0076124
KIRST.16279.C1	AT4G27220.1	disease resistance protein (NBS-LRR class), putative	func	ATP binding	494	247	79	10	0	0	0	0.00071556	0.00143112	0.0044745
KIRST.16279.C1	AT4G27220.1	disease resistance protein (NBS-LRR class), putative	proc	defense response	494	247	79	10	0	0	0	0.00071556	0.00143112	0.0044745
KIRST.16279.C1	AT4G27220.1	disease resistance protein (NBS-LRR class), putative	func	protein binding	494	247	79	10	0	0	0	0.00071556	0.00143112	0.0044745
KIRST.16281.C1	AT1G17370.1	UBP1B (OLIGOURIDYLATE BINDING PROTEIN 1B); mRNA 3'-UTR binding	func	mRNA 3'-UTR binding	308	230	73	19	0	0	2	0.00278683	0.00124397	0.0117581
KIRST.16282.C1	AT5G38630.1	ACYB-1 (Arabidopsis cytochrome b561 -1); carbon-monoxide oxygenase	func	carbon-monoxide oxygenase activity	531	337	98	10	0	0	1	0.0013314	0.00104892	0.007214
KIRST.16282.C1	AT5G38630.1	ACYB-1 (Arabidopsis cytochrome b561 -1); carbon-monoxide oxygenase	proc	electron transport	531	337	98	10	0	0	1	0.0013314	0.00104892	0.007214
KIRST.16282.C1	AT5G38630.1	ACYB-1 (Arabidopsis cytochrome b561 -1); carbon-monoxide oxygenase	comp	integral to membrane	531	337	98	10	0	0	1	0.0013314	0.00104892	0.007214
KIRST.16286.C2	AT5G65260.1	polyadenylate-binding protein family protein / PABP family protein	proc	biological_process_unknown	1382	444	126	17	0	5	1	0.00167926	0.00399722	0.00469515
KIRST.16286.C2	AT5G65260.1	polyadenylate-binding protein family protein / PABP family protein	comp	cellular_component_unknown	1382	444	126	17	0	5	1	0.00167926	0.00399722	0.00469515
KIRST.16286.C2	AT5G65260.1	polyadenylate-binding protein family protein / PABP family protein	func	RNA binding	1382	444	126	17	0	5	1	0.00167926	0.00399722	0.00469515
KIRST.16294.C1					948	474	152	14	0	0	0	0.00033775	0.0006634	0.00206876
KIRST.16302.C1	AT1G69700.1	ATHVA22C (Arabidopsis thaliana HVA22 homologue C)	proc	biological_process_unknown	776	384	105	10	0	0	2	0.00136657	0.00092054	0.0100996
KIRST.16302.C1	AT1G69700.1	ATHVA22C (Arabidopsis thaliana HVA22 homologue C)	comp	endomembrane system	776	384	105	10	0	0	2	0.00136657	0.00092054	0.0100996
KIRST.16302.C1	AT1G69700.1	ATHVA22C (Arabidopsis thaliana HVA22 homologue C)	func	molecular_function_unknown	776	384	105	10	0	0	2	0.00136657	0.00092054	0.0100996
KIRST.16305.C2	AT1G54320.1	LEM3 (ligand-effect modulator 3) family protein / CDC50 family protein	proc	biological_process_unknown	429	282	78	18	0	2	2	0.00338853	0.00309293	0.0111821
KIRST.16305.C2	AT1G54320.1	LEM3 (ligand-effect modulator 3) family protein / CDC50 family protein	comp	membrane	429	282	78	18	0	2	2	0.00338853	0.00309293	0.0111821
KIRST.16314.C1	AT2G37040.1	PAL1 (PHE AMMONIA LYASE 1); phenylalanine ammonia-lyase	comp	cytoplasm	1411	922	269	13	0	3	5	0.00206266	0.00139803	0.00718766
KIRST.16314.C1	AT2G37040.1	PAL1 (PHE AMMONIA LYASE 1); phenylalanine ammonia-lyase	proc	defense response	1411	922	269	13	0	3	5	0.00206266	0.00139803	0.00718766
[truncated: 4,408 more rows]
